# Supplementary material for: Systematic decoding the functional role of human endogenous retrovirus-derived RNAs in medulloblastoma
Source: Neurooncol Adv. 2026 Apr 29;8(1):vdag109. doi: 10.1093/noajnl/vdag109 (PMC13215088; doi:10.1093/noajnl/vdag109)
Supplement: vdag109_Supplementary_Data [file vdag109_supplementary_data.zip › TableS8.xlsx]

## Sheet: Sheet1
Table S8. Primers design
ID	Forward primer	Reverse primer	Experiment
hervRNA_G38830	5'-CGGAATCAAGCCACGAATGATGTAC-3'	5'-AAGACCCTGCCAGCCATACCT-3'	PCR
hervRNA_G66017	5'-CGAACTGGCTTCCTTGCTCCTC-3'	5'-GTCTCTTGGTCGCTGCGTTACAT-3'	PCR
GAPDH	5'-GGAGCGAGATCCCTCCAAAAT-3'	5'-GGCTGTTGTCATACTTCTCATGG-3'	PCR
hervRNA_G38830	5'-ACAGTTTCATGGTATCGGCACT-3'	5'-AACACACGGTAGCTGCTCAA-3'	qPCR
hervRNA_G66017	5'-CCACATGAAGGTTTTCAGGGA-3'	5'-TTCTTTTTCCTGAAGCAACCCA-3'	qPCR
GAPDH	5'-GTCTCCTCTGACTTCAACAGCG-3'	5'-ACCACCCTGTTGCTGTAGCCAA-3'	qPCR
ACTB	5'-TCACCATGGATGATGATATCGC-3'	5'-GGAATCCTTCTGACCCATGC-3'	qPCR
