# Supplementary material for: Systematic decoding the functional role of human endogenous retrovirus-derived RNAs in medulloblastoma
Source: Neurooncol Adv. 2026 Apr 29;8(1):vdag109. doi: 10.1093/noajnl/vdag109 (PMC13215088; doi:10.1093/noajnl/vdag109)
Supplement: vdag109_Supplementary_Data [file vdag109_supplementary_data.zip › TableS9.xlsx]

## Sheet: Sheet1
Table S9. siRNA design
ID	Forward sequence	Reverse sequence
si_G38830_1	5'-GCAGAAACCUGAUAAUAGA(dT)(dT)-3'	5'-UCUAUUAUCAGGUUUCUGC(dT)(dT)-3'
si_G38830_2	5'-CUACCGUGUGUUAAGAGAA(dT)(dT)-3'	5'-UUCUCUUAACACACGGUAG(dT)(dT)-3'
si_G38830_3	5'-CCAUAUCUCUGUGGAAUAA(dT)(dT)-3'	5'-UUAUUCCACAGAGAUAUGG(dT)(dT)-3'
si_G66017_1	5'-CAGCUUGCGACCUAUUGUA(dT)(dT)-3'	5'-UACAAUAGGUCGCAAGCUG(dT)(dT)-3'
si_G66017_2	5'-CGAUCUUCUGACCUUGUGA(dT)(dT)-3'	5'-UCACAAGGUCAGAAGAUCG(dT)(dT)-3'
si_G66017_3	5'-CAGCGACCAAGAGACAGUA(dT)(dT)-3'	5'-UACUGUCUCUUGGUCGCUG(dT)(dT)-3'
si_G14467_1	5'-GAAACUCGUAAGAAUGCAA(dT)(dT)-3'	5'-UUGCAUUCUUACGAGUUUC(dT)(dT)-3'
si_G14467_2	5'-GGUAGACUGUCAGAGGGAA(dT)(dT)-3'	5'-UUCCCUCUGACAGUCUACC(dT)(dT)-3'
si_G14467_3	5'-GAAUAACAUCUGCUUCUAA(dT)(dT)-3'	5'-UUAGAAGCAGAUGUUAUUC(dT)(dT)-3'
