# Supplementary material for: Systematic decoding the functional role of human endogenous retrovirus-derived RNAs in medulloblastoma
Source: Neurooncol Adv. 2026 Apr 29;8(1):vdag109. doi: 10.1093/noajnl/vdag109 (PMC13215088; doi:10.1093/noajnl/vdag109)
Supplement: vdag109_Supplementary_Data [file vdag109_supplementary_data.zip › TableS1.xlsx]

## Sheet: Home-made dataset
Table S1. Sample metadata
Home-made dataset
Sample ID	Fastq ID	Patient id	Gender	Age(month)	Area	Histology	WHO classification	Subgroup
S1	15-000011-3	P1	NA	NA	posterior cranial fossa	NA	IV	Group3
S2	15-000026-2	P2	NA	NA	vermis	classic	IV	Group3
S3	16-000004-2	P3	NA	NA	fourth ventricle	NA	IV	Group3
S4	16-000004-3	P3	NA	NA	fourth ventricle	NA	IV	Group3
S5	16-000025-2	P4	NA	NA	vermis	classic	IV	Group4
S6	16-000025-3	P4	NA	NA	vermis	classic	IV	Group4
S7	16-000031-1	P5	NA	NA	posterior cranial fossa	NA	IV	SHH
S8	16-000031-2	P5	NA	NA	posterior cranial fossa	NA	IV	SHH
S9	16-000035-3	P6	NA	NA	posterior cranial fossa	classic	IV	Group3
S10	16-000053-2	P7	NA	NA	posterior cranial fossa	classic	IV	Group4
S11	16-000066-2	P8	male	136	vermis	classic	IV	Group4
S12	16-000066-3	P8	male	136	vermis	classic	IV	Group4
S13	16-000076-2	P9	female	166	vermis	classic	IV	Group4
S14	16-000076-3	P9	female	166	vermis	classic	IV	Group4
S15	16-000097-1	P10	female	151	posterior cranial fossa	DN	IV	SHH
S16	16-000104-1	P11	male	127	posterior cranial fossa	DN	IV	WNT
S17	16-000104-2	P11	male	127	posterior cranial fossa	DN	IV	WNT
S18	16-000113-1	P12	male	88	posterior cranial fossa	classic	III	Group4
S19	16-000121-2	P13	male	16	posterior cranial fossa	DN	IV	SHH
S20	16-000121-3	P13	male	16	posterior cranial fossa	DN	IV	SHH
S21	17-000013-1	P14	female	54	posterior cranial fossa	classic	IV	SHH
S22	17-000013-2	P14	female	54	posterior cranial fossa	classic	IV	SHH
S23	17-000033-3	P15	male	38	posterior cranial fossa	classic	IV	Group4
S24	17-000040-2	P16	female	73	posterior cranial fossa	classic	III	Group4
S25	17-000098-2	P17	male	92	posterior cranial fossa	classic	IV	Group4
S26	17-000107-2	P18	male	111	fourth ventricle	classic	IV	WNT
S27	17-000143-1	P19	male	69	posterior cranial fossa	classic	IV	Group3
S28	17-000143-2	P19	male	69	posterior cranial fossa	classic	IV	Group3
S29	17-000144-1	P20	male	142	posterior cranial fossa	classic	IV	NA
S30	17-000144-2	P20	male	142	posterior cranial fossa	classic	IV	NA
S31	18-000014-1	P21	male	27	left cerebellar hemisphere	DN	IV	SHH
S32	18-000014-2	P21	male	27	left cerebellar hemisphere	DN	IV	SHH
S33	18-000033-1	P22	female	123	posterior cranial fossa	classic	IV	Group4
S34	18-000033-2	P22	female	123	posterior cranial fossa	classic	IV	Group4
S35	18-000040-2	P23	female	86	vermis	DN	IV	Group4
S36	18-000040-3	P23	female	86	vermis	DN	IV	Group4
S37	18-000042-1	P24	female	62	vermis	classic	IV	Group3
S38	18-000042-2	P24	female	62	vermis	classic	IV	Group3
S39	18-000083-1	P25	male	83	posterior cranial fossa	classic	IV	Group4
S40	18-000083-2	P25	male	83	posterior cranial fossa	classic	IV	Group4
S41	18-000096-1	P26	male	91	posterior cranial fossa	MBEN	IV	Group4
S42	18-000096-2	P26	male	91	posterior cranial fossa	MBEN	IV	Group4
S43	19-000001-2	P27	male	17	posterior cranial fossa	DN	IV	SHH
S44	19-000012-1	P28	male	87	vermis	DN	IV	Group4
S45	19-000012-2	P28	male	87	vermis	DN	IV	Group4
S46	19-000024-1	P29	male	63	posterior cranial fossa	classic	IV	Group4
S47	19-000024-2	P29	male	63	posterior cranial fossa	classic	IV	Group4
S48	19-000034-1	P30	male	53	dorsal medulla oblongata	classic	IV	Group3
S49	19-000034-2	P30	male	53	dorsal medulla oblongata	classic	IV	Group3
S50	19-000048-2	P31	female	7	vermis	MBEN	IV	SHH
S51	19-000052-1	P32	female	44	posterior cranial fossa	classic	IV	Group3
S52	19-000056-1	P33	female	61	vermis	classic	IV	WNT
S53	19-000058-2	P34	female	64	vermis	DN	IV	Group3
S54	19-000065-2	P35	female	35	cerebellopontine angle	DN	IV	SHH
S55	19-000074-2	P36	female	114	posterior cranial fossa	classic	IV	Group3
S56	19-000077-1	P37	male	100	posterior cranial fossa	classic	IV	Group4
S57	19-000077-2	P37	male	100	posterior cranial fossa	classic	IV	Group4
S58	S013231-01	P38	NA	NA	NA	DN	NA	SHH
S59	S013231-02	P38	NA	NA	NA	DN	NA	SHH
S60	S013963-01	P39	NA	NA	fourth ventricle	NA	IV	Group4
S61	S013963-02	P39	NA	NA	fourth ventricle	NA	IV	Group4
S62	S014547-02	P40	NA	NA	posterior cranial fossa	LCA	IV	SHH
S63	S014547-03	P40	NA	NA	posterior cranial fossa	LCA	IV	SHH
S64	S014710-01	P41	NA	NA	fourth ventricle	DN	IV	SHH
S65	S014710-02	P41	NA	NA	fourth ventricle	DN	IV	SHH
S66	S014951-01	P42	NA	NA	vermis	NA	IV	WNT
S67	S014951-02	P42	NA	NA	vermis	NA	IV	WNT
S68	S015252-01	P43	NA	NA	posterior cranial fossa	NA	IV	Group3
S69	S015252-02	P43	NA	NA	posterior cranial fossa	NA	IV	Group3
S70	S017769-02	P44	NA	NA	posterior cranial fossa	NA	IV	SHH
S71	S017769-03	P44	NA	NA	posterior cranial fossa	NA	IV	SHH
S72	S017839-02	P45	NA	NA	posterior cranial fossa	NA	IV	Group4
S73	S017839-03	P45	NA	NA	posterior cranial fossa	NA	IV	Group4
S74	S017846-02	P46	NA	NA	fourth ventricle	classic	IV	Group4
S75	S017846-03	P46	NA	NA	fourth ventricle	classic	IV	Group4
S76	S017971-03	P47	NA	NA	fourth ventricle	NA	IV	Group4
S77	S018197-03	P48	NA	NA	NA	DN	IV	SHH
S78	S018199-02	P49	NA	NA	vermis	classic	IV	Group3
S79	S018199-03	P49	NA	NA	vermis	classic	IV	Group3
S80	S018293-02	P50	NA	NA	posterior cranial fossa	NA	IV	SHH
S81	S018293-03	P50	NA	NA	posterior cranial fossa	NA	IV	SHH
S82	S018336-03	P51	NA	NA	posterior cranial fossa	NA	IV	Group4
S83	S018534-02	P52	NA	NA	vermis	classic	IV	Group3
S84	S018534-03	P52	NA	NA	vermis	classic	IV	Group3
S85	S018678-03	P53	NA	NA	vermis	classic	IV	Group3
S86	S018724-03	P54	NA	NA	left cerebellar hemisphere	classic	IV	SHH
S87	S018867-02	P55	NA	NA	posterior cranial fossa	classic	IV	WNT
S88	S16-000126-1	P56	female	136	dorsal medulla oblongata	classic	IV	NA
S89	S16-000126-2	P56	female	136	dorsal medulla oblongata	classic	IV	NA
S90	S17-000124-1	P57	male	102	posterior cranial fossa	classic	IV	NA
S91	S17-000124-2	P57	male	102	posterior cranial fossa	classic	IV	NA
S92	S18-000048-1	P58	female	76	cerebellum	classic	IV	SHH
S93	S18-000048-2	P58	female	76	cerebellum	classic	IV	SHH
S94	S18-000052-1	P59	female	138	posterior cranial fossa	classic	IV	Group4
S95	S18-000052-2	P59	female	138	posterior cranial fossa	classic	IV	Group4
S96	S18-000070-2	P60	female	6	posterior cranial fossa	MBEN/LCN	IV	SHH
S97	S18-000070-3	P60	female	6	posterior cranial fossa	MBEN/LCN	IV	SHH
S98	S18-000073-1	P61	male	43	posterior cranial fossa	classic	IV	Group3
S99	S18-000073-2	P61	male	43	posterior cranial fossa	classic	IV	Group3
S100	S18-000082-1	P62	male	59	posterior cranial fossa	classic	IV	Group3
S101	S18-000082-2	P62	male	59	posterior cranial fossa	classic	IV	Group3
S102	S18-000099-1	P63	male	103	posterior cranial fossa	classic	IV	Group4
S103	S18-000122-2	P64	female	32	posterior cranial fossa	classic	IV	Group3
S104	S18-000122-3	P64	female	32	posterior cranial fossa	classic	IV	Group3
S105	S18-000132-1	P65	male	78	posterior cranial fossa	classic	IV	Group4
S106	S18-000132-2	P65	male	78	posterior cranial fossa	classic	IV	Group4
S107	S19-000001-1	P27	male	17	posterior cranial fossa	DN	IV	SHH
S108	S19-000038-2	P66	male	106	posterior cranial fossa	posterior cranial fossa	IV	Group4
S109	S19-000048-1	P31	female	7	vermis	MBEN	IV	SHH
S110	S19-000074-1	P36	female	114	posterior cranial fossa	classic	IV	Group3

## Sheet: EGAD00001001620
Table S1. Sample metadata
EGAD00001001620
Sample ID	Subgroup	Gender	Age	M stage	Histology	Recurrence	PFS(months)	Death	OS(months)	MYC amplification	MYCN amplification
ICGC_MB1	SHH	F	6	M0	Classic	0	38	0	38	No	No
ICGC_MB110	Group4	F	10	M1	LCA	0	14	0	14	No	No
ICGC_MB113	WNT	F	14	M0	LCA	0	15	0	15	No	No
ICGC_MB12	SHH	M	3	M3	Desmoplastic	0	34	0	34	No	No
ICGC_MB15	Group4	M	17	M0	Classic	0	23	0	23	No	No
ICGC_MB16	Group3	M	3	M2	Classic	1	12	1	14	No	No
ICGC_MB176	WNT	F	9	M0	classic	0	12	0	12	No	No
ICGC_MB18	Group3	F	13	M0	LCA	0	20	0	20	No	No
ICGC_MB19	Group4	F	13	M0	LCA	0	27	0	27	No	No
ICGC_MB2	Group4	M	7	M0	Classic	0	76	0	76	No	No
ICGC_MB20	WNT	F	9	M0	Classic	0	26	0	26	No	No
ICGC_MB200	WNT	F	34	?	classic					NA	NA
ICGC_MB206	SHH	F	5	M3	desmo	0	12	0	12	No	No
ICGC_MB21	SHH	F	4	M0	Desmoplastic	1	11	1	16	No	Yes
ICGC_MB23	SHH	F	10	M0	LCA	0	18	0	18	NA	NA
ICGC_MB24	Group4	M	7	M0	Classic	1	16	0	22	No	No
ICGC_MB26	Group4	M	8	M1	Classic	0	63	0	63	No	No
ICGC_MB28	SHH	M	1	M0	Desmoplastic	0	87	0	87	No	No
ICGC_MB31	WNT	F	14	M0	Classic	0	63	0	63	No	No
ICGC_MB32	Group3	F	8	M2	Classic	0	72	0	72	No	No
ICGC_MB34	SHH	F	13	M0	LCA	1	25	0	36	No	No
ICGC_MB35	SHH	F	4	M1	LCA	0	18	0	18	No	No
ICGC_MB36	Group3	M	4	M3	LCA	0	12	0	12	No	Yes
ICGC_MB37	SHH	F	1	M0	Desmoplastic	0	18	0	18	No	No
ICGC_MB38	Group4	M	6	M0	Desmoplastic	0	14	0	14	No	No
ICGC_MB39	Group3	M	4	M0	Classic	0	28	0	28	No	No
ICGC_MB40	Group4	M	3	M0	Classic	0	33	0	33	No	No
ICGC_MB45	Group3	M	3	M0	Classic	0	14	0	14	No	No
ICGC_MB46	WNT	F	6	M2	Classic	0	54	0	54	No	No
ICGC_MB49	Group4	M	10	M0	Classic	0	34	0	34	No	No
ICGC_MB5	Group3	F	6	M0	Classic	0	38	0	38	No	No
ICGC_MB50	Group3	F	10	M3	Classic	1	7	1	12	Yes	No
ICGC_MB51	Group4	M	7	M0	Classic	0	18	0	18	No	No
ICGC_MB6	Group4	F	14	M3	Classic	0	52	0	52	No	Yes
ICGC_MB64	Group4	M	18	M2	Classic	0	14	0	14	No	No
ICGC_MB7	Group4	M	9	M3	Classic	0	36	0	36	No	No
ICGC_MB9	Group3	M	6	M3	Desmoplastic	0	52	0	52	No	No
ICGC_MB90	Group3	M	1.6	M0	LCA	0	22	0	22	No	No
ICGC_MB91	Group4	M	15	M3	Classic	0	26	0	26	No	No
ICGC_MB95	Group3	M	3	M0	Classic	0	22	0	22	No	No

## Sheet: EGAD00001004435
Table S1. Sample metadata
EGAD00001004435
Sample ID	Subgroup	Subtype	Age(year)	Gender	Histology	Status	OS(months)	MYC high expression
MDT-AP-0001	SHH	2_SHH_beta	2.04	F	NA			No
MDT-AP-0003	Group4	Group4_gamma	5.46	F	Classic	1	63.7	No
MDT-AP-0004	Group4	Group4_beta	6.55	F	Classic	0	193	No
MDT-AP-0005	Group4	Group4_alpha	6.47	M	Classic	0	154	No
MDT-AP-0006	SHH	2_SHH_beta	2.21	F	NA			No
MDT-AP-0007	SHH	1_SHH_alpha	7.16	M	NA			No
MDT-AP-0009	Group4	Group4_gamma	3.19	M	Classic	0	141	No
MDT-AP-0010	SHH	3_SHH_gamma	0.5	M	NA			No
MDT-AP-0016	SHH	4_SHH_delta	39	F	NA			No
MDT-AP-0029	Group4	Group4_gamma	12	M	Classic			No
MDT-AP-0049	Group4	Group4_alpha	11	M	Classic	0	121.38	No
MDT-AP-0050	Group4	Group4_beta	5.83	M	Classic	0	185	No
MDT-AP-0074	Group4	Group4_alpha	3.29	M	Desmoplastic	0	178	No
MDT-AP-0103	SHH	2_SHH_beta	5.2	M	NA			No
MDT-AP-0113	Group4	Group4_beta	11	M	Classic			No
MDT-AP-0118	SHH	1_SHH_alpha	8.84	M	NA			No
MDT-AP-0119	Group4	Group4_beta	13	F	Classic	0	91.95	No
MDT-AP-0121	Group4	Group4_beta	12	M	Classic	0	80.61	No
MDT-AP-0123	Group4	Group4_alpha	13	M	Classic	0	82.42	No
MDT-AP-0127	Group4	Group4_beta	8	F	Classic	1		No
MDT-AP-0130	Group4	Group4_beta	11	M	Classic	1	52.66	No
MDT-AP-0134	Group4	Group4_alpha	5	M	Classic	1	13	No
MDT-AP-0135	Group4	Group4_alpha	10	M	Classic	1	9	No
MDT-AP-0138	SHH	2_SHH_beta	3	M	NA			No
MDT-AP-0139	Group4	Group4_beta	9	M	Classic	0	28	No
MDT-AP-0141	Group4	Group4_alpha	6	F	Classic	0	46	No
MDT-AP-0153	Group4	Group4_beta	15	M	Classic			No
MDT-AP-0156	Group4	Group4_beta	9	M	Desmoplastic			No
MDT-AP-0158	SHH	2_SHH_beta	1	F	NA			No
MDT-AP-0160	SHH	3_SHH_gamma	5	F	NA			No
MDT-AP-0162	Group4	Group4_alpha	5	F	Desmoplastic			No
MDT-AP-0163	SHH	3_SHH_gamma	2	M	NA			No
MDT-AP-0165	SHH	1_SHH_alpha	15	F	NA			No
MDT-AP-0177	Group4	Group4_alpha	10	M	LCA	0	75.35	No
MDT-AP-0179	Group4	Group4_alpha	15	M	LCA	0		No
MDT-AP-0180	Group4	Group4_beta	17	M	Classic	0	64	No
MDT-AP-0184	SHH	1_SHH_alpha	20	F	NA			No
MDT-AP-0188	SHH	4_SHH_delta	24	F	NA			No
MDT-AP-0189	Group4	Group4_gamma	18	M	Classic	1	264	No
MDT-AP-0194	SHH	4_SHH_delta	27	M	NA			No
MDT-AP-0196	Group4	Group4_beta	5	M	Classic			No
MDT-AP-0208	Group4	Group4_alpha	6.61	F	Classic	0	138	No
MDT-AP-0210	Group4	Group4_beta	12.19	M	Classic	0	112	No
MDT-AP-0220	Group3	Group3_beta	5.62	F	Classic	0	67	No
MDT-AP-0222	Group4	Group4_gamma	5.8	M	Classic	0	67	No
MDT-AP-0223	Group4	Group4_beta	10.59	F	Classic	0	66	No
MDT-AP-0226	SHH	3_SHH_gamma	1	M	NA			No
MDT-AP-0317	Group4	Group4_gamma	4	F	Classic	0	156.3	No
MDT-AP-0325	Group4	Group4_alpha	5	F	LCA	0	104	No
MDT-AP-0327	SHH	4_SHH_delta	26	M	NA			No
MDT-AP-0335	SHH	4_SHH_delta	18	M	NA			No
MDT-AP-0339	SHH	4_SHH_delta	33	M	NA			No
MDT-AP-0340	Group4	Group4_alpha	18	F	Classic	1	43	No
MDT-AP-0342	Group4	Group4_alpha	14	M	Classic	1	53	No
MDT-AP-0347	SHH	1_SHH_alpha	5	M	NA			No
MDT-AP-0348	SHH	2_SHH_beta	1	M	NA			No
MDT-AP-0350	Group4	Group4_gamma	5	F	Classic	0	81	No
MDT-AP-0351	SHH	4_SHH_delta	16	F	NA			No
MDT-AP-0353	Group4	Group4_alpha	9	M	Classic	1	30	No
MDT-AP-0359	Group3	Group3_beta	11	M	Classic	1	27	No
MDT-AP-0360	Group3	Group3_gamma	10	M	Classic	0	41	No
MDT-AP-0366	Group4	Group4_gamma	3	F	Classic	1	58	No
MDT-AP-0368	SHH	1_SHH_alpha	6	F	NA			No
MDT-AP-0375	SHH	3_SHH_gamma	8	M	NA			No
MDT-AP-0385	SHH	2_SHH_beta	1	F	NA			No
MDT-AP-0388	SHH	2_SHH_beta	1.6	F	NA			No
MDT-AP-0392	Group4	Group4_gamma	8	M	Classic	0	31	No
MDT-AP-0393	Group4	Group4_gamma	4	F	Classic	0	48	No
MDT-AP-0399	Group3	Group3_gamma	14	M	Classic	0	30	No
MDT-AP-0409	SHH	4_SHH_delta	24	F	NA			No
MDT-AP-0410	SHH	4_SHH_delta	18	M	NA			No
MDT-AP-0411	SHH	4_SHH_delta	46	M	NA			No
MDT-AP-0412	Group3	Group3_gamma	29	M	Classic	1	45	Yes
MDT-AP-0417	SHH	4_SHH_delta	18	M	NA			No
MDT-AP-0420	SHH	4_SHH_delta	48	M	NA			No
MDT-AP-0421	Group3	Group3_beta	7.4	M	Classic	0	53.5	Yes
MDT-AP-0428	SHH	3_SHH_gamma	9.9	F	NA			No
MDT-AP-0442	Group3	Group3_gamma		M	NOS_Medulloblastoma			No
MDT-AP-0446	SHH	3_SHH_gamma	1.75	M	NA			No
MDT-AP-0448	Group3	Group3_gamma	13	F	NOS_Medulloblastoma			No
MDT-AP-0450	SHH	4_SHH_delta	32	M	NA			No
MDT-AP-0452	SHH	4_SHH_delta	46	M	NA			No
MDT-AP-0509	Group3	Group3_gamma	3.03	F	NOS_Medulloblastoma	0	154	No
MDT-AP-0512	SHH	2_SHH_beta	2.1	M	NA			No
MDT-AP-0513	SHH	1_SHH_alpha	37.47	F	NA			No
MDT-AP-0516	SHH	4_SHH_delta	33.7	M	NA			No
MDT-AP-0531	Group3	Group3_gamma	3.74	M	NOS_Medulloblastoma	1	10.4	No
MDT-AP-0532	Group3	Group3_gamma	3.16	M	NOS_Medulloblastoma	1	4.3	No
MDT-AP-0535	Group3	Group3_gamma	5.18	M	NOS_Medulloblastoma	1	11.7	Yes
MDT-AP-0539	SHH	1_SHH_alpha	3	F	NA			No
MDT-AP-0541	SHH	1_SHH_alpha	11	F	NA			No
MDT-AP-0545	SHH	2_SHH_beta	1.83	F	NA			No
MDT-AP-0549	Group3	Group3_gamma	3	M	LCA	1	3	Yes
MDT-AP-0556	SHH	2_SHH_beta	5	F	NA			No
MDT-AP-0562	SHH	2_SHH_beta	0.66	F	NA			No
MDT-AP-0573	SHH	2_SHH_beta	1.58	F	NA			No
MDT-AP-0575	Group3	Group3_beta	8	F	Desmoplastic	1	41	No
MDT-AP-0580	Group3	Group3_beta	7.72	M	Classic	0	38	No
MDT-AP-0595	SHH	3_SHH_gamma	1	M	NA			No
MDT-AP-0601	SHH	3_SHH_gamma	1	M	NA			No
MDT-AP-0704	SHH	2_SHH_beta	1.66	M	NA			No
MDT-AP-0709	SHH	3_SHH_gamma	1	NA	NA			No
MDT-AP-0714	Group3	Group3_alpha	5.91	M	Classic	1	12	No
MDT-AP-0717	Group3	Group3_alpha	5.16	F	Classic	0	94	No
MDT-AP-0731	SHH	3_SHH_gamma	0.91	M	NA			No
MDT-AP-0747	SHH	3_SHH_gamma	0.75	F	NA			No
MDT-AP-0756	Group3	Group3_beta	8	M	NOS_Medulloblastoma	0	30	No
MDT-AP-0757	Group3	Group3_alpha	7	M	NOS_Medulloblastoma	0	24	No
MDT-AP-0759	Group3	Group3_gamma	4	M	LCA	1	9.3	No
MDT-AP-0761	Group3	Group3_gamma	7	F	NOS_Medulloblastoma	0	184.3	Yes
MDT-AP-0815	SHH	3_SHH_gamma	1.77	F	NA			No
MDT-AP-0817	SHH	2_SHH_beta	1	M	NA			No
MDT-AP-0821	Group3	Group3_gamma	2	M	NOS_Medulloblastoma	1	0.23	No
MDT-AP-0832	SHH	2_SHH_beta	3	F	NA			No
MDT-AP-0836	Group3	Group3_alpha	5	M	LCA	0	114	No
MDT-AP-0842	SHH	3_SHH_gamma	10	F	NA			No
MDT-AP-0845	Group3	Group3_gamma	7	M	LCA	0		No
MDT-AP-0854	Group3	Group3_alpha	10.1	F	Classic	1	36.96	No
MDT-AP-0855	Group3	Group3_gamma	13.54	M	Classic	0	74.88	No
MDT-AP-0859	Group3	Group3_alpha	5.13	M	Classic	1	7.08	No
MDT-AP-1137	SHH	2_SHH_beta	2	F	NA			No
MDT-AP-1156	Group3	Group3_alpha	5.7	M	Classic	1	22	No
MDT-AP-1177	SHH	2_SHH_beta	1	M	NA			No
MDT-AP-1196	SHH	3_SHH_gamma	2	F	NA			No
MDT-AP-1199	Group3	Group3_alpha	6	F	Classic	0	2	No
MDT-AP-1244	Group3	Group3_alpha	1.8	M	Classic	0	55	No
MDT-AP-2169	Group3	Group3_alpha	2.1	M	Classic	0	104.6	No
MDT-AP-2170	Group3	Group3_alpha	5.1	M	Classic	0	80.7	No
MDT-AP-2180	Group3	Group3_alpha	2.4	M	Classic	0	31.4	No
MDT-AP-2391	Group3	Group3_alpha	3.66	M	NOS_Medulloblastoma	0	22.8	No
MDT-AP-2405	Group3	Group3_alpha	2	NA	Classic	0	9	No
MDT-AP-2502	Group3	Group3_alpha	6.9	F	Classic	0	48	No
MDT-AP-2512	Group3	Group3_alpha	1.9	M	Classic	1	9	No
MDT-AP-2617	Group3	Group3_alpha	1.25	M	Classic	0	27.2	No
MDT-AP-2631	Group3	Group3_alpha	4.7	M	LCA	0		No
MDT-AP-2651	Group3	Group3_alpha	3	M	NOS_Medulloblastoma			No
