# Supplementary material for: Systematic decoding the functional role of human endogenous retrovirus-derived RNAs in medulloblastoma
Source: Neurooncol Adv. 2026 Apr 29;8(1):vdag109. doi: 10.1093/noajnl/vdag109 (PMC13215088; doi:10.1093/noajnl/vdag109)
Supplement: vdag109_Supplementary_Data [file vdag109_supplementary_data.zip › TableS2.xlsx]

## Sheet: TableS2
Table S2. The characteristics of hervRNAs identified in MB samples
hervRNA gene id	hervRNA transcript id	Feature	Chromosome	Start	End	Strand	Family	Class	Structure
G100	TU132	transcript	chr1	3540432	3541032	-	MLT1A0	root;Interspersed_Repeat;Transposable_Element;Class_I_Retrotransposition;Retrotransposon;Long_Terminal_Repeat_Element;Gypsy-ERV;Retroviridae;Orthoretrovirinae;ERV2-group;ERV3;MaLR	intronic
G100	TU132	exon	chr1	3540432	3541032	-	MLT1A0	root;Interspersed_Repeat;Transposable_Element;Class_I_Retrotransposition;Retrotransposon;Long_Terminal_Repeat_Element;Gypsy-ERV;Retroviridae;Orthoretrovirinae;ERV2-group;ERV3;MaLR	intronic
G100003	TU143056	exon	chr8	103234708	103235260	+	MLT1B	root;Interspersed_Repeat;Transposable_Element;Class_I_Retrotransposition;Retrotransposon;Long_Terminal_Repeat_Element;Gypsy-ERV;Retroviridae;Orthoretrovirinae;ERV2-group;ERV3;MaLR	antisense
G100003	TU143056	transcript	chr8	103234708	103235260	+	MLT1B	root;Interspersed_Repeat;Transposable_Element;Class_I_Retrotransposition;Retrotransposon;Long_Terminal_Repeat_Element;Gypsy-ERV;Retroviridae;Orthoretrovirinae;ERV2-group;ERV3;MaLR	antisense
G100007	TU143060	exon	chr8	102380754	102381647	-	THE1D	root;Interspersed_Repeat;Transposable_Element;Class_I_Retrotransposition;Retrotransposon;Long_Terminal_Repeat_Element;Gypsy-ERV;Retroviridae;Orthoretrovirinae;ERV2-group;ERV3;MaLR	intronic
G100007	TU143060	transcript	chr8	102380754	102381647	-	THE1D	root;Interspersed_Repeat;Transposable_Element;Class_I_Retrotransposition;Retrotransposon;Long_Terminal_Repeat_Element;Gypsy-ERV;Retroviridae;Orthoretrovirinae;ERV2-group;ERV3;MaLR	intronic
G100009	TU143063	exon	chr8	102934887	102935337	+	MLT1A	root;Interspersed_Repeat;Transposable_Element;Class_I_Retrotransposition;Retrotransposon;Long_Terminal_Repeat_Element;Gypsy-ERV;Retroviridae;Orthoretrovirinae;ERV2-group;ERV3;MaLR	intronic
G100009	TU143066	exon	chr8	102934684	102935337	+	MLT1A	root;Interspersed_Repeat;Transposable_Element;Class_I_Retrotransposition;Retrotransposon;Long_Terminal_Repeat_Element;Gypsy-ERV;Retroviridae;Orthoretrovirinae;ERV2-group;ERV3;MaLR	intronic
G100009	TU143065	transcript	chr8	102935035	102935337	+	MLT1A	root;Interspersed_Repeat;Transposable_Element;Class_I_Retrotransposition;Retrotransposon;Long_Terminal_Repeat_Element;Gypsy-ERV;Retroviridae;Orthoretrovirinae;ERV2-group;ERV3;MaLR	intronic
G100009	TU143062	exon	chr8	102934591	102935337	+	MLT1A	root;Interspersed_Repeat;Transposable_Element;Class_I_Retrotransposition;Retrotransposon;Long_Terminal_Repeat_Element;Gypsy-ERV;Retroviridae;Orthoretrovirinae;ERV2-group;ERV3;MaLR	intronic
G100009	TU143067	exon	chr8	102934591	102935361	+	MLT1A	root;Interspersed_Repeat;Transposable_Element;Class_I_Retrotransposition;Retrotransposon;Long_Terminal_Repeat_Element;Gypsy-ERV;Retroviridae;Orthoretrovirinae;ERV2-group;ERV3;MaLR	intronic
G100009	TU143068	exon	chr8	102934684	102935361	+	MLT1A	root;Interspersed_Repeat;Transposable_Element;Class_I_Retrotransposition;Retrotransposon;Long_Terminal_Repeat_Element;Gypsy-ERV;Retroviridae;Orthoretrovirinae;ERV2-group;ERV3;MaLR	intronic
G100009	TU143067	transcript	chr8	102934591	102935361	+	MLT1A	root;Interspersed_Repeat;Transposable_Element;Class_I_Retrotransposition;Retrotransposon;Long_Terminal_Repeat_Element;Gypsy-ERV;Retroviridae;Orthoretrovirinae;ERV2-group;ERV3;MaLR	intronic
G100009	TU143068	transcript	chr8	102934684	102935361	+	MLT1A	root;Interspersed_Repeat;Transposable_Element;Class_I_Retrotransposition;Retrotransposon;Long_Terminal_Repeat_Element;Gypsy-ERV;Retroviridae;Orthoretrovirinae;ERV2-group;ERV3;MaLR	intronic
G100009	TU143063	transcript	chr8	102934887	102935337	+	MLT1A	root;Interspersed_Repeat;Transposable_Element;Class_I_Retrotransposition;Retrotransposon;Long_Terminal_Repeat_Element;Gypsy-ERV;Retroviridae;Orthoretrovirinae;ERV2-group;ERV3;MaLR	intronic
G100009	TU143069	transcript	chr8	102934887	102935361	+	MLT1A	root;Interspersed_Repeat;Transposable_Element;Class_I_Retrotransposition;Retrotransposon;Long_Terminal_Repeat_Element;Gypsy-ERV;Retroviridae;Orthoretrovirinae;ERV2-group;ERV3;MaLR	intronic
G100009	TU143066	transcript	chr8	102934684	102935337	+	MLT1A	root;Interspersed_Repeat;Transposable_Element;Class_I_Retrotransposition;Retrotransposon;Long_Terminal_Repeat_Element;Gypsy-ERV;Retroviridae;Orthoretrovirinae;ERV2-group;ERV3;MaLR	intronic
G100009	TU143065	exon	chr8	102935035	102935337	+	MLT1A	root;Interspersed_Repeat;Transposable_Element;Class_I_Retrotransposition;Retrotransposon;Long_Terminal_Repeat_Element;Gypsy-ERV;Retroviridae;Orthoretrovirinae;ERV2-group;ERV3;MaLR	intronic
G100009	TU143062	transcript	chr8	102934591	102935337	+	MLT1A	root;Interspersed_Repeat;Transposable_Element;Class_I_Retrotransposition;Retrotransposon;Long_Terminal_Repeat_Element;Gypsy-ERV;Retroviridae;Orthoretrovirinae;ERV2-group;ERV3;MaLR	intronic
G100009	TU143069	exon	chr8	102934887	102935361	+	MLT1A	root;Interspersed_Repeat;Transposable_Element;Class_I_Retrotransposition;Retrotransposon;Long_Terminal_Repeat_Element;Gypsy-ERV;Retroviridae;Orthoretrovirinae;ERV2-group;ERV3;MaLR	intronic
G100010	TU143064	exon	chr8	103147953	103148340	+	MLT1C	root;Interspersed_Repeat;Transposable_Element;Class_I_Retrotransposition;Retrotransposon;Long_Terminal_Repeat_Element;Gypsy-ERV;Retroviridae;Orthoretrovirinae;ERV2-group;ERV3;MaLR	intronic
G100010	TU143064	transcript	chr8	103147953	103148340	+	MLT1C	root;Interspersed_Repeat;Transposable_Element;Class_I_Retrotransposition;Retrotransposon;Long_Terminal_Repeat_Element;Gypsy-ERV;Retroviridae;Orthoretrovirinae;ERV2-group;ERV3;MaLR	intronic
G100011	TU143070	transcript	chr8	103744764	103745116	+	LTR16C	root;Interspersed_Repeat;Transposable_Element;Class_I_Retrotransposition;Retrotransposon;Long_Terminal_Repeat_Element;Gypsy-ERV;Retroviridae;Orthoretrovirinae;ERV2-group;ERV3	intronic
G100011	TU143070	exon	chr8	103744764	103745116	+	LTR16C	root;Interspersed_Repeat;Transposable_Element;Class_I_Retrotransposition;Retrotransposon;Long_Terminal_Repeat_Element;Gypsy-ERV;Retroviridae;Orthoretrovirinae;ERV2-group;ERV3	intronic
G100012	TU143071	transcript	chr8	103857841	103858306	+	NA	NA	intronic
G100012	TU143071	exon	chr8	103857841	103858306	+	NA	NA	intronic
G100014	TU143076	transcript	chr8	103202052	103202696	+	MLT1B	root;Interspersed_Repeat;Transposable_Element;Class_I_Retrotransposition;Retrotransposon;Long_Terminal_Repeat_Element;Gypsy-ERV;Retroviridae;Orthoretrovirinae;ERV2-group;ERV3;MaLR	intronic
G100014	TU143074	transcript	chr8	103202024	103202696	+	MLT1B	root;Interspersed_Repeat;Transposable_Element;Class_I_Retrotransposition;Retrotransposon;Long_Terminal_Repeat_Element;Gypsy-ERV;Retroviridae;Orthoretrovirinae;ERV2-group;ERV3;MaLR	intronic
G100014	TU143076	exon	chr8	103202052	103202696	+	MLT1B	root;Interspersed_Repeat;Transposable_Element;Class_I_Retrotransposition;Retrotransposon;Long_Terminal_Repeat_Element;Gypsy-ERV;Retroviridae;Orthoretrovirinae;ERV2-group;ERV3;MaLR	intronic
G100014	TU143078	transcript	chr8	103202052	103202642	+	MLT1B	root;Interspersed_Repeat;Transposable_Element;Class_I_Retrotransposition;Retrotransposon;Long_Terminal_Repeat_Element;Gypsy-ERV;Retroviridae;Orthoretrovirinae;ERV2-group;ERV3;MaLR	intronic
G100014	TU143074	exon	chr8	103202024	103202696	+	MLT1B	root;Interspersed_Repeat;Transposable_Element;Class_I_Retrotransposition;Retrotransposon;Long_Terminal_Repeat_Element;Gypsy-ERV;Retroviridae;Orthoretrovirinae;ERV2-group;ERV3;MaLR	intronic
G100014	TU143078	exon	chr8	103202052	103202642	+	MLT1B	root;Interspersed_Repeat;Transposable_Element;Class_I_Retrotransposition;Retrotransposon;Long_Terminal_Repeat_Element;Gypsy-ERV;Retroviridae;Orthoretrovirinae;ERV2-group;ERV3;MaLR	intronic
G100014	TU143073	transcript	chr8	103202024	103202642	+	MLT1B	root;Interspersed_Repeat;Transposable_Element;Class_I_Retrotransposition;Retrotransposon;Long_Terminal_Repeat_Element;Gypsy-ERV;Retroviridae;Orthoretrovirinae;ERV2-group;ERV3;MaLR	intronic
G100014	TU143073	exon	chr8	103202024	103202642	+	MLT1B	root;Interspersed_Repeat;Transposable_Element;Class_I_Retrotransposition;Retrotransposon;Long_Terminal_Repeat_Element;Gypsy-ERV;Retroviridae;Orthoretrovirinae;ERV2-group;ERV3;MaLR	intronic
G100015	TU143075	transcript	chr8	102938801	102939142	+	MER39B	root;Interspersed_Repeat;Transposable_Element;Class_I_Retrotransposition;Retrotransposon;Long_Terminal_Repeat_Element;Gypsy-ERV;Retroviridae;Orthoretrovirinae;ERV1	intronic
G100015	TU143075	exon	chr8	102938801	102939142	+	MER39B	root;Interspersed_Repeat;Transposable_Element;Class_I_Retrotransposition;Retrotransposon;Long_Terminal_Repeat_Element;Gypsy-ERV;Retroviridae;Orthoretrovirinae;ERV1	intronic
G100020	TU143082	transcript	chr8	103408872	103409272	-	LTR33	root;Interspersed_Repeat;Transposable_Element;Class_I_Retrotransposition;Retrotransposon;Long_Terminal_Repeat_Element;Gypsy-ERV;Retroviridae;Orthoretrovirinae;ERV2-group;ERV3	intronic
G100020	TU143082	exon	chr8	103408872	103409272	-	LTR33	root;Interspersed_Repeat;Transposable_Element;Class_I_Retrotransposition;Retrotransposon;Long_Terminal_Repeat_Element;Gypsy-ERV;Retroviridae;Orthoretrovirinae;ERV2-group;ERV3	intronic
G100023	TU143085	exon	chr8	103807874	103808331	+	LTR88a	root;Interspersed_Repeat;Transposable_Element;Class_I_Retrotransposition;Retrotransposon;Long_Terminal_Repeat_Element;Gypsy-ERV;Gypsy	intronic
G100023	TU143085	transcript	chr8	103807874	103808331	+	LTR88a	root;Interspersed_Repeat;Transposable_Element;Class_I_Retrotransposition;Retrotransposon;Long_Terminal_Repeat_Element;Gypsy-ERV;Gypsy	intronic
G100024	TU143086	transcript	chr8	97826970	97831907	+	MER21A	root;Interspersed_Repeat;Transposable_Element;Class_I_Retrotransposition;Retrotransposon;Long_Terminal_Repeat_Element;Gypsy-ERV;Retroviridae;Orthoretrovirinae;ERV2-group;ERV3	intronic
G100024	TU143086	exon	chr8	97826970	97831907	+	MER21A	root;Interspersed_Repeat;Transposable_Element;Class_I_Retrotransposition;Retrotransposon;Long_Terminal_Repeat_Element;Gypsy-ERV;Retroviridae;Orthoretrovirinae;ERV2-group;ERV3	intronic
G100029	TU143091	transcript	chr8	99268827	99269211	+	THE1C	root;Interspersed_Repeat;Transposable_Element;Class_I_Retrotransposition;Retrotransposon;Long_Terminal_Repeat_Element;Gypsy-ERV;Retroviridae;Orthoretrovirinae;ERV2-group;ERV3;MaLR	intronic
G100029	TU143091	exon	chr8	99268827	99269211	+	THE1C	root;Interspersed_Repeat;Transposable_Element;Class_I_Retrotransposition;Retrotransposon;Long_Terminal_Repeat_Element;Gypsy-ERV;Retroviridae;Orthoretrovirinae;ERV2-group;ERV3;MaLR	intronic
G100031	TU143093	transcript	chr8	99267963	99268242	+	NA	NA	intronic
G100031	TU143093	exon	chr8	99267963	99268242	+	NA	NA	intronic
G100035	TU143100	exon	chr8	103843787	103844360	+	THE1B	root;Interspersed_Repeat;Transposable_Element;Class_I_Retrotransposition;Retrotransposon;Long_Terminal_Repeat_Element;Gypsy-ERV;Retroviridae;Orthoretrovirinae;ERV2-group;ERV3;MaLR	intronic
G100035	TU143099	transcript	chr8	103843721	103844360	+	THE1B	root;Interspersed_Repeat;Transposable_Element;Class_I_Retrotransposition;Retrotransposon;Long_Terminal_Repeat_Element;Gypsy-ERV;Retroviridae;Orthoretrovirinae;ERV2-group;ERV3;MaLR	intronic
G100035	TU143097	transcript	chr8	103843721	103844221	+	THE1B	root;Interspersed_Repeat;Transposable_Element;Class_I_Retrotransposition;Retrotransposon;Long_Terminal_Repeat_Element;Gypsy-ERV;Retroviridae;Orthoretrovirinae;ERV2-group;ERV3;MaLR	intronic
G100035	TU143098	transcript	chr8	103843787	103844221	+	THE1B	root;Interspersed_Repeat;Transposable_Element;Class_I_Retrotransposition;Retrotransposon;Long_Terminal_Repeat_Element;Gypsy-ERV;Retroviridae;Orthoretrovirinae;ERV2-group;ERV3;MaLR	intronic
G100035	TU143100	transcript	chr8	103843787	103844360	+	THE1B	root;Interspersed_Repeat;Transposable_Element;Class_I_Retrotransposition;Retrotransposon;Long_Terminal_Repeat_Element;Gypsy-ERV;Retroviridae;Orthoretrovirinae;ERV2-group;ERV3;MaLR	intronic
G100035	TU143098	exon	chr8	103843787	103844221	+	THE1B	root;Interspersed_Repeat;Transposable_Element;Class_I_Retrotransposition;Retrotransposon;Long_Terminal_Repeat_Element;Gypsy-ERV;Retroviridae;Orthoretrovirinae;ERV2-group;ERV3;MaLR	intronic
G100035	TU143097	exon	chr8	103843721	103844221	+	THE1B	root;Interspersed_Repeat;Transposable_Element;Class_I_Retrotransposition;Retrotransposon;Long_Terminal_Repeat_Element;Gypsy-ERV;Retroviridae;Orthoretrovirinae;ERV2-group;ERV3;MaLR	intronic
G100035	TU143099	exon	chr8	103843721	103844360	+	THE1B	root;Interspersed_Repeat;Transposable_Element;Class_I_Retrotransposition;Retrotransposon;Long_Terminal_Repeat_Element;Gypsy-ERV;Retroviridae;Orthoretrovirinae;ERV2-group;ERV3;MaLR	intronic
G100036	TU143101	transcript	chr8	103757435	103757913	+	MLT1D	root;Interspersed_Repeat;Transposable_Element;Class_I_Retrotransposition;Retrotransposon;Long_Terminal_Repeat_Element;Gypsy-ERV;Retroviridae;Orthoretrovirinae;ERV2-group;ERV3;MaLR	intronic
G100036	TU143101	exon	chr8	103757435	103757913	+	MLT1D	root;Interspersed_Repeat;Transposable_Element;Class_I_Retrotransposition;Retrotransposon;Long_Terminal_Repeat_Element;Gypsy-ERV;Retroviridae;Orthoretrovirinae;ERV2-group;ERV3;MaLR	intronic
G100036	TU143104	exon	chr8	103757414	103758200	+	MLT1D	root;Interspersed_Repeat;Transposable_Element;Class_I_Retrotransposition;Retrotransposon;Long_Terminal_Repeat_Element;Gypsy-ERV;Retroviridae;Orthoretrovirinae;ERV2-group;ERV3;MaLR	intronic
G100036	TU143103	exon	chr8	103757414	103757913	+	MLT1D	root;Interspersed_Repeat;Transposable_Element;Class_I_Retrotransposition;Retrotransposon;Long_Terminal_Repeat_Element;Gypsy-ERV;Retroviridae;Orthoretrovirinae;ERV2-group;ERV3;MaLR	intronic
G100036	TU143102	transcript	chr8	103757435	103758200	+	MLT1D	root;Interspersed_Repeat;Transposable_Element;Class_I_Retrotransposition;Retrotransposon;Long_Terminal_Repeat_Element;Gypsy-ERV;Retroviridae;Orthoretrovirinae;ERV2-group;ERV3;MaLR	intronic
G100036	TU143102	exon	chr8	103757435	103758200	+	MLT1D	root;Interspersed_Repeat;Transposable_Element;Class_I_Retrotransposition;Retrotransposon;Long_Terminal_Repeat_Element;Gypsy-ERV;Retroviridae;Orthoretrovirinae;ERV2-group;ERV3;MaLR	intronic
G100036	TU143103	transcript	chr8	103757414	103757913	+	MLT1D	root;Interspersed_Repeat;Transposable_Element;Class_I_Retrotransposition;Retrotransposon;Long_Terminal_Repeat_Element;Gypsy-ERV;Retroviridae;Orthoretrovirinae;ERV2-group;ERV3;MaLR	intronic
G100036	TU143104	transcript	chr8	103757414	103758200	+	MLT1D	root;Interspersed_Repeat;Transposable_Element;Class_I_Retrotransposition;Retrotransposon;Long_Terminal_Repeat_Element;Gypsy-ERV;Retroviridae;Orthoretrovirinae;ERV2-group;ERV3;MaLR	intronic
G100037	TU143105	exon	chr8	103809557	103810082	+	NA	NA	intronic
G100037	TU143105	transcript	chr8	103809557	103810082	+	NA	NA	intronic
G100039	TU143107	transcript	chr8	103618644	103619175	+	MLT1K	root;Interspersed_Repeat;Transposable_Element;Class_I_Retrotransposition;Retrotransposon;Long_Terminal_Repeat_Element;Gypsy-ERV;Retroviridae;Orthoretrovirinae;ERV2-group;ERV3;MaLR	intronic
G100039	TU143107	exon	chr8	103618644	103619175	+	MLT1K	root;Interspersed_Repeat;Transposable_Element;Class_I_Retrotransposition;Retrotransposon;Long_Terminal_Repeat_Element;Gypsy-ERV;Retroviridae;Orthoretrovirinae;ERV2-group;ERV3;MaLR	intronic
G100039	TU143109	exon	chr8	103618644	103619027	+	MLT1K	root;Interspersed_Repeat;Transposable_Element;Class_I_Retrotransposition;Retrotransposon;Long_Terminal_Repeat_Element;Gypsy-ERV;Retroviridae;Orthoretrovirinae;ERV2-group;ERV3;MaLR	intronic
G100039	TU143111	transcript	chr8	103618644	103619240	+	MLT1K	root;Interspersed_Repeat;Transposable_Element;Class_I_Retrotransposition;Retrotransposon;Long_Terminal_Repeat_Element;Gypsy-ERV;Retroviridae;Orthoretrovirinae;ERV2-group;ERV3;MaLR	intronic
G100039	TU143109	transcript	chr8	103618644	103619027	+	MLT1K	root;Interspersed_Repeat;Transposable_Element;Class_I_Retrotransposition;Retrotransposon;Long_Terminal_Repeat_Element;Gypsy-ERV;Retroviridae;Orthoretrovirinae;ERV2-group;ERV3;MaLR	intronic
G100039	TU143111	exon	chr8	103618644	103619240	+	MLT1K	root;Interspersed_Repeat;Transposable_Element;Class_I_Retrotransposition;Retrotransposon;Long_Terminal_Repeat_Element;Gypsy-ERV;Retroviridae;Orthoretrovirinae;ERV2-group;ERV3;MaLR	intronic
G100040	TU143115	exon	chr8	103453876	103454286	+	MLT1L	root;Interspersed_Repeat;Transposable_Element;Class_I_Retrotransposition;Retrotransposon;Long_Terminal_Repeat_Element;Gypsy-ERV;Retroviridae;Orthoretrovirinae;ERV2-group;ERV3;MaLR	antisense
G100040	TU143108	exon	chr8	103453612	103454218	+	MLT1L	root;Interspersed_Repeat;Transposable_Element;Class_I_Retrotransposition;Retrotransposon;Long_Terminal_Repeat_Element;Gypsy-ERV;Retroviridae;Orthoretrovirinae;ERV2-group;ERV3;MaLR	antisense
G100040	TU143110	exon	chr8	103453612	103454286	+	MLT1L	root;Interspersed_Repeat;Transposable_Element;Class_I_Retrotransposition;Retrotransposon;Long_Terminal_Repeat_Element;Gypsy-ERV;Retroviridae;Orthoretrovirinae;ERV2-group;ERV3;MaLR	antisense
G100040	TU143115	transcript	chr8	103453876	103454286	+	MLT1L	root;Interspersed_Repeat;Transposable_Element;Class_I_Retrotransposition;Retrotransposon;Long_Terminal_Repeat_Element;Gypsy-ERV;Retroviridae;Orthoretrovirinae;ERV2-group;ERV3;MaLR	antisense
G100040	TU143108	transcript	chr8	103453612	103454218	+	MLT1L	root;Interspersed_Repeat;Transposable_Element;Class_I_Retrotransposition;Retrotransposon;Long_Terminal_Repeat_Element;Gypsy-ERV;Retroviridae;Orthoretrovirinae;ERV2-group;ERV3;MaLR	antisense
G100040	TU143110	transcript	chr8	103453612	103454286	+	MLT1L	root;Interspersed_Repeat;Transposable_Element;Class_I_Retrotransposition;Retrotransposon;Long_Terminal_Repeat_Element;Gypsy-ERV;Retroviridae;Orthoretrovirinae;ERV2-group;ERV3;MaLR	antisense
G100040	TU143113	transcript	chr8	103453876	103454218	+	MLT1L	root;Interspersed_Repeat;Transposable_Element;Class_I_Retrotransposition;Retrotransposon;Long_Terminal_Repeat_Element;Gypsy-ERV;Retroviridae;Orthoretrovirinae;ERV2-group;ERV3;MaLR	antisense
G100040	TU143113	exon	chr8	103453876	103454218	+	MLT1L	root;Interspersed_Repeat;Transposable_Element;Class_I_Retrotransposition;Retrotransposon;Long_Terminal_Repeat_Element;Gypsy-ERV;Retroviridae;Orthoretrovirinae;ERV2-group;ERV3;MaLR	antisense
G100041	TU143112	exon	chr8	105305610	105306401	-	MLT1L	root;Interspersed_Repeat;Transposable_Element;Class_I_Retrotransposition;Retrotransposon;Long_Terminal_Repeat_Element;Gypsy-ERV;Retroviridae;Orthoretrovirinae;ERV2-group;ERV3;MaLR	antisense
G100041	TU143112	transcript	chr8	105305610	105306401	-	MLT1L	root;Interspersed_Repeat;Transposable_Element;Class_I_Retrotransposition;Retrotransposon;Long_Terminal_Repeat_Element;Gypsy-ERV;Retroviridae;Orthoretrovirinae;ERV2-group;ERV3;MaLR	antisense
G100042	TU143114	exon	chr8	105313467	105314101	-	MLT1K	root;Interspersed_Repeat;Transposable_Element;Class_I_Retrotransposition;Retrotransposon;Long_Terminal_Repeat_Element;Gypsy-ERV;Retroviridae;Orthoretrovirinae;ERV2-group;ERV3;MaLR	antisense
G100042	TU143114	transcript	chr8	105313467	105314101	-	MLT1K	root;Interspersed_Repeat;Transposable_Element;Class_I_Retrotransposition;Retrotransposon;Long_Terminal_Repeat_Element;Gypsy-ERV;Retroviridae;Orthoretrovirinae;ERV2-group;ERV3;MaLR	antisense
G100043	TU143123	exon	chr8	100707365	100708284	-	LTR13	root;Interspersed_Repeat;Transposable_Element;Class_I_Retrotransposition;Retrotransposon;Long_Terminal_Repeat_Element;Gypsy-ERV;Retroviridae;Orthoretrovirinae;ERV2-group;ERV2	sense
G100043	TU143123	transcript	chr8	100707365	100708284	-	LTR13	root;Interspersed_Repeat;Transposable_Element;Class_I_Retrotransposition;Retrotransposon;Long_Terminal_Repeat_Element;Gypsy-ERV;Retroviridae;Orthoretrovirinae;ERV2-group;ERV2	sense
G100043	TU143124	exon	chr8	100707788	100708329	-	LTR13	root;Interspersed_Repeat;Transposable_Element;Class_I_Retrotransposition;Retrotransposon;Long_Terminal_Repeat_Element;Gypsy-ERV;Retroviridae;Orthoretrovirinae;ERV2-group;ERV2	sense
G100043	TU143121	transcript	chr8	100707059	100708284	-	LTR13	root;Interspersed_Repeat;Transposable_Element;Class_I_Retrotransposition;Retrotransposon;Long_Terminal_Repeat_Element;Gypsy-ERV;Retroviridae;Orthoretrovirinae;ERV2-group;ERV2	sense
G100043	TU143119	transcript	chr8	100707059	100708246	-	LTR13	root;Interspersed_Repeat;Transposable_Element;Class_I_Retrotransposition;Retrotransposon;Long_Terminal_Repeat_Element;Gypsy-ERV;Retroviridae;Orthoretrovirinae;ERV2-group;ERV2	sense
G100043	TU143116	transcript	chr8	100707059	100708329	-	LTR13	root;Interspersed_Repeat;Transposable_Element;Class_I_Retrotransposition;Retrotransposon;Long_Terminal_Repeat_Element;Gypsy-ERV;Retroviridae;Orthoretrovirinae;ERV2-group;ERV2	sense
G100043	TU143120	transcript	chr8	100707365	100708246	-	LTR13	root;Interspersed_Repeat;Transposable_Element;Class_I_Retrotransposition;Retrotransposon;Long_Terminal_Repeat_Element;Gypsy-ERV;Retroviridae;Orthoretrovirinae;ERV2-group;ERV2	sense
G100043	TU143128	exon	chr8	100707788	100708246	-	LTR13	root;Interspersed_Repeat;Transposable_Element;Class_I_Retrotransposition;Retrotransposon;Long_Terminal_Repeat_Element;Gypsy-ERV;Retroviridae;Orthoretrovirinae;ERV2-group;ERV2	sense
G100043	TU143126	transcript	chr8	100707059	100708160	-	LTR13	root;Interspersed_Repeat;Transposable_Element;Class_I_Retrotransposition;Retrotransposon;Long_Terminal_Repeat_Element;Gypsy-ERV;Retroviridae;Orthoretrovirinae;ERV2-group;ERV2	sense
G100043	TU143119	exon	chr8	100707059	100708246	-	LTR13	root;Interspersed_Repeat;Transposable_Element;Class_I_Retrotransposition;Retrotransposon;Long_Terminal_Repeat_Element;Gypsy-ERV;Retroviridae;Orthoretrovirinae;ERV2-group;ERV2	sense
G100043	TU143122	transcript	chr8	100707365	100708160	-	LTR13	root;Interspersed_Repeat;Transposable_Element;Class_I_Retrotransposition;Retrotransposon;Long_Terminal_Repeat_Element;Gypsy-ERV;Retroviridae;Orthoretrovirinae;ERV2-group;ERV2	sense
G100043	TU143118	transcript	chr8	100707788	100708160	-	LTR13	root;Interspersed_Repeat;Transposable_Element;Class_I_Retrotransposition;Retrotransposon;Long_Terminal_Repeat_Element;Gypsy-ERV;Retroviridae;Orthoretrovirinae;ERV2-group;ERV2	sense
G100043	TU143117	transcript	chr8	100707365	100708329	-	LTR13	root;Interspersed_Repeat;Transposable_Element;Class_I_Retrotransposition;Retrotransposon;Long_Terminal_Repeat_Element;Gypsy-ERV;Retroviridae;Orthoretrovirinae;ERV2-group;ERV2	sense
G100043	TU143120	exon	chr8	100707365	100708246	-	LTR13	root;Interspersed_Repeat;Transposable_Element;Class_I_Retrotransposition;Retrotransposon;Long_Terminal_Repeat_Element;Gypsy-ERV;Retroviridae;Orthoretrovirinae;ERV2-group;ERV2	sense
G100043	TU143130	transcript	chr8	100706974	100708329	-	LTR13	root;Interspersed_Repeat;Transposable_Element;Class_I_Retrotransposition;Retrotransposon;Long_Terminal_Repeat_Element;Gypsy-ERV;Retroviridae;Orthoretrovirinae;ERV2-group;ERV2	sense
G100043	TU143130	exon	chr8	100706974	100706997	-	LTR13	root;Interspersed_Repeat;Transposable_Element;Class_I_Retrotransposition;Retrotransposon;Long_Terminal_Repeat_Element;Gypsy-ERV;Retroviridae;Orthoretrovirinae;ERV2-group;ERV2	sense
G100043	TU143126	exon	chr8	100707059	100708160	-	LTR13	root;Interspersed_Repeat;Transposable_Element;Class_I_Retrotransposition;Retrotransposon;Long_Terminal_Repeat_Element;Gypsy-ERV;Retroviridae;Orthoretrovirinae;ERV2-group;ERV2	sense
G100043	TU143130	exon	chr8	100707829	100708329	-	LTR13	root;Interspersed_Repeat;Transposable_Element;Class_I_Retrotransposition;Retrotransposon;Long_Terminal_Repeat_Element;Gypsy-ERV;Retroviridae;Orthoretrovirinae;ERV2-group;ERV2	sense
G100043	TU143118	exon	chr8	100707788	100708160	-	LTR13	root;Interspersed_Repeat;Transposable_Element;Class_I_Retrotransposition;Retrotransposon;Long_Terminal_Repeat_Element;Gypsy-ERV;Retroviridae;Orthoretrovirinae;ERV2-group;ERV2	sense
G100043	TU143122	exon	chr8	100707365	100708160	-	LTR13	root;Interspersed_Repeat;Transposable_Element;Class_I_Retrotransposition;Retrotransposon;Long_Terminal_Repeat_Element;Gypsy-ERV;Retroviridae;Orthoretrovirinae;ERV2-group;ERV2	sense
G100043	TU143124	transcript	chr8	100707788	100708329	-	LTR13	root;Interspersed_Repeat;Transposable_Element;Class_I_Retrotransposition;Retrotransposon;Long_Terminal_Repeat_Element;Gypsy-ERV;Retroviridae;Orthoretrovirinae;ERV2-group;ERV2	sense
G100043	TU143128	transcript	chr8	100707788	100708246	-	LTR13	root;Interspersed_Repeat;Transposable_Element;Class_I_Retrotransposition;Retrotransposon;Long_Terminal_Repeat_Element;Gypsy-ERV;Retroviridae;Orthoretrovirinae;ERV2-group;ERV2	sense
G100043	TU143121	exon	chr8	100707059	100708284	-	LTR13	root;Interspersed_Repeat;Transposable_Element;Class_I_Retrotransposition;Retrotransposon;Long_Terminal_Repeat_Element;Gypsy-ERV;Retroviridae;Orthoretrovirinae;ERV2-group;ERV2	sense
G100043	TU143116	exon	chr8	100707059	100708329	-	LTR13	root;Interspersed_Repeat;Transposable_Element;Class_I_Retrotransposition;Retrotransposon;Long_Terminal_Repeat_Element;Gypsy-ERV;Retroviridae;Orthoretrovirinae;ERV2-group;ERV2	sense
G100043	TU143117	exon	chr8	100707365	100708329	-	LTR13	root;Interspersed_Repeat;Transposable_Element;Class_I_Retrotransposition;Retrotransposon;Long_Terminal_Repeat_Element;Gypsy-ERV;Retroviridae;Orthoretrovirinae;ERV2-group;ERV2	sense
G100044	TU143125	transcript	chr8	102027627	102028104	-	THE1C	root;Interspersed_Repeat;Transposable_Element;Class_I_Retrotransposition;Retrotransposon;Long_Terminal_Repeat_Element;Gypsy-ERV;Retroviridae;Orthoretrovirinae;ERV2-group;ERV3;MaLR	intronic
G100044	TU143125	exon	chr8	102027627	102028104	-	THE1C	root;Interspersed_Repeat;Transposable_Element;Class_I_Retrotransposition;Retrotransposon;Long_Terminal_Repeat_Element;Gypsy-ERV;Retroviridae;Orthoretrovirinae;ERV2-group;ERV3;MaLR	intronic
G100045	TU143127	transcript	chr8	103751127	103751627	+	THE1B	root;Interspersed_Repeat;Transposable_Element;Class_I_Retrotransposition;Retrotransposon;Long_Terminal_Repeat_Element;Gypsy-ERV;Retroviridae;Orthoretrovirinae;ERV2-group;ERV3;MaLR	intronic
G100045	TU143127	exon	chr8	103751127	103751627	+	THE1B	root;Interspersed_Repeat;Transposable_Element;Class_I_Retrotransposition;Retrotransposon;Long_Terminal_Repeat_Element;Gypsy-ERV;Retroviridae;Orthoretrovirinae;ERV2-group;ERV3;MaLR	intronic
G100046	TU143129	exon	chr8	102025667	102026227	-	THE1C	root;Interspersed_Repeat;Transposable_Element;Class_I_Retrotransposition;Retrotransposon;Long_Terminal_Repeat_Element;Gypsy-ERV;Retroviridae;Orthoretrovirinae;ERV2-group;ERV3;MaLR	intronic
G100046	TU143129	transcript	chr8	102025667	102026227	-	THE1C	root;Interspersed_Repeat;Transposable_Element;Class_I_Retrotransposition;Retrotransposon;Long_Terminal_Repeat_Element;Gypsy-ERV;Retroviridae;Orthoretrovirinae;ERV2-group;ERV3;MaLR	intronic
G100047	TU143131	exon	chr8	105299106	105299254	-	MLT1C	root;Interspersed_Repeat;Transposable_Element;Class_I_Retrotransposition;Retrotransposon;Long_Terminal_Repeat_Element;Gypsy-ERV;Retroviridae;Orthoretrovirinae;ERV2-group;ERV3;MaLR	antisense
G100047	TU143131	exon	chr8	105299311	105299837	-	MLT1C	root;Interspersed_Repeat;Transposable_Element;Class_I_Retrotransposition;Retrotransposon;Long_Terminal_Repeat_Element;Gypsy-ERV;Retroviridae;Orthoretrovirinae;ERV2-group;ERV3;MaLR	antisense
G100047	TU143131	transcript	chr8	105299106	105299837	-	MLT1C	root;Interspersed_Repeat;Transposable_Element;Class_I_Retrotransposition;Retrotransposon;Long_Terminal_Repeat_Element;Gypsy-ERV;Retroviridae;Orthoretrovirinae;ERV2-group;ERV3;MaLR	antisense
G100048	TU143136	transcript	chr8	103721021	103721509	+	MSTA	root;Interspersed_Repeat;Transposable_Element;Class_I_Retrotransposition;Retrotransposon;Long_Terminal_Repeat_Element;Gypsy-ERV;Retroviridae;Orthoretrovirinae;ERV2-group;ERV3;MaLR	intronic
G100048	TU143136	exon	chr8	103721021	103721509	+	MSTA	root;Interspersed_Repeat;Transposable_Element;Class_I_Retrotransposition;Retrotransposon;Long_Terminal_Repeat_Element;Gypsy-ERV;Retroviridae;Orthoretrovirinae;ERV2-group;ERV3;MaLR	intronic
G100048	TU143133	exon	chr8	103721021	103721474	+	MSTA	root;Interspersed_Repeat;Transposable_Element;Class_I_Retrotransposition;Retrotransposon;Long_Terminal_Repeat_Element;Gypsy-ERV;Retroviridae;Orthoretrovirinae;ERV2-group;ERV3;MaLR	intronic
G100048	TU143133	transcript	chr8	103721021	103721474	+	MSTA	root;Interspersed_Repeat;Transposable_Element;Class_I_Retrotransposition;Retrotransposon;Long_Terminal_Repeat_Element;Gypsy-ERV;Retroviridae;Orthoretrovirinae;ERV2-group;ERV3;MaLR	intronic
G100048	TU143135	exon	chr8	103720830	103721509	+	MSTA	root;Interspersed_Repeat;Transposable_Element;Class_I_Retrotransposition;Retrotransposon;Long_Terminal_Repeat_Element;Gypsy-ERV;Retroviridae;Orthoretrovirinae;ERV2-group;ERV3;MaLR	intronic
G100048	TU143132	exon	chr8	103720830	103721474	+	MSTA	root;Interspersed_Repeat;Transposable_Element;Class_I_Retrotransposition;Retrotransposon;Long_Terminal_Repeat_Element;Gypsy-ERV;Retroviridae;Orthoretrovirinae;ERV2-group;ERV3;MaLR	intronic
G100048	TU143132	transcript	chr8	103720830	103721474	+	MSTA	root;Interspersed_Repeat;Transposable_Element;Class_I_Retrotransposition;Retrotransposon;Long_Terminal_Repeat_Element;Gypsy-ERV;Retroviridae;Orthoretrovirinae;ERV2-group;ERV3;MaLR	intronic
G100048	TU143135	transcript	chr8	103720830	103721509	+	MSTA	root;Interspersed_Repeat;Transposable_Element;Class_I_Retrotransposition;Retrotransposon;Long_Terminal_Repeat_Element;Gypsy-ERV;Retroviridae;Orthoretrovirinae;ERV2-group;ERV3;MaLR	intronic
G100052	TU143139	exon	chr8	100208144	100208602	+	HERVL	MLT2A1	nomatch	intronic
G100052	TU143139	transcript	chr8	100208144	100208602	+	HERVL	MLT2A1	nomatch	intronic
G100053	TU143140	transcript	chr8	103877826	103878325	+	THE1D	root;Interspersed_Repeat;Transposable_Element;Class_I_Retrotransposition;Retrotransposon;Long_Terminal_Repeat_Element;Gypsy-ERV;Retroviridae;Orthoretrovirinae;ERV2-group;ERV3;MaLR	intronic
G100053	TU143144	transcript	chr8	103877804	103878461	+	THE1D	root;Interspersed_Repeat;Transposable_Element;Class_I_Retrotransposition;Retrotransposon;Long_Terminal_Repeat_Element;Gypsy-ERV;Retroviridae;Orthoretrovirinae;ERV2-group;ERV3;MaLR	intronic
G100053	TU143141	exon	chr8	103877826	103878253	+	THE1D	root;Interspersed_Repeat;Transposable_Element;Class_I_Retrotransposition;Retrotransposon;Long_Terminal_Repeat_Element;Gypsy-ERV;Retroviridae;Orthoretrovirinae;ERV2-group;ERV3;MaLR	intronic
G100053	TU143142	exon	chr8	103877826	103878461	+	THE1D	root;Interspersed_Repeat;Transposable_Element;Class_I_Retrotransposition;Retrotransposon;Long_Terminal_Repeat_Element;Gypsy-ERV;Retroviridae;Orthoretrovirinae;ERV2-group;ERV3;MaLR	intronic
G100053	TU143143	exon	chr8	103877804	103878325	+	THE1D	root;Interspersed_Repeat;Transposable_Element;Class_I_Retrotransposition;Retrotransposon;Long_Terminal_Repeat_Element;Gypsy-ERV;Retroviridae;Orthoretrovirinae;ERV2-group;ERV3;MaLR	intronic
G100053	TU143140	exon	chr8	103877826	103878325	+	THE1D	root;Interspersed_Repeat;Transposable_Element;Class_I_Retrotransposition;Retrotransposon;Long_Terminal_Repeat_Element;Gypsy-ERV;Retroviridae;Orthoretrovirinae;ERV2-group;ERV3;MaLR	intronic
G100053	TU143143	transcript	chr8	103877804	103878325	+	THE1D	root;Interspersed_Repeat;Transposable_Element;Class_I_Retrotransposition;Retrotransposon;Long_Terminal_Repeat_Element;Gypsy-ERV;Retroviridae;Orthoretrovirinae;ERV2-group;ERV3;MaLR	intronic
G100053	TU143144	exon	chr8	103877804	103878461	+	THE1D	root;Interspersed_Repeat;Transposable_Element;Class_I_Retrotransposition;Retrotransposon;Long_Terminal_Repeat_Element;Gypsy-ERV;Retroviridae;Orthoretrovirinae;ERV2-group;ERV3;MaLR	intronic
G100053	TU143142	transcript	chr8	103877826	103878461	+	THE1D	root;Interspersed_Repeat;Transposable_Element;Class_I_Retrotransposition;Retrotransposon;Long_Terminal_Repeat_Element;Gypsy-ERV;Retroviridae;Orthoretrovirinae;ERV2-group;ERV3;MaLR	intronic
G100053	TU143141	transcript	chr8	103877826	103878253	+	THE1D	root;Interspersed_Repeat;Transposable_Element;Class_I_Retrotransposition;Retrotransposon;Long_Terminal_Repeat_Element;Gypsy-ERV;Retroviridae;Orthoretrovirinae;ERV2-group;ERV3;MaLR	intronic
G100054	TU143145	transcript	chr8	105380225	105380590	+	MER90a	root;Interspersed_Repeat;Transposable_Element;Class_I_Retrotransposition;Retrotransposon;Long_Terminal_Repeat_Element;Gypsy-ERV;Retroviridae;Orthoretrovirinae;ERV1	intronic
G100054	TU143145	exon	chr8	105380225	105380590	+	MER90a	root;Interspersed_Repeat;Transposable_Element;Class_I_Retrotransposition;Retrotransposon;Long_Terminal_Repeat_Element;Gypsy-ERV;Retroviridae;Orthoretrovirinae;ERV1	intronic
G100055	TU143146	exon	chr8	102988985	102990089	+	LOR1a	root;Interspersed_Repeat;Transposable_Element;Class_I_Retrotransposition;Retrotransposon;Long_Terminal_Repeat_Element;Gypsy-ERV;Retroviridae;Orthoretrovirinae;ERV1	intronic
G100055	TU143146	transcript	chr8	102988985	102990089	+	LOR1a	root;Interspersed_Repeat;Transposable_Element;Class_I_Retrotransposition;Retrotransposon;Long_Terminal_Repeat_Element;Gypsy-ERV;Retroviridae;Orthoretrovirinae;ERV1	intronic
G100056	TU143149	transcript	chr8	103973669	103974056	+	LTR16A1	root;Interspersed_Repeat;Transposable_Element;Class_I_Retrotransposition;Retrotransposon;Long_Terminal_Repeat_Element;Gypsy-ERV;Retroviridae;Orthoretrovirinae;ERV2-group;ERV3	intronic
G100056	TU143149	exon	chr8	103973669	103974056	+	LTR16A1	root;Interspersed_Repeat;Transposable_Element;Class_I_Retrotransposition;Retrotransposon;Long_Terminal_Repeat_Element;Gypsy-ERV;Retroviridae;Orthoretrovirinae;ERV2-group;ERV3	intronic
G100056	TU143154	transcript	chr8	103973651	103974056	+	LTR16A1	root;Interspersed_Repeat;Transposable_Element;Class_I_Retrotransposition;Retrotransposon;Long_Terminal_Repeat_Element;Gypsy-ERV;Retroviridae;Orthoretrovirinae;ERV2-group;ERV3	intronic
G100056	TU143152	exon	chr8	103973669	103974373	+	LTR16A1	root;Interspersed_Repeat;Transposable_Element;Class_I_Retrotransposition;Retrotransposon;Long_Terminal_Repeat_Element;Gypsy-ERV;Retroviridae;Orthoretrovirinae;ERV2-group;ERV3	intronic
G100056	TU143156	transcript	chr8	103973651	103974337	+	LTR16A1	root;Interspersed_Repeat;Transposable_Element;Class_I_Retrotransposition;Retrotransposon;Long_Terminal_Repeat_Element;Gypsy-ERV;Retroviridae;Orthoretrovirinae;ERV2-group;ERV3	intronic
G100056	TU143154	exon	chr8	103973651	103974056	+	LTR16A1	root;Interspersed_Repeat;Transposable_Element;Class_I_Retrotransposition;Retrotransposon;Long_Terminal_Repeat_Element;Gypsy-ERV;Retroviridae;Orthoretrovirinae;ERV2-group;ERV3	intronic
G100056	TU143152	transcript	chr8	103973669	103974373	+	LTR16A1	root;Interspersed_Repeat;Transposable_Element;Class_I_Retrotransposition;Retrotransposon;Long_Terminal_Repeat_Element;Gypsy-ERV;Retroviridae;Orthoretrovirinae;ERV2-group;ERV3	intronic
G100056	TU143147	transcript	chr8	103973669	103974337	+	LTR16A1	root;Interspersed_Repeat;Transposable_Element;Class_I_Retrotransposition;Retrotransposon;Long_Terminal_Repeat_Element;Gypsy-ERV;Retroviridae;Orthoretrovirinae;ERV2-group;ERV3	intronic
G100056	TU143156	exon	chr8	103973651	103974337	+	LTR16A1	root;Interspersed_Repeat;Transposable_Element;Class_I_Retrotransposition;Retrotransposon;Long_Terminal_Repeat_Element;Gypsy-ERV;Retroviridae;Orthoretrovirinae;ERV2-group;ERV3	intronic
G100056	TU143147	exon	chr8	103973669	103974337	+	LTR16A1	root;Interspersed_Repeat;Transposable_Element;Class_I_Retrotransposition;Retrotransposon;Long_Terminal_Repeat_Element;Gypsy-ERV;Retroviridae;Orthoretrovirinae;ERV2-group;ERV3	intronic
G100057	TU143157	exon	chr8	103641386	103642023	+	MSTB1	root;Interspersed_Repeat;Transposable_Element;Class_I_Retrotransposition;Retrotransposon;Long_Terminal_Repeat_Element;Gypsy-ERV;Retroviridae;Orthoretrovirinae;ERV2-group;ERV3;MaLR	intronic
G100057	TU143155	exon	chr8	103641542	103642023	+	MSTB1	root;Interspersed_Repeat;Transposable_Element;Class_I_Retrotransposition;Retrotransposon;Long_Terminal_Repeat_Element;Gypsy-ERV;Retroviridae;Orthoretrovirinae;ERV2-group;ERV3;MaLR	intronic
G100057	TU143155	transcript	chr8	103641542	103642023	+	MSTB1	root;Interspersed_Repeat;Transposable_Element;Class_I_Retrotransposition;Retrotransposon;Long_Terminal_Repeat_Element;Gypsy-ERV;Retroviridae;Orthoretrovirinae;ERV2-group;ERV3;MaLR	intronic
G100057	TU143151	exon	chr8	103641415	103642023	+	MSTB1	root;Interspersed_Repeat;Transposable_Element;Class_I_Retrotransposition;Retrotransposon;Long_Terminal_Repeat_Element;Gypsy-ERV;Retroviridae;Orthoretrovirinae;ERV2-group;ERV3;MaLR	intronic
G100057	TU143153	transcript	chr8	103641542	103641934	+	MSTB1	root;Interspersed_Repeat;Transposable_Element;Class_I_Retrotransposition;Retrotransposon;Long_Terminal_Repeat_Element;Gypsy-ERV;Retroviridae;Orthoretrovirinae;ERV2-group;ERV3;MaLR	intronic
G100057	TU143153	exon	chr8	103641542	103641934	+	MSTB1	root;Interspersed_Repeat;Transposable_Element;Class_I_Retrotransposition;Retrotransposon;Long_Terminal_Repeat_Element;Gypsy-ERV;Retroviridae;Orthoretrovirinae;ERV2-group;ERV3;MaLR	intronic
G100057	TU143148	exon	chr8	103641415	103641934	+	MSTB1	root;Interspersed_Repeat;Transposable_Element;Class_I_Retrotransposition;Retrotransposon;Long_Terminal_Repeat_Element;Gypsy-ERV;Retroviridae;Orthoretrovirinae;ERV2-group;ERV3;MaLR	intronic
G100057	TU143151	transcript	chr8	103641415	103642023	+	MSTB1	root;Interspersed_Repeat;Transposable_Element;Class_I_Retrotransposition;Retrotransposon;Long_Terminal_Repeat_Element;Gypsy-ERV;Retroviridae;Orthoretrovirinae;ERV2-group;ERV3;MaLR	intronic
G100057	TU143148	transcript	chr8	103641415	103641934	+	MSTB1	root;Interspersed_Repeat;Transposable_Element;Class_I_Retrotransposition;Retrotransposon;Long_Terminal_Repeat_Element;Gypsy-ERV;Retroviridae;Orthoretrovirinae;ERV2-group;ERV3;MaLR	intronic
G100057	TU143157	transcript	chr8	103641386	103642023	+	MSTB1	root;Interspersed_Repeat;Transposable_Element;Class_I_Retrotransposition;Retrotransposon;Long_Terminal_Repeat_Element;Gypsy-ERV;Retroviridae;Orthoretrovirinae;ERV2-group;ERV3;MaLR	intronic
G100063	TU143165	transcript	chr8	103883789	103884150	+	LTR33B	root;Interspersed_Repeat;Transposable_Element;Class_I_Retrotransposition;Retrotransposon;Long_Terminal_Repeat_Element;Gypsy-ERV;Retroviridae;Orthoretrovirinae;ERV2-group;ERV3	intronic
G100063	TU143167	transcript	chr8	103883530	103884150	+	LTR33B	root;Interspersed_Repeat;Transposable_Element;Class_I_Retrotransposition;Retrotransposon;Long_Terminal_Repeat_Element;Gypsy-ERV;Retroviridae;Orthoretrovirinae;ERV2-group;ERV3	intronic
G100063	TU143167	exon	chr8	103883530	103884150	+	LTR33B	root;Interspersed_Repeat;Transposable_Element;Class_I_Retrotransposition;Retrotransposon;Long_Terminal_Repeat_Element;Gypsy-ERV;Retroviridae;Orthoretrovirinae;ERV2-group;ERV3	intronic
G100063	TU143166	exon	chr8	103883586	103884234	+	LTR33B	root;Interspersed_Repeat;Transposable_Element;Class_I_Retrotransposition;Retrotransposon;Long_Terminal_Repeat_Element;Gypsy-ERV;Retroviridae;Orthoretrovirinae;ERV2-group;ERV3	intronic
G100063	TU143165	exon	chr8	103883789	103884150	+	LTR33B	root;Interspersed_Repeat;Transposable_Element;Class_I_Retrotransposition;Retrotransposon;Long_Terminal_Repeat_Element;Gypsy-ERV;Retroviridae;Orthoretrovirinae;ERV2-group;ERV3	intronic
G100063	TU143163	exon	chr8	103883586	103884150	+	LTR33B	root;Interspersed_Repeat;Transposable_Element;Class_I_Retrotransposition;Retrotransposon;Long_Terminal_Repeat_Element;Gypsy-ERV;Retroviridae;Orthoretrovirinae;ERV2-group;ERV3	intronic
G100063	TU143168	exon	chr8	103883530	103884234	+	LTR33B	root;Interspersed_Repeat;Transposable_Element;Class_I_Retrotransposition;Retrotransposon;Long_Terminal_Repeat_Element;Gypsy-ERV;Retroviridae;Orthoretrovirinae;ERV2-group;ERV3	intronic
G100063	TU143168	transcript	chr8	103883530	103884234	+	LTR33B	root;Interspersed_Repeat;Transposable_Element;Class_I_Retrotransposition;Retrotransposon;Long_Terminal_Repeat_Element;Gypsy-ERV;Retroviridae;Orthoretrovirinae;ERV2-group;ERV3	intronic
G100063	TU143163	transcript	chr8	103883586	103884150	+	LTR33B	root;Interspersed_Repeat;Transposable_Element;Class_I_Retrotransposition;Retrotransposon;Long_Terminal_Repeat_Element;Gypsy-ERV;Retroviridae;Orthoretrovirinae;ERV2-group;ERV3	intronic
G100063	TU143166	transcript	chr8	103883586	103884234	+	LTR33B	root;Interspersed_Repeat;Transposable_Element;Class_I_Retrotransposition;Retrotransposon;Long_Terminal_Repeat_Element;Gypsy-ERV;Retroviridae;Orthoretrovirinae;ERV2-group;ERV3	intronic
G100066	TU143170	exon	chr8	103803462	103803846	+	MLT1E1A	root;Interspersed_Repeat;Transposable_Element;Class_I_Retrotransposition;Retrotransposon;Long_Terminal_Repeat_Element;Gypsy-ERV;Retroviridae;Orthoretrovirinae;ERV2-group;ERV3;MaLR	intronic
G100066	TU143169	transcript	chr8	103803462	103804214	+	MLT1E1A	root;Interspersed_Repeat;Transposable_Element;Class_I_Retrotransposition;Retrotransposon;Long_Terminal_Repeat_Element;Gypsy-ERV;Retroviridae;Orthoretrovirinae;ERV2-group;ERV3;MaLR	intronic
G100066	TU143170	transcript	chr8	103803462	103803846	+	MLT1E1A	root;Interspersed_Repeat;Transposable_Element;Class_I_Retrotransposition;Retrotransposon;Long_Terminal_Repeat_Element;Gypsy-ERV;Retroviridae;Orthoretrovirinae;ERV2-group;ERV3;MaLR	intronic
G100066	TU143169	exon	chr8	103803462	103804214	+	MLT1E1A	root;Interspersed_Repeat;Transposable_Element;Class_I_Retrotransposition;Retrotransposon;Long_Terminal_Repeat_Element;Gypsy-ERV;Retroviridae;Orthoretrovirinae;ERV2-group;ERV3;MaLR	intronic
G100069	TU143173	exon	chr8	105312496	105313161	-	MLT1O	root;Interspersed_Repeat;Transposable_Element;Class_I_Retrotransposition;Retrotransposon;Long_Terminal_Repeat_Element;Gypsy-ERV;Retroviridae;Orthoretrovirinae;ERV2-group;ERV3;MaLR	antisense
G100069	TU143173	transcript	chr8	105312496	105313161	-	MLT1O	root;Interspersed_Repeat;Transposable_Element;Class_I_Retrotransposition;Retrotransposon;Long_Terminal_Repeat_Element;Gypsy-ERV;Retroviridae;Orthoretrovirinae;ERV2-group;ERV3;MaLR	antisense
G100070	TU143174	transcript	chr8	104482633	104483071	-	MLT1J	root;Interspersed_Repeat;Transposable_Element;Class_I_Retrotransposition;Retrotransposon;Long_Terminal_Repeat_Element;Gypsy-ERV;Retroviridae;Orthoretrovirinae;ERV2-group;ERV3;MaLR	intergenic
G100070	TU143174	exon	chr8	104482633	104483071	-	MLT1J	root;Interspersed_Repeat;Transposable_Element;Class_I_Retrotransposition;Retrotransposon;Long_Terminal_Repeat_Element;Gypsy-ERV;Retroviridae;Orthoretrovirinae;ERV2-group;ERV3;MaLR	intergenic
G100073	TU143177	exon	chr8	102974411	102974950	+	MSTB1	root;Interspersed_Repeat;Transposable_Element;Class_I_Retrotransposition;Retrotransposon;Long_Terminal_Repeat_Element;Gypsy-ERV;Retroviridae;Orthoretrovirinae;ERV2-group;ERV3;MaLR	intronic
G100073	TU143179	exon	chr8	102973392	102974950	+	MSTB1	root;Interspersed_Repeat;Transposable_Element;Class_I_Retrotransposition;Retrotransposon;Long_Terminal_Repeat_Element;Gypsy-ERV;Retroviridae;Orthoretrovirinae;ERV2-group;ERV3;MaLR	intronic
G100073	TU143177	transcript	chr8	102974411	102974950	+	MSTB1	root;Interspersed_Repeat;Transposable_Element;Class_I_Retrotransposition;Retrotransposon;Long_Terminal_Repeat_Element;Gypsy-ERV;Retroviridae;Orthoretrovirinae;ERV2-group;ERV3;MaLR	intronic
G100073	TU143181	exon	chr8	102973392	102973890	+	MSTB1	root;Interspersed_Repeat;Transposable_Element;Class_I_Retrotransposition;Retrotransposon;Long_Terminal_Repeat_Element;Gypsy-ERV;Retroviridae;Orthoretrovirinae;ERV2-group;ERV3;MaLR	intronic
G100073	TU143184	exon	chr8	102973392	102973830	+	MSTB1	root;Interspersed_Repeat;Transposable_Element;Class_I_Retrotransposition;Retrotransposon;Long_Terminal_Repeat_Element;Gypsy-ERV;Retroviridae;Orthoretrovirinae;ERV2-group;ERV3;MaLR	intronic
G100073	TU143179	transcript	chr8	102973392	102974950	+	MSTB1	root;Interspersed_Repeat;Transposable_Element;Class_I_Retrotransposition;Retrotransposon;Long_Terminal_Repeat_Element;Gypsy-ERV;Retroviridae;Orthoretrovirinae;ERV2-group;ERV3;MaLR	intronic
G100073	TU143187	exon	chr8	102973292	102973890	+	MSTB1	root;Interspersed_Repeat;Transposable_Element;Class_I_Retrotransposition;Retrotransposon;Long_Terminal_Repeat_Element;Gypsy-ERV;Retroviridae;Orthoretrovirinae;ERV2-group;ERV3;MaLR	intronic
G100073	TU143181	transcript	chr8	102973392	102973890	+	MSTB1	root;Interspersed_Repeat;Transposable_Element;Class_I_Retrotransposition;Retrotransposon;Long_Terminal_Repeat_Element;Gypsy-ERV;Retroviridae;Orthoretrovirinae;ERV2-group;ERV3;MaLR	intronic
G100073	TU143182	exon	chr8	102973292	102973952	+	MSTB1	root;Interspersed_Repeat;Transposable_Element;Class_I_Retrotransposition;Retrotransposon;Long_Terminal_Repeat_Element;Gypsy-ERV;Retroviridae;Orthoretrovirinae;ERV2-group;ERV3;MaLR	intronic
G100073	TU143183	exon	chr8	102973392	102973799	+	MSTB1	root;Interspersed_Repeat;Transposable_Element;Class_I_Retrotransposition;Retrotransposon;Long_Terminal_Repeat_Element;Gypsy-ERV;Retroviridae;Orthoretrovirinae;ERV2-group;ERV3;MaLR	intronic
G100073	TU143185	transcript	chr8	102973292	102973799	+	MSTB1	root;Interspersed_Repeat;Transposable_Element;Class_I_Retrotransposition;Retrotransposon;Long_Terminal_Repeat_Element;Gypsy-ERV;Retroviridae;Orthoretrovirinae;ERV2-group;ERV3;MaLR	intronic
G100073	TU143183	transcript	chr8	102973392	102973799	+	MSTB1	root;Interspersed_Repeat;Transposable_Element;Class_I_Retrotransposition;Retrotransposon;Long_Terminal_Repeat_Element;Gypsy-ERV;Retroviridae;Orthoretrovirinae;ERV2-group;ERV3;MaLR	intronic
G100073	TU143182	transcript	chr8	102973292	102973952	+	MSTB1	root;Interspersed_Repeat;Transposable_Element;Class_I_Retrotransposition;Retrotransposon;Long_Terminal_Repeat_Element;Gypsy-ERV;Retroviridae;Orthoretrovirinae;ERV2-group;ERV3;MaLR	intronic
G100073	TU143180	exon	chr8	102974193	102974950	+	MSTB1	root;Interspersed_Repeat;Transposable_Element;Class_I_Retrotransposition;Retrotransposon;Long_Terminal_Repeat_Element;Gypsy-ERV;Retroviridae;Orthoretrovirinae;ERV2-group;ERV3;MaLR	intronic
G100073	TU143187	transcript	chr8	102973292	102973890	+	MSTB1	root;Interspersed_Repeat;Transposable_Element;Class_I_Retrotransposition;Retrotransposon;Long_Terminal_Repeat_Element;Gypsy-ERV;Retroviridae;Orthoretrovirinae;ERV2-group;ERV3;MaLR	intronic
G100073	TU143185	exon	chr8	102973292	102973799	+	MSTB1	root;Interspersed_Repeat;Transposable_Element;Class_I_Retrotransposition;Retrotransposon;Long_Terminal_Repeat_Element;Gypsy-ERV;Retroviridae;Orthoretrovirinae;ERV2-group;ERV3;MaLR	intronic
G100073	TU143184	transcript	chr8	102973392	102973830	+	MSTB1	root;Interspersed_Repeat;Transposable_Element;Class_I_Retrotransposition;Retrotransposon;Long_Terminal_Repeat_Element;Gypsy-ERV;Retroviridae;Orthoretrovirinae;ERV2-group;ERV3;MaLR	intronic
G100073	TU143180	transcript	chr8	102974193	102974950	+	MSTB1	root;Interspersed_Repeat;Transposable_Element;Class_I_Retrotransposition;Retrotransposon;Long_Terminal_Repeat_Element;Gypsy-ERV;Retroviridae;Orthoretrovirinae;ERV2-group;ERV3;MaLR	intronic
G100075	TU143190	transcript	chr8	103624082	103624560	+	MLT2B1	root;Interspersed_Repeat;Transposable_Element;Class_I_Retrotransposition;Retrotransposon;Long_Terminal_Repeat_Element;Gypsy-ERV;Retroviridae;Orthoretrovirinae;ERV2-group;ERV3	intronic
G100075	TU143196	transcript	chr8	103623994	103624560	+	MLT2B1	root;Interspersed_Repeat;Transposable_Element;Class_I_Retrotransposition;Retrotransposon;Long_Terminal_Repeat_Element;Gypsy-ERV;Retroviridae;Orthoretrovirinae;ERV2-group;ERV3	intronic
G100075	TU143194	transcript	chr8	103624082	103624675	+	MLT2B1	root;Interspersed_Repeat;Transposable_Element;Class_I_Retrotransposition;Retrotransposon;Long_Terminal_Repeat_Element;Gypsy-ERV;Retroviridae;Orthoretrovirinae;ERV2-group;ERV3	intronic
G100075	TU143190	exon	chr8	103624082	103624560	+	MLT2B1	root;Interspersed_Repeat;Transposable_Element;Class_I_Retrotransposition;Retrotransposon;Long_Terminal_Repeat_Element;Gypsy-ERV;Retroviridae;Orthoretrovirinae;ERV2-group;ERV3	intronic
G100075	TU143188	transcript	chr8	103623994	103624675	+	MLT2B1	root;Interspersed_Repeat;Transposable_Element;Class_I_Retrotransposition;Retrotransposon;Long_Terminal_Repeat_Element;Gypsy-ERV;Retroviridae;Orthoretrovirinae;ERV2-group;ERV3	intronic
G100075	TU143186	exon	chr8	103623994	103624613	+	MLT2B1	root;Interspersed_Repeat;Transposable_Element;Class_I_Retrotransposition;Retrotransposon;Long_Terminal_Repeat_Element;Gypsy-ERV;Retroviridae;Orthoretrovirinae;ERV2-group;ERV3	intronic
G100075	TU143193	exon	chr8	103624082	103624613	+	MLT2B1	root;Interspersed_Repeat;Transposable_Element;Class_I_Retrotransposition;Retrotransposon;Long_Terminal_Repeat_Element;Gypsy-ERV;Retroviridae;Orthoretrovirinae;ERV2-group;ERV3	intronic
G100075	TU143186	transcript	chr8	103623994	103624613	+	MLT2B1	root;Interspersed_Repeat;Transposable_Element;Class_I_Retrotransposition;Retrotransposon;Long_Terminal_Repeat_Element;Gypsy-ERV;Retroviridae;Orthoretrovirinae;ERV2-group;ERV3	intronic
G100075	TU143194	exon	chr8	103624082	103624675	+	MLT2B1	root;Interspersed_Repeat;Transposable_Element;Class_I_Retrotransposition;Retrotransposon;Long_Terminal_Repeat_Element;Gypsy-ERV;Retroviridae;Orthoretrovirinae;ERV2-group;ERV3	intronic
G100075	TU143193	transcript	chr8	103624082	103624613	+	MLT2B1	root;Interspersed_Repeat;Transposable_Element;Class_I_Retrotransposition;Retrotransposon;Long_Terminal_Repeat_Element;Gypsy-ERV;Retroviridae;Orthoretrovirinae;ERV2-group;ERV3	intronic
G100075	TU143196	exon	chr8	103623994	103624560	+	MLT2B1	root;Interspersed_Repeat;Transposable_Element;Class_I_Retrotransposition;Retrotransposon;Long_Terminal_Repeat_Element;Gypsy-ERV;Retroviridae;Orthoretrovirinae;ERV2-group;ERV3	intronic
G100075	TU143188	exon	chr8	103623994	103624675	+	MLT2B1	root;Interspersed_Repeat;Transposable_Element;Class_I_Retrotransposition;Retrotransposon;Long_Terminal_Repeat_Element;Gypsy-ERV;Retroviridae;Orthoretrovirinae;ERV2-group;ERV3	intronic
G100077	TU143191	transcript	chr8	104532478	104532848	-	LTR103_Mam	root;Interspersed_Repeat;Transposable_Element;Class_I_Retrotransposition;Retrotransposon;Long_Terminal_Repeat_Element;Gypsy-ERV;Retroviridae;Orthoretrovirinae;ERV1	intronic
G100077	TU143191	exon	chr8	104532478	104532848	-	LTR103_Mam	root;Interspersed_Repeat;Transposable_Element;Class_I_Retrotransposition;Retrotransposon;Long_Terminal_Repeat_Element;Gypsy-ERV;Retroviridae;Orthoretrovirinae;ERV1	intronic
G100079	TU143198	transcript	chr8	103798583	103799429	+	MLT1E2	root;Interspersed_Repeat;Transposable_Element;Class_I_Retrotransposition;Retrotransposon;Long_Terminal_Repeat_Element;Gypsy-ERV;Retroviridae;Orthoretrovirinae;ERV2-group;ERV3;MaLR	intronic
G100079	TU143195	transcript	chr8	103798602	103799429	+	MLT1E2	root;Interspersed_Repeat;Transposable_Element;Class_I_Retrotransposition;Retrotransposon;Long_Terminal_Repeat_Element;Gypsy-ERV;Retroviridae;Orthoretrovirinae;ERV2-group;ERV3;MaLR	intronic
G100079	TU143197	transcript	chr8	103798602	103799388	+	MLT1E2	root;Interspersed_Repeat;Transposable_Element;Class_I_Retrotransposition;Retrotransposon;Long_Terminal_Repeat_Element;Gypsy-ERV;Retroviridae;Orthoretrovirinae;ERV2-group;ERV3;MaLR	intronic
G100079	TU143197	exon	chr8	103798602	103799388	+	MLT1E2	root;Interspersed_Repeat;Transposable_Element;Class_I_Retrotransposition;Retrotransposon;Long_Terminal_Repeat_Element;Gypsy-ERV;Retroviridae;Orthoretrovirinae;ERV2-group;ERV3;MaLR	intronic
G100079	TU143199	transcript	chr8	103798583	103799388	+	MLT1E2	root;Interspersed_Repeat;Transposable_Element;Class_I_Retrotransposition;Retrotransposon;Long_Terminal_Repeat_Element;Gypsy-ERV;Retroviridae;Orthoretrovirinae;ERV2-group;ERV3;MaLR	intronic
G100079	TU143195	exon	chr8	103798602	103799429	+	MLT1E2	root;Interspersed_Repeat;Transposable_Element;Class_I_Retrotransposition;Retrotransposon;Long_Terminal_Repeat_Element;Gypsy-ERV;Retroviridae;Orthoretrovirinae;ERV2-group;ERV3;MaLR	intronic
G100079	TU143199	exon	chr8	103798583	103799388	+	MLT1E2	root;Interspersed_Repeat;Transposable_Element;Class_I_Retrotransposition;Retrotransposon;Long_Terminal_Repeat_Element;Gypsy-ERV;Retroviridae;Orthoretrovirinae;ERV2-group;ERV3;MaLR	intronic
G100079	TU143198	exon	chr8	103798583	103799429	+	MLT1E2	root;Interspersed_Repeat;Transposable_Element;Class_I_Retrotransposition;Retrotransposon;Long_Terminal_Repeat_Element;Gypsy-ERV;Retroviridae;Orthoretrovirinae;ERV2-group;ERV3;MaLR	intronic
G100080	TU143205	exon	chr8	103872840	103873486	+	LTR79	root;Interspersed_Repeat;Transposable_Element;Class_I_Retrotransposition;Retrotransposon;Long_Terminal_Repeat_Element;Gypsy-ERV;Retroviridae;Orthoretrovirinae;ERV2-group;ERV3	intronic
G100080	TU143203	transcript	chr8	103872840	103873648	+	LTR79	root;Interspersed_Repeat;Transposable_Element;Class_I_Retrotransposition;Retrotransposon;Long_Terminal_Repeat_Element;Gypsy-ERV;Retroviridae;Orthoretrovirinae;ERV2-group;ERV3	intronic
G100080	TU143204	transcript	chr8	103872330	103873486	+	LTR79	root;Interspersed_Repeat;Transposable_Element;Class_I_Retrotransposition;Retrotransposon;Long_Terminal_Repeat_Element;Gypsy-ERV;Retroviridae;Orthoretrovirinae;ERV2-group;ERV3	intronic
G100080	TU143201	exon	chr8	103872330	103873648	+	LTR79	root;Interspersed_Repeat;Transposable_Element;Class_I_Retrotransposition;Retrotransposon;Long_Terminal_Repeat_Element;Gypsy-ERV;Retroviridae;Orthoretrovirinae;ERV2-group;ERV3	intronic
G100080	TU143201	transcript	chr8	103872330	103873648	+	LTR79	root;Interspersed_Repeat;Transposable_Element;Class_I_Retrotransposition;Retrotransposon;Long_Terminal_Repeat_Element;Gypsy-ERV;Retroviridae;Orthoretrovirinae;ERV2-group;ERV3	intronic
G100080	TU143204	exon	chr8	103872330	103873486	+	LTR79	root;Interspersed_Repeat;Transposable_Element;Class_I_Retrotransposition;Retrotransposon;Long_Terminal_Repeat_Element;Gypsy-ERV;Retroviridae;Orthoretrovirinae;ERV2-group;ERV3	intronic
G100080	TU143203	exon	chr8	103872840	103873648	+	LTR79	root;Interspersed_Repeat;Transposable_Element;Class_I_Retrotransposition;Retrotransposon;Long_Terminal_Repeat_Element;Gypsy-ERV;Retroviridae;Orthoretrovirinae;ERV2-group;ERV3	intronic
G100080	TU143200	transcript	chr8	103873030	103873648	+	LTR79	root;Interspersed_Repeat;Transposable_Element;Class_I_Retrotransposition;Retrotransposon;Long_Terminal_Repeat_Element;Gypsy-ERV;Retroviridae;Orthoretrovirinae;ERV2-group;ERV3	intronic
G100080	TU143205	transcript	chr8	103872840	103873486	+	LTR79	root;Interspersed_Repeat;Transposable_Element;Class_I_Retrotransposition;Retrotransposon;Long_Terminal_Repeat_Element;Gypsy-ERV;Retroviridae;Orthoretrovirinae;ERV2-group;ERV3	intronic
G100080	TU143200	exon	chr8	103873030	103873648	+	LTR79	root;Interspersed_Repeat;Transposable_Element;Class_I_Retrotransposition;Retrotransposon;Long_Terminal_Repeat_Element;Gypsy-ERV;Retroviridae;Orthoretrovirinae;ERV2-group;ERV3	intronic
G100081	TU143202	transcript	chr8	105358889	105359308	+	THE1C	root;Interspersed_Repeat;Transposable_Element;Class_I_Retrotransposition;Retrotransposon;Long_Terminal_Repeat_Element;Gypsy-ERV;Retroviridae;Orthoretrovirinae;ERV2-group;ERV3;MaLR	intronic
G100081	TU143202	exon	chr8	105358889	105359308	+	THE1C	root;Interspersed_Repeat;Transposable_Element;Class_I_Retrotransposition;Retrotransposon;Long_Terminal_Repeat_Element;Gypsy-ERV;Retroviridae;Orthoretrovirinae;ERV2-group;ERV3;MaLR	intronic
G100082	TU143206	transcript	chr8	106405230	106406064	+	MLT1H	root;Interspersed_Repeat;Transposable_Element;Class_I_Retrotransposition;Retrotransposon;Long_Terminal_Repeat_Element;Gypsy-ERV;Retroviridae;Orthoretrovirinae;ERV2-group;ERV3;MaLR	intronic
G100082	TU143206	exon	chr8	106405230	106406064	+	MLT1H	root;Interspersed_Repeat;Transposable_Element;Class_I_Retrotransposition;Retrotransposon;Long_Terminal_Repeat_Element;Gypsy-ERV;Retroviridae;Orthoretrovirinae;ERV2-group;ERV3;MaLR	intronic
G100083	TU143207	transcript	chr8	106289587	106290245	+	THE1C	root;Interspersed_Repeat;Transposable_Element;Class_I_Retrotransposition;Retrotransposon;Long_Terminal_Repeat_Element;Gypsy-ERV;Retroviridae;Orthoretrovirinae;ERV2-group;ERV3;MaLR	intronic
G100083	TU143207	exon	chr8	106289587	106290245	+	THE1C	root;Interspersed_Repeat;Transposable_Element;Class_I_Retrotransposition;Retrotransposon;Long_Terminal_Repeat_Element;Gypsy-ERV;Retroviridae;Orthoretrovirinae;ERV2-group;ERV3;MaLR	intronic
G100088	TU143212	exon	chr8	106430733	106431316	+	MLT1H1	root;Interspersed_Repeat;Transposable_Element;Class_I_Retrotransposition;Retrotransposon;Long_Terminal_Repeat_Element;Gypsy-ERV;Retroviridae;Orthoretrovirinae;ERV2-group;ERV3;MaLR	intronic
G100088	TU143212	transcript	chr8	106430733	106431316	+	MLT1H1	root;Interspersed_Repeat;Transposable_Element;Class_I_Retrotransposition;Retrotransposon;Long_Terminal_Repeat_Element;Gypsy-ERV;Retroviridae;Orthoretrovirinae;ERV2-group;ERV3;MaLR	intronic
G100089	TU143213	transcript	chr8	106503215	106504163	+	LTR78	root;Interspersed_Repeat;Transposable_Element;Class_I_Retrotransposition;Retrotransposon;Long_Terminal_Repeat_Element;Gypsy-ERV;Retroviridae;Orthoretrovirinae;ERV1	intronic
G100089	TU143213	exon	chr8	106503215	106504163	+	LTR78	root;Interspersed_Repeat;Transposable_Element;Class_I_Retrotransposition;Retrotransposon;Long_Terminal_Repeat_Element;Gypsy-ERV;Retroviridae;Orthoretrovirinae;ERV1	intronic
G100090	TU143214	exon	chr8	102997190	102997522	+	LTR16A2	root;Interspersed_Repeat;Transposable_Element;Class_I_Retrotransposition;Retrotransposon;Long_Terminal_Repeat_Element;Gypsy-ERV;Retroviridae;Orthoretrovirinae;ERV2-group;ERV3	intronic
G100090	TU143214	transcript	chr8	102997190	102997522	+	LTR16A2	root;Interspersed_Repeat;Transposable_Element;Class_I_Retrotransposition;Retrotransposon;Long_Terminal_Repeat_Element;Gypsy-ERV;Retroviridae;Orthoretrovirinae;ERV2-group;ERV3	intronic
G100093	TU143217	transcript	chr8	106597004	106597628	+	MLT1A0	root;Interspersed_Repeat;Transposable_Element;Class_I_Retrotransposition;Retrotransposon;Long_Terminal_Repeat_Element;Gypsy-ERV;Retroviridae;Orthoretrovirinae;ERV2-group;ERV3;MaLR	intronic
G100093	TU143217	exon	chr8	106597004	106597628	+	MLT1A0	root;Interspersed_Repeat;Transposable_Element;Class_I_Retrotransposition;Retrotransposon;Long_Terminal_Repeat_Element;Gypsy-ERV;Retroviridae;Orthoretrovirinae;ERV2-group;ERV3;MaLR	intronic
G100096	TU143220	transcript	chr8	104567113	104567653	-	THE1A	root;Interspersed_Repeat;Transposable_Element;Class_I_Retrotransposition;Retrotransposon;Long_Terminal_Repeat_Element;Gypsy-ERV;Retroviridae;Orthoretrovirinae;ERV2-group;ERV3;MaLR	intronic
G100096	TU143220	exon	chr8	104567113	104567653	-	THE1A	root;Interspersed_Repeat;Transposable_Element;Class_I_Retrotransposition;Retrotransposon;Long_Terminal_Repeat_Element;Gypsy-ERV;Retroviridae;Orthoretrovirinae;ERV2-group;ERV3;MaLR	intronic
G100097	TU143221	exon	chr8	105703772	105704274	+	LTR52	root;Interspersed_Repeat;Transposable_Element;Class_I_Retrotransposition;Retrotransposon;Long_Terminal_Repeat_Element;Gypsy-ERV;Retroviridae;Orthoretrovirinae;ERV2-group;ERV3	intronic
G100097	TU143221	transcript	chr8	105703772	105704274	+	LTR52	root;Interspersed_Repeat;Transposable_Element;Class_I_Retrotransposition;Retrotransposon;Long_Terminal_Repeat_Element;Gypsy-ERV;Retroviridae;Orthoretrovirinae;ERV2-group;ERV3	intronic
G10010	TU14991	transcript	chr10	66992955	66993598	-	MLT1G1	root;Interspersed_Repeat;Transposable_Element;Class_I_Retrotransposition;Retrotransposon;Long_Terminal_Repeat_Element;Gypsy-ERV;Retroviridae;Orthoretrovirinae;ERV2-group;ERV3;MaLR	intronic
G10010	TU14991	exon	chr10	66992955	66993598	-	MLT1G1	root;Interspersed_Repeat;Transposable_Element;Class_I_Retrotransposition;Retrotransposon;Long_Terminal_Repeat_Element;Gypsy-ERV;Retroviridae;Orthoretrovirinae;ERV2-group;ERV3;MaLR	intronic
G100105	TU143229	transcript	chr8	106391736	106392235	+	MamGypLTR1c	root;Interspersed_Repeat;Transposable_Element;Class_I_Retrotransposition;Retrotransposon;Long_Terminal_Repeat_Element;Gypsy-ERV;Gypsy	intronic
G100105	TU143229	exon	chr8	106391736	106392235	+	MamGypLTR1c	root;Interspersed_Repeat;Transposable_Element;Class_I_Retrotransposition;Retrotransposon;Long_Terminal_Repeat_Element;Gypsy-ERV;Gypsy	intronic
G100106	TU143230	exon	chr8	105388567	105389010	+	NA	NA	intronic
G100106	TU143230	transcript	chr8	105388567	105389010	+	NA	NA	intronic
G100108	TU143232	transcript	chr8	106285884	106286365	+	MLT1K	root;Interspersed_Repeat;Transposable_Element;Class_I_Retrotransposition;Retrotransposon;Long_Terminal_Repeat_Element;Gypsy-ERV;Retroviridae;Orthoretrovirinae;ERV2-group;ERV3;MaLR	intronic
G100108	TU143232	exon	chr8	106285884	106286365	+	MLT1K	root;Interspersed_Repeat;Transposable_Element;Class_I_Retrotransposition;Retrotransposon;Long_Terminal_Repeat_Element;Gypsy-ERV;Retroviridae;Orthoretrovirinae;ERV2-group;ERV3;MaLR	intronic
G100111	TU143235	transcript	chr8	106438961	106439548	+	MLT1A	root;Interspersed_Repeat;Transposable_Element;Class_I_Retrotransposition;Retrotransposon;Long_Terminal_Repeat_Element;Gypsy-ERV;Retroviridae;Orthoretrovirinae;ERV2-group;ERV3;MaLR	intronic
G100111	TU143235	exon	chr8	106438961	106439548	+	MLT1A	root;Interspersed_Repeat;Transposable_Element;Class_I_Retrotransposition;Retrotransposon;Long_Terminal_Repeat_Element;Gypsy-ERV;Retroviridae;Orthoretrovirinae;ERV2-group;ERV3;MaLR	intronic
G100123	TU143247	exon	chr8	105459347	105460379	+	MamGypLTR3a	root;Interspersed_Repeat;Transposable_Element;Class_I_Retrotransposition;Retrotransposon;Long_Terminal_Repeat_Element;Gypsy-ERV;Gypsy	intronic
G100123	TU143247	transcript	chr8	105459347	105460379	+	MamGypLTR3a	root;Interspersed_Repeat;Transposable_Element;Class_I_Retrotransposition;Retrotransposon;Long_Terminal_Repeat_Element;Gypsy-ERV;Gypsy	intronic
G100125	TU143249	exon	chr8	105686774	105687452	+	MLT1J1	root;Interspersed_Repeat;Transposable_Element;Class_I_Retrotransposition;Retrotransposon;Long_Terminal_Repeat_Element;Gypsy-ERV;Retroviridae;Orthoretrovirinae;ERV2-group;ERV3;MaLR	intronic
G100125	TU143249	transcript	chr8	105686774	105687452	+	MLT1J1	root;Interspersed_Repeat;Transposable_Element;Class_I_Retrotransposition;Retrotransposon;Long_Terminal_Repeat_Element;Gypsy-ERV;Retroviridae;Orthoretrovirinae;ERV2-group;ERV3;MaLR	intronic
G100128	TU143253	exon	chr8	105567117	105567770	+	LTR16C	root;Interspersed_Repeat;Transposable_Element;Class_I_Retrotransposition;Retrotransposon;Long_Terminal_Repeat_Element;Gypsy-ERV;Retroviridae;Orthoretrovirinae;ERV2-group;ERV3	intronic
G100128	TU143253	transcript	chr8	105567117	105567770	+	LTR16C	root;Interspersed_Repeat;Transposable_Element;Class_I_Retrotransposition;Retrotransposon;Long_Terminal_Repeat_Element;Gypsy-ERV;Retroviridae;Orthoretrovirinae;ERV2-group;ERV3	intronic
G10013	TU14994	exon	chr10	67127287	67127873	-	NA	NA	intronic
G10013	TU14994	transcript	chr10	67127287	67127873	-	NA	NA	intronic
G100132	TU143257	exon	chr8	105297316	105297771	-	NA	NA	antisense
G100132	TU143257	transcript	chr8	105297316	105297771	-	NA	NA	antisense
G100133	TU143260	transcript	chr8	103859438	103860264	+	LTR78B	root;Interspersed_Repeat;Transposable_Element;Class_I_Retrotransposition;Retrotransposon;Long_Terminal_Repeat_Element;Gypsy-ERV;Retroviridae;Orthoretrovirinae;ERV1	intronic
G100133	TU143269	transcript	chr8	103859209	103860264	+	LTR78B	root;Interspersed_Repeat;Transposable_Element;Class_I_Retrotransposition;Retrotransposon;Long_Terminal_Repeat_Element;Gypsy-ERV;Retroviridae;Orthoretrovirinae;ERV1	intronic
G100133	TU143260	exon	chr8	103859438	103860264	+	LTR78B	root;Interspersed_Repeat;Transposable_Element;Class_I_Retrotransposition;Retrotransposon;Long_Terminal_Repeat_Element;Gypsy-ERV;Retroviridae;Orthoretrovirinae;ERV1	intronic
G100133	TU143267	exon	chr8	103859438	103860337	+	LTR78B	root;Interspersed_Repeat;Transposable_Element;Class_I_Retrotransposition;Retrotransposon;Long_Terminal_Repeat_Element;Gypsy-ERV;Retroviridae;Orthoretrovirinae;ERV1	intronic
G100133	TU143264	transcript	chr8	103859270	103860264	+	LTR78B	root;Interspersed_Repeat;Transposable_Element;Class_I_Retrotransposition;Retrotransposon;Long_Terminal_Repeat_Element;Gypsy-ERV;Retroviridae;Orthoretrovirinae;ERV1	intronic
G100133	TU143265	transcript	chr8	103859808	103860264	+	LTR78B	root;Interspersed_Repeat;Transposable_Element;Class_I_Retrotransposition;Retrotransposon;Long_Terminal_Repeat_Element;Gypsy-ERV;Retroviridae;Orthoretrovirinae;ERV1	intronic
G100133	TU143265	exon	chr8	103859808	103860264	+	LTR78B	root;Interspersed_Repeat;Transposable_Element;Class_I_Retrotransposition;Retrotransposon;Long_Terminal_Repeat_Element;Gypsy-ERV;Retroviridae;Orthoretrovirinae;ERV1	intronic
G100133	TU143267	transcript	chr8	103859438	103860337	+	LTR78B	root;Interspersed_Repeat;Transposable_Element;Class_I_Retrotransposition;Retrotransposon;Long_Terminal_Repeat_Element;Gypsy-ERV;Retroviridae;Orthoretrovirinae;ERV1	intronic
G100133	TU143264	exon	chr8	103859270	103860264	+	LTR78B	root;Interspersed_Repeat;Transposable_Element;Class_I_Retrotransposition;Retrotransposon;Long_Terminal_Repeat_Element;Gypsy-ERV;Retroviridae;Orthoretrovirinae;ERV1	intronic
G100133	TU143258	exon	chr8	103859270	103860337	+	LTR78B	root;Interspersed_Repeat;Transposable_Element;Class_I_Retrotransposition;Retrotransposon;Long_Terminal_Repeat_Element;Gypsy-ERV;Retroviridae;Orthoretrovirinae;ERV1	intronic
G100133	TU143269	exon	chr8	103859209	103860264	+	LTR78B	root;Interspersed_Repeat;Transposable_Element;Class_I_Retrotransposition;Retrotransposon;Long_Terminal_Repeat_Element;Gypsy-ERV;Retroviridae;Orthoretrovirinae;ERV1	intronic
G100133	TU143258	transcript	chr8	103859270	103860337	+	LTR78B	root;Interspersed_Repeat;Transposable_Element;Class_I_Retrotransposition;Retrotransposon;Long_Terminal_Repeat_Element;Gypsy-ERV;Retroviridae;Orthoretrovirinae;ERV1	intronic
G100134	TU143259	exon	chr8	105295997	105296599	-	THE1A	root;Interspersed_Repeat;Transposable_Element;Class_I_Retrotransposition;Retrotransposon;Long_Terminal_Repeat_Element;Gypsy-ERV;Retroviridae;Orthoretrovirinae;ERV2-group;ERV3;MaLR	antisense
G100134	TU143259	transcript	chr8	105295997	105296599	-	THE1A	root;Interspersed_Repeat;Transposable_Element;Class_I_Retrotransposition;Retrotransposon;Long_Terminal_Repeat_Element;Gypsy-ERV;Retroviridae;Orthoretrovirinae;ERV2-group;ERV3;MaLR	antisense
G100138	TU143266	exon	chr8	106686899	106687906	+	LTR33	root;Interspersed_Repeat;Transposable_Element;Class_I_Retrotransposition;Retrotransposon;Long_Terminal_Repeat_Element;Gypsy-ERV;Retroviridae;Orthoretrovirinae;ERV2-group;ERV3	intronic
G100138	TU143266	transcript	chr8	106686899	106687906	+	LTR33	root;Interspersed_Repeat;Transposable_Element;Class_I_Retrotransposition;Retrotransposon;Long_Terminal_Repeat_Element;Gypsy-ERV;Retroviridae;Orthoretrovirinae;ERV2-group;ERV3	intronic
G100140	TU143270	exon	chr8	106329899	106331227	+	MamGypsy2-LTR	MamGypsy2-I	nomatch	intronic
G100140	TU143270	transcript	chr8	106329899	106331227	+	MamGypsy2-LTR	MamGypsy2-I	nomatch	intronic
G100146	TU143289	transcript	chr8	103390958	103393849	-	MLT1E1A	root;Interspersed_Repeat;Transposable_Element;Class_I_Retrotransposition;Retrotransposon;Long_Terminal_Repeat_Element;Gypsy-ERV;Retroviridae;Orthoretrovirinae;ERV2-group;ERV3;MaLR	intergenic
G100146	TU143285	exon	chr8	103390936	103394349	-	MLT1E1A	root;Interspersed_Repeat;Transposable_Element;Class_I_Retrotransposition;Retrotransposon;Long_Terminal_Repeat_Element;Gypsy-ERV;Retroviridae;Orthoretrovirinae;ERV2-group;ERV3;MaLR	intergenic
G100146	TU143277	exon	chr8	103390958	103392756	-	MLT1E1A	root;Interspersed_Repeat;Transposable_Element;Class_I_Retrotransposition;Retrotransposon;Long_Terminal_Repeat_Element;Gypsy-ERV;Retroviridae;Orthoretrovirinae;ERV2-group;ERV3;MaLR	intergenic
G100146	TU143281	exon	chr8	103390958	103393730	-	MLT1E1A	root;Interspersed_Repeat;Transposable_Element;Class_I_Retrotransposition;Retrotransposon;Long_Terminal_Repeat_Element;Gypsy-ERV;Retroviridae;Orthoretrovirinae;ERV2-group;ERV3;MaLR	intergenic
G100146	TU143278	transcript	chr8	103390958	103394349	-	MLT1E1A	root;Interspersed_Repeat;Transposable_Element;Class_I_Retrotransposition;Retrotransposon;Long_Terminal_Repeat_Element;Gypsy-ERV;Retroviridae;Orthoretrovirinae;ERV2-group;ERV3;MaLR	intergenic
G100146	TU143277	transcript	chr8	103390958	103392756	-	MLT1E1A	root;Interspersed_Repeat;Transposable_Element;Class_I_Retrotransposition;Retrotransposon;Long_Terminal_Repeat_Element;Gypsy-ERV;Retroviridae;Orthoretrovirinae;ERV2-group;ERV3;MaLR	intergenic
G100146	TU143288	transcript	chr8	103390936	103392756	-	MLT1E1A	root;Interspersed_Repeat;Transposable_Element;Class_I_Retrotransposition;Retrotransposon;Long_Terminal_Repeat_Element;Gypsy-ERV;Retroviridae;Orthoretrovirinae;ERV2-group;ERV3;MaLR	intergenic
G100146	TU143281	transcript	chr8	103390958	103393730	-	MLT1E1A	root;Interspersed_Repeat;Transposable_Element;Class_I_Retrotransposition;Retrotransposon;Long_Terminal_Repeat_Element;Gypsy-ERV;Retroviridae;Orthoretrovirinae;ERV2-group;ERV3;MaLR	intergenic
G100146	TU143291	exon	chr8	103390936	103393730	-	MLT1E1A	root;Interspersed_Repeat;Transposable_Element;Class_I_Retrotransposition;Retrotransposon;Long_Terminal_Repeat_Element;Gypsy-ERV;Retroviridae;Orthoretrovirinae;ERV2-group;ERV3;MaLR	intergenic
G100146	TU143291	transcript	chr8	103390936	103393730	-	MLT1E1A	root;Interspersed_Repeat;Transposable_Element;Class_I_Retrotransposition;Retrotransposon;Long_Terminal_Repeat_Element;Gypsy-ERV;Retroviridae;Orthoretrovirinae;ERV2-group;ERV3;MaLR	intergenic
G100146	TU143278	exon	chr8	103390958	103394349	-	MLT1E1A	root;Interspersed_Repeat;Transposable_Element;Class_I_Retrotransposition;Retrotransposon;Long_Terminal_Repeat_Element;Gypsy-ERV;Retroviridae;Orthoretrovirinae;ERV2-group;ERV3;MaLR	intergenic
G100146	TU143288	exon	chr8	103390936	103392756	-	MLT1E1A	root;Interspersed_Repeat;Transposable_Element;Class_I_Retrotransposition;Retrotransposon;Long_Terminal_Repeat_Element;Gypsy-ERV;Retroviridae;Orthoretrovirinae;ERV2-group;ERV3;MaLR	intergenic
G100146	TU143285	transcript	chr8	103390936	103394349	-	MLT1E1A	root;Interspersed_Repeat;Transposable_Element;Class_I_Retrotransposition;Retrotransposon;Long_Terminal_Repeat_Element;Gypsy-ERV;Retroviridae;Orthoretrovirinae;ERV2-group;ERV3;MaLR	intergenic
G100146	TU143289	exon	chr8	103390958	103393849	-	MLT1E1A	root;Interspersed_Repeat;Transposable_Element;Class_I_Retrotransposition;Retrotransposon;Long_Terminal_Repeat_Element;Gypsy-ERV;Retroviridae;Orthoretrovirinae;ERV2-group;ERV3;MaLR	intergenic
G100149	TU143280	exon	chr8	107206827	107207740	+	MLT2F	root;Interspersed_Repeat;Transposable_Element;Class_I_Retrotransposition;Retrotransposon;Long_Terminal_Repeat_Element;Gypsy-ERV;Retroviridae;Orthoretrovirinae;ERV2-group;ERV3	intergenic
G100149	TU143280	transcript	chr8	107206827	107207740	+	MLT2F	root;Interspersed_Repeat;Transposable_Element;Class_I_Retrotransposition;Retrotransposon;Long_Terminal_Repeat_Element;Gypsy-ERV;Retroviridae;Orthoretrovirinae;ERV2-group;ERV3	intergenic
G100150	TU143282	exon	chr8	107202192	107203310	+	THE1D-int	root;Interspersed_Repeat;Transposable_Element;Class_I_Retrotransposition;Retrotransposon;Long_Terminal_Repeat_Element;Gypsy-ERV;Retroviridae;Orthoretrovirinae;ERV2-group;ERV3;MaLR	intergenic
G100150	TU143282	transcript	chr8	107202192	107203310	+	THE1D-int	root;Interspersed_Repeat;Transposable_Element;Class_I_Retrotransposition;Retrotransposon;Long_Terminal_Repeat_Element;Gypsy-ERV;Retroviridae;Orthoretrovirinae;ERV2-group;ERV3;MaLR	intergenic
G100153	TU143286	exon	chr8	107209685	107210269	+	LTR79	root;Interspersed_Repeat;Transposable_Element;Class_I_Retrotransposition;Retrotransposon;Long_Terminal_Repeat_Element;Gypsy-ERV;Retroviridae;Orthoretrovirinae;ERV2-group;ERV3	intergenic
G100153	TU143286	transcript	chr8	107209685	107210269	+	LTR79	root;Interspersed_Repeat;Transposable_Element;Class_I_Retrotransposition;Retrotransposon;Long_Terminal_Repeat_Element;Gypsy-ERV;Retroviridae;Orthoretrovirinae;ERV2-group;ERV3	intergenic
G100156	TU143295	transcript	chr8	106601119	106602409	+	MLT1E	root;Interspersed_Repeat;Transposable_Element;Class_I_Retrotransposition;Retrotransposon;Long_Terminal_Repeat_Element;Gypsy-ERV;Retroviridae;Orthoretrovirinae;ERV2-group;ERV3;MaLR	intronic
G100156	TU143298	transcript	chr8	106601119	106602377	+	MLT1E	root;Interspersed_Repeat;Transposable_Element;Class_I_Retrotransposition;Retrotransposon;Long_Terminal_Repeat_Element;Gypsy-ERV;Retroviridae;Orthoretrovirinae;ERV2-group;ERV3;MaLR	intronic
G100156	TU143295	exon	chr8	106601119	106602409	+	MLT1E	root;Interspersed_Repeat;Transposable_Element;Class_I_Retrotransposition;Retrotransposon;Long_Terminal_Repeat_Element;Gypsy-ERV;Retroviridae;Orthoretrovirinae;ERV2-group;ERV3;MaLR	intronic
G100156	TU143298	exon	chr8	106601119	106602377	+	MLT1E	root;Interspersed_Repeat;Transposable_Element;Class_I_Retrotransposition;Retrotransposon;Long_Terminal_Repeat_Element;Gypsy-ERV;Retroviridae;Orthoretrovirinae;ERV2-group;ERV3;MaLR	intronic
G100156	TU143292	exon	chr8	106601153	106602377	+	MLT1E	root;Interspersed_Repeat;Transposable_Element;Class_I_Retrotransposition;Retrotransposon;Long_Terminal_Repeat_Element;Gypsy-ERV;Retroviridae;Orthoretrovirinae;ERV2-group;ERV3;MaLR	intronic
G100156	TU143294	transcript	chr8	106601153	106602409	+	MLT1E	root;Interspersed_Repeat;Transposable_Element;Class_I_Retrotransposition;Retrotransposon;Long_Terminal_Repeat_Element;Gypsy-ERV;Retroviridae;Orthoretrovirinae;ERV2-group;ERV3;MaLR	intronic
G100156	TU143292	transcript	chr8	106601153	106602377	+	MLT1E	root;Interspersed_Repeat;Transposable_Element;Class_I_Retrotransposition;Retrotransposon;Long_Terminal_Repeat_Element;Gypsy-ERV;Retroviridae;Orthoretrovirinae;ERV2-group;ERV3;MaLR	intronic
G100156	TU143294	exon	chr8	106601153	106602409	+	MLT1E	root;Interspersed_Repeat;Transposable_Element;Class_I_Retrotransposition;Retrotransposon;Long_Terminal_Repeat_Element;Gypsy-ERV;Retroviridae;Orthoretrovirinae;ERV2-group;ERV3;MaLR	intronic
G100158	TU143296	exon	chr8	105381105	105381785	+	NA	NA	intronic
G100158	TU143296	transcript	chr8	105381105	105381785	+	NA	NA	intronic
G100159	TU143297	transcript	chr8	106577895	106578416	+	LTR50	root;Interspersed_Repeat;Transposable_Element;Class_I_Retrotransposition;Retrotransposon;Long_Terminal_Repeat_Element;Gypsy-ERV;Retroviridae;Orthoretrovirinae;ERV2-group;ERV3	intronic
G100159	TU143297	exon	chr8	106577895	106578416	+	LTR50	root;Interspersed_Repeat;Transposable_Element;Class_I_Retrotransposition;Retrotransposon;Long_Terminal_Repeat_Element;Gypsy-ERV;Retroviridae;Orthoretrovirinae;ERV2-group;ERV3	intronic
G100164	TU143303	exon	chr8	106664302	106665809	+	MamRep1151	root;Interspersed_Repeat;Transposable_Element;Class_I_Retrotransposition;Retrotransposon;Long_Terminal_Repeat_Element	intronic
G100164	TU143309	exon	chr8	106664302	106665865	+	MamRep1151	root;Interspersed_Repeat;Transposable_Element;Class_I_Retrotransposition;Retrotransposon;Long_Terminal_Repeat_Element	intronic
G100164	TU143304	transcript	chr8	106665201	106665809	+	MamRep1151	root;Interspersed_Repeat;Transposable_Element;Class_I_Retrotransposition;Retrotransposon;Long_Terminal_Repeat_Element	intronic
G100164	TU143306	transcript	chr8	106665201	106665865	+	MamRep1151	root;Interspersed_Repeat;Transposable_Element;Class_I_Retrotransposition;Retrotransposon;Long_Terminal_Repeat_Element	intronic
G100164	TU143304	exon	chr8	106665201	106665809	+	MamRep1151	root;Interspersed_Repeat;Transposable_Element;Class_I_Retrotransposition;Retrotransposon;Long_Terminal_Repeat_Element	intronic
G100164	TU143306	exon	chr8	106665201	106665865	+	MamRep1151	root;Interspersed_Repeat;Transposable_Element;Class_I_Retrotransposition;Retrotransposon;Long_Terminal_Repeat_Element	intronic
G100164	TU143303	transcript	chr8	106664302	106665809	+	MamRep1151	root;Interspersed_Repeat;Transposable_Element;Class_I_Retrotransposition;Retrotransposon;Long_Terminal_Repeat_Element	intronic
G100164	TU143309	transcript	chr8	106664302	106665865	+	MamRep1151	root;Interspersed_Repeat;Transposable_Element;Class_I_Retrotransposition;Retrotransposon;Long_Terminal_Repeat_Element	intronic
G100166	TU143318	transcript	chr8	103717856	103718937	+	MLT1J-int	root;Interspersed_Repeat;Transposable_Element;Class_I_Retrotransposition;Retrotransposon;Long_Terminal_Repeat_Element;Gypsy-ERV;Retroviridae;Orthoretrovirinae;ERV2-group;ERV3;MaLR	intronic
G100166	TU143323	exon	chr8	103717895	103718937	+	MLT1J-int	root;Interspersed_Repeat;Transposable_Element;Class_I_Retrotransposition;Retrotransposon;Long_Terminal_Repeat_Element;Gypsy-ERV;Retroviridae;Orthoretrovirinae;ERV2-group;ERV3;MaLR	intronic
G100166	TU143328	exon	chr8	103717895	103719212	+	MLT1J-int	root;Interspersed_Repeat;Transposable_Element;Class_I_Retrotransposition;Retrotransposon;Long_Terminal_Repeat_Element;Gypsy-ERV;Retroviridae;Orthoretrovirinae;ERV2-group;ERV3;MaLR	intronic
G100166	TU143331	exon	chr8	103717833	103719212	+	MLT1J-int	root;Interspersed_Repeat;Transposable_Element;Class_I_Retrotransposition;Retrotransposon;Long_Terminal_Repeat_Element;Gypsy-ERV;Retroviridae;Orthoretrovirinae;ERV2-group;ERV3;MaLR	intronic
G100166	TU143325	transcript	chr8	103718360	103718937	+	MLT1J-int	root;Interspersed_Repeat;Transposable_Element;Class_I_Retrotransposition;Retrotransposon;Long_Terminal_Repeat_Element;Gypsy-ERV;Retroviridae;Orthoretrovirinae;ERV2-group;ERV3;MaLR	intronic
G100166	TU143323	transcript	chr8	103717895	103718937	+	MLT1J-int	root;Interspersed_Repeat;Transposable_Element;Class_I_Retrotransposition;Retrotransposon;Long_Terminal_Repeat_Element;Gypsy-ERV;Retroviridae;Orthoretrovirinae;ERV2-group;ERV3;MaLR	intronic
G100166	TU143313	exon	chr8	103717856	103718673	+	MLT1J-int	root;Interspersed_Repeat;Transposable_Element;Class_I_Retrotransposition;Retrotransposon;Long_Terminal_Repeat_Element;Gypsy-ERV;Retroviridae;Orthoretrovirinae;ERV2-group;ERV3;MaLR	intronic
G100166	TU143327	exon	chr8	103717833	103718937	+	MLT1J-int	root;Interspersed_Repeat;Transposable_Element;Class_I_Retrotransposition;Retrotransposon;Long_Terminal_Repeat_Element;Gypsy-ERV;Retroviridae;Orthoretrovirinae;ERV2-group;ERV3;MaLR	intronic
G100166	TU143310	exon	chr8	103717856	103719212	+	MLT1J-int	root;Interspersed_Repeat;Transposable_Element;Class_I_Retrotransposition;Retrotransposon;Long_Terminal_Repeat_Element;Gypsy-ERV;Retroviridae;Orthoretrovirinae;ERV2-group;ERV3;MaLR	intronic
G100166	TU143325	exon	chr8	103718360	103718937	+	MLT1J-int	root;Interspersed_Repeat;Transposable_Element;Class_I_Retrotransposition;Retrotransposon;Long_Terminal_Repeat_Element;Gypsy-ERV;Retroviridae;Orthoretrovirinae;ERV2-group;ERV3;MaLR	intronic
G100166	TU143315	transcript	chr8	103717895	103718673	+	MLT1J-int	root;Interspersed_Repeat;Transposable_Element;Class_I_Retrotransposition;Retrotransposon;Long_Terminal_Repeat_Element;Gypsy-ERV;Retroviridae;Orthoretrovirinae;ERV2-group;ERV3;MaLR	intronic
G100166	TU143310	transcript	chr8	103717856	103719212	+	MLT1J-int	root;Interspersed_Repeat;Transposable_Element;Class_I_Retrotransposition;Retrotransposon;Long_Terminal_Repeat_Element;Gypsy-ERV;Retroviridae;Orthoretrovirinae;ERV2-group;ERV3;MaLR	intronic
G100166	TU143318	exon	chr8	103717856	103718937	+	MLT1J-int	root;Interspersed_Repeat;Transposable_Element;Class_I_Retrotransposition;Retrotransposon;Long_Terminal_Repeat_Element;Gypsy-ERV;Retroviridae;Orthoretrovirinae;ERV2-group;ERV3;MaLR	intronic
G100166	TU143328	transcript	chr8	103717895	103719212	+	MLT1J-int	root;Interspersed_Repeat;Transposable_Element;Class_I_Retrotransposition;Retrotransposon;Long_Terminal_Repeat_Element;Gypsy-ERV;Retroviridae;Orthoretrovirinae;ERV2-group;ERV3;MaLR	intronic
G100166	TU143320	transcript	chr8	103718360	103719212	+	MLT1J-int	root;Interspersed_Repeat;Transposable_Element;Class_I_Retrotransposition;Retrotransposon;Long_Terminal_Repeat_Element;Gypsy-ERV;Retroviridae;Orthoretrovirinae;ERV2-group;ERV3;MaLR	intronic
G100166	TU143331	transcript	chr8	103717833	103719212	+	MLT1J-int	root;Interspersed_Repeat;Transposable_Element;Class_I_Retrotransposition;Retrotransposon;Long_Terminal_Repeat_Element;Gypsy-ERV;Retroviridae;Orthoretrovirinae;ERV2-group;ERV3;MaLR	intronic
G100166	TU143322	exon	chr8	103717856	103718224	+	MLT1J-int	root;Interspersed_Repeat;Transposable_Element;Class_I_Retrotransposition;Retrotransposon;Long_Terminal_Repeat_Element;Gypsy-ERV;Retroviridae;Orthoretrovirinae;ERV2-group;ERV3;MaLR	intronic
G100166	TU143327	transcript	chr8	103717833	103718937	+	MLT1J-int	root;Interspersed_Repeat;Transposable_Element;Class_I_Retrotransposition;Retrotransposon;Long_Terminal_Repeat_Element;Gypsy-ERV;Retroviridae;Orthoretrovirinae;ERV2-group;ERV3;MaLR	intronic
G100166	TU143316	transcript	chr8	103717895	103718224	+	MLT1J-int	root;Interspersed_Repeat;Transposable_Element;Class_I_Retrotransposition;Retrotransposon;Long_Terminal_Repeat_Element;Gypsy-ERV;Retroviridae;Orthoretrovirinae;ERV2-group;ERV3;MaLR	intronic
G100166	TU143316	exon	chr8	103717895	103718224	+	MLT1J-int	root;Interspersed_Repeat;Transposable_Element;Class_I_Retrotransposition;Retrotransposon;Long_Terminal_Repeat_Element;Gypsy-ERV;Retroviridae;Orthoretrovirinae;ERV2-group;ERV3;MaLR	intronic
G100166	TU143322	transcript	chr8	103717856	103718224	+	MLT1J-int	root;Interspersed_Repeat;Transposable_Element;Class_I_Retrotransposition;Retrotransposon;Long_Terminal_Repeat_Element;Gypsy-ERV;Retroviridae;Orthoretrovirinae;ERV2-group;ERV3;MaLR	intronic
G100166	TU143320	exon	chr8	103718360	103719212	+	MLT1J-int	root;Interspersed_Repeat;Transposable_Element;Class_I_Retrotransposition;Retrotransposon;Long_Terminal_Repeat_Element;Gypsy-ERV;Retroviridae;Orthoretrovirinae;ERV2-group;ERV3;MaLR	intronic
G100166	TU143313	transcript	chr8	103717856	103718673	+	MLT1J-int	root;Interspersed_Repeat;Transposable_Element;Class_I_Retrotransposition;Retrotransposon;Long_Terminal_Repeat_Element;Gypsy-ERV;Retroviridae;Orthoretrovirinae;ERV2-group;ERV3;MaLR	intronic
G100166	TU143315	exon	chr8	103717895	103718673	+	MLT1J-int	root;Interspersed_Repeat;Transposable_Element;Class_I_Retrotransposition;Retrotransposon;Long_Terminal_Repeat_Element;Gypsy-ERV;Retroviridae;Orthoretrovirinae;ERV2-group;ERV3;MaLR	intronic
G100173	TU143319	exon	chr8	107411817	107412588	-	MLT1L	root;Interspersed_Repeat;Transposable_Element;Class_I_Retrotransposition;Retrotransposon;Long_Terminal_Repeat_Element;Gypsy-ERV;Retroviridae;Orthoretrovirinae;ERV2-group;ERV3;MaLR	intronic
G100173	TU143319	transcript	chr8	107411817	107412588	-	MLT1L	root;Interspersed_Repeat;Transposable_Element;Class_I_Retrotransposition;Retrotransposon;Long_Terminal_Repeat_Element;Gypsy-ERV;Retroviridae;Orthoretrovirinae;ERV2-group;ERV3;MaLR	intronic
G100178	TU143330	exon	chr8	107385171	107388110	-	MamGypsy2-I	root;Interspersed_Repeat;Transposable_Element;Class_I_Retrotransposition;Retrotransposon;Long_Terminal_Repeat_Element;Gypsy-ERV;Gypsy	intronic
G100178	TU143330	transcript	chr8	107385171	107388110	-	MamGypsy2-I	root;Interspersed_Repeat;Transposable_Element;Class_I_Retrotransposition;Retrotransposon;Long_Terminal_Repeat_Element;Gypsy-ERV;Gypsy	intronic
G100185	TU143339	exon	chr8	108022106	108022577	-	NA	NA	intronic
G100185	TU143339	transcript	chr8	108022106	108022577	-	NA	NA	intronic
G100186	TU143340	exon	chr8	108391254	108391946	-	MLT1L	root;Interspersed_Repeat;Transposable_Element;Class_I_Retrotransposition;Retrotransposon;Long_Terminal_Repeat_Element;Gypsy-ERV;Retroviridae;Orthoretrovirinae;ERV2-group;ERV3;MaLR	intronic
G100186	TU143340	transcript	chr8	108391254	108391946	-	MLT1L	root;Interspersed_Repeat;Transposable_Element;Class_I_Retrotransposition;Retrotransposon;Long_Terminal_Repeat_Element;Gypsy-ERV;Retroviridae;Orthoretrovirinae;ERV2-group;ERV3;MaLR	intronic
G100189	TU143343	transcript	chr8	108396203	108396834	-	MLT1L	root;Interspersed_Repeat;Transposable_Element;Class_I_Retrotransposition;Retrotransposon;Long_Terminal_Repeat_Element;Gypsy-ERV;Retroviridae;Orthoretrovirinae;ERV2-group;ERV3;MaLR	intronic
G100189	TU143343	exon	chr8	108396203	108396834	-	MLT1L	root;Interspersed_Repeat;Transposable_Element;Class_I_Retrotransposition;Retrotransposon;Long_Terminal_Repeat_Element;Gypsy-ERV;Retroviridae;Orthoretrovirinae;ERV2-group;ERV3;MaLR	intronic
G1002	TU1477	exon	chr1	36196653	36197841	+	LTR12C	root;Interspersed_Repeat;Transposable_Element;Class_I_Retrotransposition;Retrotransposon;Long_Terminal_Repeat_Element;Gypsy-ERV;Retroviridae;Orthoretrovirinae;ERV1	intergenic
G1002	TU1468	exon	chr1	36197281	36197841	+	LTR12C	root;Interspersed_Repeat;Transposable_Element;Class_I_Retrotransposition;Retrotransposon;Long_Terminal_Repeat_Element;Gypsy-ERV;Retroviridae;Orthoretrovirinae;ERV1	intergenic
G1002	TU1468	transcript	chr1	36197281	36197841	+	LTR12C	root;Interspersed_Repeat;Transposable_Element;Class_I_Retrotransposition;Retrotransposon;Long_Terminal_Repeat_Element;Gypsy-ERV;Retroviridae;Orthoretrovirinae;ERV1	intergenic
G1002	TU1478	exon	chr1	36196653	36197986	+	LTR12C	root;Interspersed_Repeat;Transposable_Element;Class_I_Retrotransposition;Retrotransposon;Long_Terminal_Repeat_Element;Gypsy-ERV;Retroviridae;Orthoretrovirinae;ERV1	intergenic
G1002	TU1472	transcript	chr1	36197281	36197986	+	LTR12C	root;Interspersed_Repeat;Transposable_Element;Class_I_Retrotransposition;Retrotransposon;Long_Terminal_Repeat_Element;Gypsy-ERV;Retroviridae;Orthoretrovirinae;ERV1	intergenic
G1002	TU1478	transcript	chr1	36196653	36197986	+	LTR12C	root;Interspersed_Repeat;Transposable_Element;Class_I_Retrotransposition;Retrotransposon;Long_Terminal_Repeat_Element;Gypsy-ERV;Retroviridae;Orthoretrovirinae;ERV1	intergenic
G1002	TU1472	exon	chr1	36197281	36197986	+	LTR12C	root;Interspersed_Repeat;Transposable_Element;Class_I_Retrotransposition;Retrotransposon;Long_Terminal_Repeat_Element;Gypsy-ERV;Retroviridae;Orthoretrovirinae;ERV1	intergenic
G1002	TU1477	transcript	chr1	36196653	36197841	+	LTR12C	root;Interspersed_Repeat;Transposable_Element;Class_I_Retrotransposition;Retrotransposon;Long_Terminal_Repeat_Element;Gypsy-ERV;Retroviridae;Orthoretrovirinae;ERV1	intergenic
G100203	TU143357	exon	chr8	108810490	108811897	+	MER34B-int	root;Interspersed_Repeat;Transposable_Element;Class_I_Retrotransposition;Retrotransposon;Long_Terminal_Repeat_Element;Gypsy-ERV;Retroviridae;Orthoretrovirinae;ERV1	intergenic
G100203	TU143357	transcript	chr8	108810490	108811897	+	MER34B-int	root;Interspersed_Repeat;Transposable_Element;Class_I_Retrotransposition;Retrotransposon;Long_Terminal_Repeat_Element;Gypsy-ERV;Retroviridae;Orthoretrovirinae;ERV1	intergenic
G100204	TU143358	exon	chr8	106672601	106673351	+	THE1D	root;Interspersed_Repeat;Transposable_Element;Class_I_Retrotransposition;Retrotransposon;Long_Terminal_Repeat_Element;Gypsy-ERV;Retroviridae;Orthoretrovirinae;ERV2-group;ERV3;MaLR	intronic
G100204	TU143358	transcript	chr8	106672601	106673351	+	THE1D	root;Interspersed_Repeat;Transposable_Element;Class_I_Retrotransposition;Retrotransposon;Long_Terminal_Repeat_Element;Gypsy-ERV;Retroviridae;Orthoretrovirinae;ERV2-group;ERV3;MaLR	intronic
G100207	TU143361	exon	chr8	107993745	107994174	-	MLT1C2	root;Interspersed_Repeat;Transposable_Element;Class_I_Retrotransposition;Retrotransposon;Long_Terminal_Repeat_Element;Gypsy-ERV;Retroviridae;Orthoretrovirinae;ERV2-group;ERV3;MaLR	intronic
G100207	TU143361	transcript	chr8	107993745	107994174	-	MLT1C2	root;Interspersed_Repeat;Transposable_Element;Class_I_Retrotransposition;Retrotransposon;Long_Terminal_Repeat_Element;Gypsy-ERV;Retroviridae;Orthoretrovirinae;ERV2-group;ERV3;MaLR	intronic
G100208	TU143362	transcript	chr8	106458901	106459453	+	MSTD	root;Interspersed_Repeat;Transposable_Element;Class_I_Retrotransposition;Retrotransposon;Long_Terminal_Repeat_Element;Gypsy-ERV;Retroviridae;Orthoretrovirinae;ERV2-group;ERV3;MaLR	intronic
G100208	TU143362	exon	chr8	106458901	106459453	+	MSTD	root;Interspersed_Repeat;Transposable_Element;Class_I_Retrotransposition;Retrotransposon;Long_Terminal_Repeat_Element;Gypsy-ERV;Retroviridae;Orthoretrovirinae;ERV2-group;ERV3;MaLR	intronic
G100210	TU143364	transcript	chr8	108357789	108360177	-	THE1B	root;Interspersed_Repeat;Transposable_Element;Class_I_Retrotransposition;Retrotransposon;Long_Terminal_Repeat_Element;Gypsy-ERV;Retroviridae;Orthoretrovirinae;ERV2-group;ERV3;MaLR	intronic
G100210	TU143364	exon	chr8	108357789	108360177	-	THE1B	root;Interspersed_Repeat;Transposable_Element;Class_I_Retrotransposition;Retrotransposon;Long_Terminal_Repeat_Element;Gypsy-ERV;Retroviridae;Orthoretrovirinae;ERV2-group;ERV3;MaLR	intronic
G100219	TU143377	exon	chr8	107481948	107482725	-	MLT1G	root;Interspersed_Repeat;Transposable_Element;Class_I_Retrotransposition;Retrotransposon;Long_Terminal_Repeat_Element;Gypsy-ERV;Retroviridae;Orthoretrovirinae;ERV2-group;ERV3;MaLR	intronic
G100219	TU143373	exon	chr8	107481948	107482565	-	MLT1G	root;Interspersed_Repeat;Transposable_Element;Class_I_Retrotransposition;Retrotransposon;Long_Terminal_Repeat_Element;Gypsy-ERV;Retroviridae;Orthoretrovirinae;ERV2-group;ERV3;MaLR	intronic
G100219	TU143373	transcript	chr8	107481948	107482565	-	MLT1G	root;Interspersed_Repeat;Transposable_Element;Class_I_Retrotransposition;Retrotransposon;Long_Terminal_Repeat_Element;Gypsy-ERV;Retroviridae;Orthoretrovirinae;ERV2-group;ERV3;MaLR	intronic
G100219	TU143375	exon	chr8	107481490	107482565	-	MLT1G	root;Interspersed_Repeat;Transposable_Element;Class_I_Retrotransposition;Retrotransposon;Long_Terminal_Repeat_Element;Gypsy-ERV;Retroviridae;Orthoretrovirinae;ERV2-group;ERV3;MaLR	intronic
G100219	TU143375	transcript	chr8	107481490	107482565	-	MLT1G	root;Interspersed_Repeat;Transposable_Element;Class_I_Retrotransposition;Retrotransposon;Long_Terminal_Repeat_Element;Gypsy-ERV;Retroviridae;Orthoretrovirinae;ERV2-group;ERV3;MaLR	intronic
G100219	TU143378	transcript	chr8	107481490	107482725	-	MLT1G	root;Interspersed_Repeat;Transposable_Element;Class_I_Retrotransposition;Retrotransposon;Long_Terminal_Repeat_Element;Gypsy-ERV;Retroviridae;Orthoretrovirinae;ERV2-group;ERV3;MaLR	intronic
G100219	TU143378	exon	chr8	107481490	107482725	-	MLT1G	root;Interspersed_Repeat;Transposable_Element;Class_I_Retrotransposition;Retrotransposon;Long_Terminal_Repeat_Element;Gypsy-ERV;Retroviridae;Orthoretrovirinae;ERV2-group;ERV3;MaLR	intronic
G100219	TU143377	transcript	chr8	107481948	107482725	-	MLT1G	root;Interspersed_Repeat;Transposable_Element;Class_I_Retrotransposition;Retrotransposon;Long_Terminal_Repeat_Element;Gypsy-ERV;Retroviridae;Orthoretrovirinae;ERV2-group;ERV3;MaLR	intronic
G100220	TU143374	transcript	chr8	108960505	108961979	-	LTR9D	root;Interspersed_Repeat;Transposable_Element;Class_I_Retrotransposition;Retrotransposon;Long_Terminal_Repeat_Element;Gypsy-ERV;Retroviridae;Orthoretrovirinae;ERV1	intronic
G100220	TU143374	exon	chr8	108960505	108961979	-	LTR9D	root;Interspersed_Repeat;Transposable_Element;Class_I_Retrotransposition;Retrotransposon;Long_Terminal_Repeat_Element;Gypsy-ERV;Retroviridae;Orthoretrovirinae;ERV1	intronic
G100221	TU143376	exon	chr8	108973929	108974964	-	MER67D	root;Interspersed_Repeat;Transposable_Element;Class_I_Retrotransposition;Retrotransposon;Long_Terminal_Repeat_Element;Gypsy-ERV;Retroviridae;Orthoretrovirinae;ERV1	intronic
G100221	TU143376	transcript	chr8	108973929	108974964	-	MER67D	root;Interspersed_Repeat;Transposable_Element;Class_I_Retrotransposition;Retrotransposon;Long_Terminal_Repeat_Element;Gypsy-ERV;Retroviridae;Orthoretrovirinae;ERV1	intronic
G100223	TU143380	exon	chr8	108054049	108054722	-	MLT1J2	root;Interspersed_Repeat;Transposable_Element;Class_I_Retrotransposition;Retrotransposon;Long_Terminal_Repeat_Element;Gypsy-ERV;Retroviridae;Orthoretrovirinae;ERV2-group;ERV3;MaLR	intronic
G100223	TU143380	transcript	chr8	108054049	108054722	-	MLT1J2	root;Interspersed_Repeat;Transposable_Element;Class_I_Retrotransposition;Retrotransposon;Long_Terminal_Repeat_Element;Gypsy-ERV;Retroviridae;Orthoretrovirinae;ERV2-group;ERV3;MaLR	intronic
G100229	TU143386	exon	chr8	109070343	109071054	-	LTR12D	root;Interspersed_Repeat;Transposable_Element;Class_I_Retrotransposition;Retrotransposon;Long_Terminal_Repeat_Element;Gypsy-ERV;Retroviridae;Orthoretrovirinae;ERV1	intergenic
G100229	TU143386	transcript	chr8	109070343	109071054	-	LTR12D	root;Interspersed_Repeat;Transposable_Element;Class_I_Retrotransposition;Retrotransposon;Long_Terminal_Repeat_Element;Gypsy-ERV;Retroviridae;Orthoretrovirinae;ERV1	intergenic
G100230	TU143387	exon	chr8	108432767	108433325	-	MLT1F	root;Interspersed_Repeat;Transposable_Element;Class_I_Retrotransposition;Retrotransposon;Long_Terminal_Repeat_Element;Gypsy-ERV;Retroviridae;Orthoretrovirinae;ERV2-group;ERV3;MaLR	intronic
G100230	TU143387	transcript	chr8	108432767	108433325	-	MLT1F	root;Interspersed_Repeat;Transposable_Element;Class_I_Retrotransposition;Retrotransposon;Long_Terminal_Repeat_Element;Gypsy-ERV;Retroviridae;Orthoretrovirinae;ERV2-group;ERV3;MaLR	intronic
G100235	TU143395	transcript	chr8	106550294	106551069	+	THE1D	root;Interspersed_Repeat;Transposable_Element;Class_I_Retrotransposition;Retrotransposon;Long_Terminal_Repeat_Element;Gypsy-ERV;Retroviridae;Orthoretrovirinae;ERV2-group;ERV3;MaLR	intronic
G100235	TU143392	exon	chr8	106549449	106551069	+	THE1D	root;Interspersed_Repeat;Transposable_Element;Class_I_Retrotransposition;Retrotransposon;Long_Terminal_Repeat_Element;Gypsy-ERV;Retroviridae;Orthoretrovirinae;ERV2-group;ERV3;MaLR	intronic
G100235	TU143397	exon	chr8	106550294	106551770	+	THE1D	root;Interspersed_Repeat;Transposable_Element;Class_I_Retrotransposition;Retrotransposon;Long_Terminal_Repeat_Element;Gypsy-ERV;Retroviridae;Orthoretrovirinae;ERV2-group;ERV3;MaLR	intronic
G100235	TU143396	transcript	chr8	106550294	106551901	+	THE1D	root;Interspersed_Repeat;Transposable_Element;Class_I_Retrotransposition;Retrotransposon;Long_Terminal_Repeat_Element;Gypsy-ERV;Retroviridae;Orthoretrovirinae;ERV2-group;ERV3;MaLR	intronic
G100235	TU143395	exon	chr8	106550294	106551069	+	THE1D	root;Interspersed_Repeat;Transposable_Element;Class_I_Retrotransposition;Retrotransposon;Long_Terminal_Repeat_Element;Gypsy-ERV;Retroviridae;Orthoretrovirinae;ERV2-group;ERV3;MaLR	intronic
G100235	TU143392	transcript	chr8	106549449	106551069	+	THE1D	root;Interspersed_Repeat;Transposable_Element;Class_I_Retrotransposition;Retrotransposon;Long_Terminal_Repeat_Element;Gypsy-ERV;Retroviridae;Orthoretrovirinae;ERV2-group;ERV3;MaLR	intronic
G100235	TU143396	exon	chr8	106550294	106551901	+	THE1D	root;Interspersed_Repeat;Transposable_Element;Class_I_Retrotransposition;Retrotransposon;Long_Terminal_Repeat_Element;Gypsy-ERV;Retroviridae;Orthoretrovirinae;ERV2-group;ERV3;MaLR	intronic
G100235	TU143400	transcript	chr8	106550622	106551901	+	THE1D	root;Interspersed_Repeat;Transposable_Element;Class_I_Retrotransposition;Retrotransposon;Long_Terminal_Repeat_Element;Gypsy-ERV;Retroviridae;Orthoretrovirinae;ERV2-group;ERV3;MaLR	intronic
G100235	TU143400	exon	chr8	106550622	106551901	+	THE1D	root;Interspersed_Repeat;Transposable_Element;Class_I_Retrotransposition;Retrotransposon;Long_Terminal_Repeat_Element;Gypsy-ERV;Retroviridae;Orthoretrovirinae;ERV2-group;ERV3;MaLR	intronic
G100235	TU143397	transcript	chr8	106550294	106551770	+	THE1D	root;Interspersed_Repeat;Transposable_Element;Class_I_Retrotransposition;Retrotransposon;Long_Terminal_Repeat_Element;Gypsy-ERV;Retroviridae;Orthoretrovirinae;ERV2-group;ERV3;MaLR	intronic
G100238	TU143398	transcript	chr8	108534285	108534825	+	MER70C	root;Interspersed_Repeat;Transposable_Element;Class_I_Retrotransposition;Retrotransposon;Long_Terminal_Repeat_Element;Gypsy-ERV;Retroviridae;Orthoretrovirinae;ERV2-group;ERV3	intergenic
G100238	TU143401	exon	chr8	108534285	108534988	+	MER70C	root;Interspersed_Repeat;Transposable_Element;Class_I_Retrotransposition;Retrotransposon;Long_Terminal_Repeat_Element;Gypsy-ERV;Retroviridae;Orthoretrovirinae;ERV2-group;ERV3	intergenic
G100238	TU143406	transcript	chr8	108534210	108534825	+	MER70C	root;Interspersed_Repeat;Transposable_Element;Class_I_Retrotransposition;Retrotransposon;Long_Terminal_Repeat_Element;Gypsy-ERV;Retroviridae;Orthoretrovirinae;ERV2-group;ERV3	intergenic
G100238	TU143401	transcript	chr8	108534285	108534988	+	MER70C	root;Interspersed_Repeat;Transposable_Element;Class_I_Retrotransposition;Retrotransposon;Long_Terminal_Repeat_Element;Gypsy-ERV;Retroviridae;Orthoretrovirinae;ERV2-group;ERV3	intergenic
G100238	TU143398	exon	chr8	108534285	108534825	+	MER70C	root;Interspersed_Repeat;Transposable_Element;Class_I_Retrotransposition;Retrotransposon;Long_Terminal_Repeat_Element;Gypsy-ERV;Retroviridae;Orthoretrovirinae;ERV2-group;ERV3	intergenic
G100238	TU143404	transcript	chr8	108534210	108534988	+	MER70C	root;Interspersed_Repeat;Transposable_Element;Class_I_Retrotransposition;Retrotransposon;Long_Terminal_Repeat_Element;Gypsy-ERV;Retroviridae;Orthoretrovirinae;ERV2-group;ERV3	intergenic
G100238	TU143404	exon	chr8	108534210	108534988	+	MER70C	root;Interspersed_Repeat;Transposable_Element;Class_I_Retrotransposition;Retrotransposon;Long_Terminal_Repeat_Element;Gypsy-ERV;Retroviridae;Orthoretrovirinae;ERV2-group;ERV3	intergenic
G100238	TU143406	exon	chr8	108534210	108534825	+	MER70C	root;Interspersed_Repeat;Transposable_Element;Class_I_Retrotransposition;Retrotransposon;Long_Terminal_Repeat_Element;Gypsy-ERV;Retroviridae;Orthoretrovirinae;ERV2-group;ERV3	intergenic
G100244	TU143411	exon	chr8	105629253	105630214	+	LTR1D	root;Interspersed_Repeat;Transposable_Element;Class_I_Retrotransposition;Retrotransposon;Long_Terminal_Repeat_Element;Gypsy-ERV;Retroviridae;Orthoretrovirinae;ERV1	intronic
G100244	TU143409	transcript	chr8	105628245	105630016	+	LTR1D	root;Interspersed_Repeat;Transposable_Element;Class_I_Retrotransposition;Retrotransposon;Long_Terminal_Repeat_Element;Gypsy-ERV;Retroviridae;Orthoretrovirinae;ERV1	intronic
G100244	TU143414	exon	chr8	105628245	105628775	+	LTR1D	root;Interspersed_Repeat;Transposable_Element;Class_I_Retrotransposition;Retrotransposon;Long_Terminal_Repeat_Element;Gypsy-ERV;Retroviridae;Orthoretrovirinae;ERV1	intronic
G100244	TU143414	transcript	chr8	105628245	105628775	+	LTR1D	root;Interspersed_Repeat;Transposable_Element;Class_I_Retrotransposition;Retrotransposon;Long_Terminal_Repeat_Element;Gypsy-ERV;Retroviridae;Orthoretrovirinae;ERV1	intronic
G100244	TU143416	exon	chr8	105629287	105629817	+	LTR1D	root;Interspersed_Repeat;Transposable_Element;Class_I_Retrotransposition;Retrotransposon;Long_Terminal_Repeat_Element;Gypsy-ERV;Retroviridae;Orthoretrovirinae;ERV1	intronic
G100244	TU143409	exon	chr8	105628245	105630016	+	LTR1D	root;Interspersed_Repeat;Transposable_Element;Class_I_Retrotransposition;Retrotransposon;Long_Terminal_Repeat_Element;Gypsy-ERV;Retroviridae;Orthoretrovirinae;ERV1	intronic
G100244	TU143411	transcript	chr8	105629253	105630214	+	LTR1D	root;Interspersed_Repeat;Transposable_Element;Class_I_Retrotransposition;Retrotransposon;Long_Terminal_Repeat_Element;Gypsy-ERV;Retroviridae;Orthoretrovirinae;ERV1	intronic
G100244	TU143416	transcript	chr8	105629287	105629817	+	LTR1D	root;Interspersed_Repeat;Transposable_Element;Class_I_Retrotransposition;Retrotransposon;Long_Terminal_Repeat_Element;Gypsy-ERV;Retroviridae;Orthoretrovirinae;ERV1	intronic
G100247	TU143413	exon	chr8	108538508	108539883	+	MLT1C2	root;Interspersed_Repeat;Transposable_Element;Class_I_Retrotransposition;Retrotransposon;Long_Terminal_Repeat_Element;Gypsy-ERV;Retroviridae;Orthoretrovirinae;ERV2-group;ERV3;MaLR	intergenic
G100247	TU143413	transcript	chr8	108538508	108539883	+	MLT1C2	root;Interspersed_Repeat;Transposable_Element;Class_I_Retrotransposition;Retrotransposon;Long_Terminal_Repeat_Element;Gypsy-ERV;Retroviridae;Orthoretrovirinae;ERV2-group;ERV3;MaLR	intergenic
G100247	TU143412	transcript	chr8	108538810	108539883	+	MLT1C2	root;Interspersed_Repeat;Transposable_Element;Class_I_Retrotransposition;Retrotransposon;Long_Terminal_Repeat_Element;Gypsy-ERV;Retroviridae;Orthoretrovirinae;ERV2-group;ERV3;MaLR	intergenic
G100247	TU143415	transcript	chr8	108538810	108539995	+	MLT1C2	root;Interspersed_Repeat;Transposable_Element;Class_I_Retrotransposition;Retrotransposon;Long_Terminal_Repeat_Element;Gypsy-ERV;Retroviridae;Orthoretrovirinae;ERV2-group;ERV3;MaLR	intergenic
G100247	TU143418	transcript	chr8	108538508	108539995	+	MLT1C2	root;Interspersed_Repeat;Transposable_Element;Class_I_Retrotransposition;Retrotransposon;Long_Terminal_Repeat_Element;Gypsy-ERV;Retroviridae;Orthoretrovirinae;ERV2-group;ERV3;MaLR	intergenic
G100247	TU143418	exon	chr8	108538508	108539995	+	MLT1C2	root;Interspersed_Repeat;Transposable_Element;Class_I_Retrotransposition;Retrotransposon;Long_Terminal_Repeat_Element;Gypsy-ERV;Retroviridae;Orthoretrovirinae;ERV2-group;ERV3;MaLR	intergenic
G100247	TU143415	exon	chr8	108538810	108539995	+	MLT1C2	root;Interspersed_Repeat;Transposable_Element;Class_I_Retrotransposition;Retrotransposon;Long_Terminal_Repeat_Element;Gypsy-ERV;Retroviridae;Orthoretrovirinae;ERV2-group;ERV3;MaLR	intergenic
G100247	TU143412	exon	chr8	108538810	108539883	+	MLT1C2	root;Interspersed_Repeat;Transposable_Element;Class_I_Retrotransposition;Retrotransposon;Long_Terminal_Repeat_Element;Gypsy-ERV;Retroviridae;Orthoretrovirinae;ERV2-group;ERV3;MaLR	intergenic
G100248	TU143417	transcript	chr8	108421047	108421328	-	MER9a3	root;Interspersed_Repeat;Transposable_Element;Class_I_Retrotransposition;Retrotransposon;Long_Terminal_Repeat_Element;Gypsy-ERV;Retroviridae;Orthoretrovirinae;ERV2-group;ERV2	intronic
G100248	TU143425	transcript	chr8	108420843	108421328	-	MER9a3	root;Interspersed_Repeat;Transposable_Element;Class_I_Retrotransposition;Retrotransposon;Long_Terminal_Repeat_Element;Gypsy-ERV;Retroviridae;Orthoretrovirinae;ERV2-group;ERV2	intronic
G100248	TU143425	exon	chr8	108420843	108421328	-	MER9a3	root;Interspersed_Repeat;Transposable_Element;Class_I_Retrotransposition;Retrotransposon;Long_Terminal_Repeat_Element;Gypsy-ERV;Retroviridae;Orthoretrovirinae;ERV2-group;ERV2	intronic
G100248	TU143417	exon	chr8	108421047	108421328	-	MER9a3	root;Interspersed_Repeat;Transposable_Element;Class_I_Retrotransposition;Retrotransposon;Long_Terminal_Repeat_Element;Gypsy-ERV;Retroviridae;Orthoretrovirinae;ERV2-group;ERV2	intronic
G100248	TU143420	transcript	chr8	108421047	108421695	-	MER9a3	root;Interspersed_Repeat;Transposable_Element;Class_I_Retrotransposition;Retrotransposon;Long_Terminal_Repeat_Element;Gypsy-ERV;Retroviridae;Orthoretrovirinae;ERV2-group;ERV2	intronic
G100248	TU143422	transcript	chr8	108420843	108421753	-	MER9a3	root;Interspersed_Repeat;Transposable_Element;Class_I_Retrotransposition;Retrotransposon;Long_Terminal_Repeat_Element;Gypsy-ERV;Retroviridae;Orthoretrovirinae;ERV2-group;ERV2	intronic
G100248	TU143422	exon	chr8	108420843	108421753	-	MER9a3	root;Interspersed_Repeat;Transposable_Element;Class_I_Retrotransposition;Retrotransposon;Long_Terminal_Repeat_Element;Gypsy-ERV;Retroviridae;Orthoretrovirinae;ERV2-group;ERV2	intronic
G100248	TU143427	transcript	chr8	108421047	108421753	-	MER9a3	root;Interspersed_Repeat;Transposable_Element;Class_I_Retrotransposition;Retrotransposon;Long_Terminal_Repeat_Element;Gypsy-ERV;Retroviridae;Orthoretrovirinae;ERV2-group;ERV2	intronic
G100248	TU143420	exon	chr8	108421047	108421695	-	MER9a3	root;Interspersed_Repeat;Transposable_Element;Class_I_Retrotransposition;Retrotransposon;Long_Terminal_Repeat_Element;Gypsy-ERV;Retroviridae;Orthoretrovirinae;ERV2-group;ERV2	intronic
G100248	TU143421	transcript	chr8	108420843	108421695	-	MER9a3	root;Interspersed_Repeat;Transposable_Element;Class_I_Retrotransposition;Retrotransposon;Long_Terminal_Repeat_Element;Gypsy-ERV;Retroviridae;Orthoretrovirinae;ERV2-group;ERV2	intronic
G100248	TU143427	exon	chr8	108421047	108421753	-	MER9a3	root;Interspersed_Repeat;Transposable_Element;Class_I_Retrotransposition;Retrotransposon;Long_Terminal_Repeat_Element;Gypsy-ERV;Retroviridae;Orthoretrovirinae;ERV2-group;ERV2	intronic
G100248	TU143421	exon	chr8	108420843	108421695	-	MER9a3	root;Interspersed_Repeat;Transposable_Element;Class_I_Retrotransposition;Retrotransposon;Long_Terminal_Repeat_Element;Gypsy-ERV;Retroviridae;Orthoretrovirinae;ERV2-group;ERV2	intronic
G100261	TU143439	exon	chr8	109128107	109128633	-	MLT1A0	root;Interspersed_Repeat;Transposable_Element;Class_I_Retrotransposition;Retrotransposon;Long_Terminal_Repeat_Element;Gypsy-ERV;Retroviridae;Orthoretrovirinae;ERV2-group;ERV3;MaLR	intergenic
G100261	TU143436	transcript	chr8	109128007	109128633	-	MLT1A0	root;Interspersed_Repeat;Transposable_Element;Class_I_Retrotransposition;Retrotransposon;Long_Terminal_Repeat_Element;Gypsy-ERV;Retroviridae;Orthoretrovirinae;ERV2-group;ERV3;MaLR	intergenic
G100261	TU143442	exon	chr8	109128107	109128659	-	MLT1A0	root;Interspersed_Repeat;Transposable_Element;Class_I_Retrotransposition;Retrotransposon;Long_Terminal_Repeat_Element;Gypsy-ERV;Retroviridae;Orthoretrovirinae;ERV2-group;ERV3;MaLR	intergenic
G100261	TU143439	transcript	chr8	109128107	109128633	-	MLT1A0	root;Interspersed_Repeat;Transposable_Element;Class_I_Retrotransposition;Retrotransposon;Long_Terminal_Repeat_Element;Gypsy-ERV;Retroviridae;Orthoretrovirinae;ERV2-group;ERV3;MaLR	intergenic
G100261	TU143436	exon	chr8	109128007	109128633	-	MLT1A0	root;Interspersed_Repeat;Transposable_Element;Class_I_Retrotransposition;Retrotransposon;Long_Terminal_Repeat_Element;Gypsy-ERV;Retroviridae;Orthoretrovirinae;ERV2-group;ERV3;MaLR	intergenic
G100261	TU143442	transcript	chr8	109128107	109128659	-	MLT1A0	root;Interspersed_Repeat;Transposable_Element;Class_I_Retrotransposition;Retrotransposon;Long_Terminal_Repeat_Element;Gypsy-ERV;Retroviridae;Orthoretrovirinae;ERV2-group;ERV3;MaLR	intergenic
G100261	TU143441	transcript	chr8	109128007	109128659	-	MLT1A0	root;Interspersed_Repeat;Transposable_Element;Class_I_Retrotransposition;Retrotransposon;Long_Terminal_Repeat_Element;Gypsy-ERV;Retroviridae;Orthoretrovirinae;ERV2-group;ERV3;MaLR	intergenic
G100261	TU143441	exon	chr8	109128007	109128659	-	MLT1A0	root;Interspersed_Repeat;Transposable_Element;Class_I_Retrotransposition;Retrotransposon;Long_Terminal_Repeat_Element;Gypsy-ERV;Retroviridae;Orthoretrovirinae;ERV2-group;ERV3;MaLR	intergenic
G100278	TU143458	exon	chr8	109129686	109130209	-	MamGypsy2-I	root;Interspersed_Repeat;Transposable_Element;Class_I_Retrotransposition;Retrotransposon;Long_Terminal_Repeat_Element;Gypsy-ERV;Gypsy	intergenic
G100278	TU143458	transcript	chr8	109129686	109130209	-	MamGypsy2-I	root;Interspersed_Repeat;Transposable_Element;Class_I_Retrotransposition;Retrotransposon;Long_Terminal_Repeat_Element;Gypsy-ERV;Gypsy	intergenic
G100286	TU143466	exon	chr8	109202553	109203126	-	MER61A	root;Interspersed_Repeat;Transposable_Element;Class_I_Retrotransposition;Retrotransposon;Long_Terminal_Repeat_Element;Gypsy-ERV;Retroviridae;Orthoretrovirinae;ERV1	intergenic
G100286	TU143466	transcript	chr8	109202553	109203126	-	MER61A	root;Interspersed_Repeat;Transposable_Element;Class_I_Retrotransposition;Retrotransposon;Long_Terminal_Repeat_Element;Gypsy-ERV;Retroviridae;Orthoretrovirinae;ERV1	intergenic
G100301	TU143481	transcript	chr8	110863284	110863977	-	LTR16	root;Interspersed_Repeat;Transposable_Element;Class_I_Retrotransposition;Retrotransposon;Long_Terminal_Repeat_Element;Gypsy-ERV;Retroviridae;Orthoretrovirinae;ERV2-group;ERV3	intergenic
G100301	TU143481	exon	chr8	110863284	110863977	-	LTR16	root;Interspersed_Repeat;Transposable_Element;Class_I_Retrotransposition;Retrotransposon;Long_Terminal_Repeat_Element;Gypsy-ERV;Retroviridae;Orthoretrovirinae;ERV2-group;ERV3	intergenic
G100306	TU143486	transcript	chr8	109188297	109188727	-	LTR54B	root;Interspersed_Repeat;Transposable_Element;Class_I_Retrotransposition;Retrotransposon;Long_Terminal_Repeat_Element;Gypsy-ERV;Retroviridae;Orthoretrovirinae;ERV1	intergenic
G100306	TU143486	exon	chr8	109188297	109188727	-	LTR54B	root;Interspersed_Repeat;Transposable_Element;Class_I_Retrotransposition;Retrotransposon;Long_Terminal_Repeat_Element;Gypsy-ERV;Retroviridae;Orthoretrovirinae;ERV1	intergenic
G100307	TU143488	exon	chr8	109149091	109149665	-	THE1D	root;Interspersed_Repeat;Transposable_Element;Class_I_Retrotransposition;Retrotransposon;Long_Terminal_Repeat_Element;Gypsy-ERV;Retroviridae;Orthoretrovirinae;ERV2-group;ERV3;MaLR	intergenic
G100307	TU143492	exon	chr8	109149129	109149696	-	THE1D	root;Interspersed_Repeat;Transposable_Element;Class_I_Retrotransposition;Retrotransposon;Long_Terminal_Repeat_Element;Gypsy-ERV;Retroviridae;Orthoretrovirinae;ERV2-group;ERV3;MaLR	intergenic
G100307	TU143488	transcript	chr8	109149091	109149665	-	THE1D	root;Interspersed_Repeat;Transposable_Element;Class_I_Retrotransposition;Retrotransposon;Long_Terminal_Repeat_Element;Gypsy-ERV;Retroviridae;Orthoretrovirinae;ERV2-group;ERV3;MaLR	intergenic
G100307	TU143492	transcript	chr8	109149129	109149696	-	THE1D	root;Interspersed_Repeat;Transposable_Element;Class_I_Retrotransposition;Retrotransposon;Long_Terminal_Repeat_Element;Gypsy-ERV;Retroviridae;Orthoretrovirinae;ERV2-group;ERV3;MaLR	intergenic
G100307	TU143491	transcript	chr8	109149043	109149665	-	THE1D	root;Interspersed_Repeat;Transposable_Element;Class_I_Retrotransposition;Retrotransposon;Long_Terminal_Repeat_Element;Gypsy-ERV;Retroviridae;Orthoretrovirinae;ERV2-group;ERV3;MaLR	intergenic
G100307	TU143487	exon	chr8	109149129	109149665	-	THE1D	root;Interspersed_Repeat;Transposable_Element;Class_I_Retrotransposition;Retrotransposon;Long_Terminal_Repeat_Element;Gypsy-ERV;Retroviridae;Orthoretrovirinae;ERV2-group;ERV3;MaLR	intergenic
G100307	TU143491	exon	chr8	109149043	109149665	-	THE1D	root;Interspersed_Repeat;Transposable_Element;Class_I_Retrotransposition;Retrotransposon;Long_Terminal_Repeat_Element;Gypsy-ERV;Retroviridae;Orthoretrovirinae;ERV2-group;ERV3;MaLR	intergenic
G100307	TU143494	transcript	chr8	109149091	109149696	-	THE1D	root;Interspersed_Repeat;Transposable_Element;Class_I_Retrotransposition;Retrotransposon;Long_Terminal_Repeat_Element;Gypsy-ERV;Retroviridae;Orthoretrovirinae;ERV2-group;ERV3;MaLR	intergenic
G100307	TU143493	transcript	chr8	109149043	109149696	-	THE1D	root;Interspersed_Repeat;Transposable_Element;Class_I_Retrotransposition;Retrotransposon;Long_Terminal_Repeat_Element;Gypsy-ERV;Retroviridae;Orthoretrovirinae;ERV2-group;ERV3;MaLR	intergenic
G100307	TU143487	transcript	chr8	109149129	109149665	-	THE1D	root;Interspersed_Repeat;Transposable_Element;Class_I_Retrotransposition;Retrotransposon;Long_Terminal_Repeat_Element;Gypsy-ERV;Retroviridae;Orthoretrovirinae;ERV2-group;ERV3;MaLR	intergenic
G100307	TU143494	exon	chr8	109149091	109149696	-	THE1D	root;Interspersed_Repeat;Transposable_Element;Class_I_Retrotransposition;Retrotransposon;Long_Terminal_Repeat_Element;Gypsy-ERV;Retroviridae;Orthoretrovirinae;ERV2-group;ERV3;MaLR	intergenic
G100307	TU143493	exon	chr8	109149043	109149696	-	THE1D	root;Interspersed_Repeat;Transposable_Element;Class_I_Retrotransposition;Retrotransposon;Long_Terminal_Repeat_Element;Gypsy-ERV;Retroviridae;Orthoretrovirinae;ERV2-group;ERV3;MaLR	intergenic
G100309	TU143490	transcript	chr8	109232054	109232537	-	NA	NA	intergenic
G100309	TU143490	exon	chr8	109232054	109232537	-	NA	NA	intergenic
G100314	TU143502	exon	chr8	109082086	109082550	-	THE1D	root;Interspersed_Repeat;Transposable_Element;Class_I_Retrotransposition;Retrotransposon;Long_Terminal_Repeat_Element;Gypsy-ERV;Retroviridae;Orthoretrovirinae;ERV2-group;ERV3;MaLR	intergenic
G100314	TU143499	transcript	chr8	109081451	109082550	-	THE1D	root;Interspersed_Repeat;Transposable_Element;Class_I_Retrotransposition;Retrotransposon;Long_Terminal_Repeat_Element;Gypsy-ERV;Retroviridae;Orthoretrovirinae;ERV2-group;ERV3;MaLR	intergenic
G100314	TU143499	exon	chr8	109081451	109082550	-	THE1D	root;Interspersed_Repeat;Transposable_Element;Class_I_Retrotransposition;Retrotransposon;Long_Terminal_Repeat_Element;Gypsy-ERV;Retroviridae;Orthoretrovirinae;ERV2-group;ERV3;MaLR	intergenic
G100314	TU143501	exon	chr8	109081170	109081957	-	THE1D	root;Interspersed_Repeat;Transposable_Element;Class_I_Retrotransposition;Retrotransposon;Long_Terminal_Repeat_Element;Gypsy-ERV;Retroviridae;Orthoretrovirinae;ERV2-group;ERV3;MaLR	intergenic
G100314	TU143501	transcript	chr8	109081170	109081957	-	THE1D	root;Interspersed_Repeat;Transposable_Element;Class_I_Retrotransposition;Retrotransposon;Long_Terminal_Repeat_Element;Gypsy-ERV;Retroviridae;Orthoretrovirinae;ERV2-group;ERV3;MaLR	intergenic
G100314	TU143502	transcript	chr8	109082086	109082550	-	THE1D	root;Interspersed_Repeat;Transposable_Element;Class_I_Retrotransposition;Retrotransposon;Long_Terminal_Repeat_Element;Gypsy-ERV;Retroviridae;Orthoretrovirinae;ERV2-group;ERV3;MaLR	intergenic
G100316	TU143503	transcript	chr8	110893737	110894116	-	HERVL18	LTR18B	nomatch	intergenic
G100316	TU143503	exon	chr8	110893737	110894116	-	HERVL18	LTR18B	nomatch	intergenic
G100317	TU143504	exon	chr8	108448235	108448779	+	THE1B	root;Interspersed_Repeat;Transposable_Element;Class_I_Retrotransposition;Retrotransposon;Long_Terminal_Repeat_Element;Gypsy-ERV;Retroviridae;Orthoretrovirinae;ERV2-group;ERV3;MaLR	intronic
G100317	TU143508	transcript	chr8	108448392	108448779	+	THE1B	root;Interspersed_Repeat;Transposable_Element;Class_I_Retrotransposition;Retrotransposon;Long_Terminal_Repeat_Element;Gypsy-ERV;Retroviridae;Orthoretrovirinae;ERV2-group;ERV3;MaLR	intronic
G100317	TU143510	exon	chr8	108448392	108448843	+	THE1B	root;Interspersed_Repeat;Transposable_Element;Class_I_Retrotransposition;Retrotransposon;Long_Terminal_Repeat_Element;Gypsy-ERV;Retroviridae;Orthoretrovirinae;ERV2-group;ERV3;MaLR	intronic
G100317	TU143512	transcript	chr8	108448213	108448843	+	THE1B	root;Interspersed_Repeat;Transposable_Element;Class_I_Retrotransposition;Retrotransposon;Long_Terminal_Repeat_Element;Gypsy-ERV;Retroviridae;Orthoretrovirinae;ERV2-group;ERV3;MaLR	intronic
G100317	TU143511	transcript	chr8	108448392	108448877	+	THE1B	root;Interspersed_Repeat;Transposable_Element;Class_I_Retrotransposition;Retrotransposon;Long_Terminal_Repeat_Element;Gypsy-ERV;Retroviridae;Orthoretrovirinae;ERV2-group;ERV3;MaLR	intronic
G100317	TU143511	exon	chr8	108448392	108448877	+	THE1B	root;Interspersed_Repeat;Transposable_Element;Class_I_Retrotransposition;Retrotransposon;Long_Terminal_Repeat_Element;Gypsy-ERV;Retroviridae;Orthoretrovirinae;ERV2-group;ERV3;MaLR	intronic
G100317	TU143506	exon	chr8	108448235	108448877	+	THE1B	root;Interspersed_Repeat;Transposable_Element;Class_I_Retrotransposition;Retrotransposon;Long_Terminal_Repeat_Element;Gypsy-ERV;Retroviridae;Orthoretrovirinae;ERV2-group;ERV3;MaLR	intronic
G100317	TU143506	transcript	chr8	108448235	108448877	+	THE1B	root;Interspersed_Repeat;Transposable_Element;Class_I_Retrotransposition;Retrotransposon;Long_Terminal_Repeat_Element;Gypsy-ERV;Retroviridae;Orthoretrovirinae;ERV2-group;ERV3;MaLR	intronic
G100317	TU143512	exon	chr8	108448213	108448843	+	THE1B	root;Interspersed_Repeat;Transposable_Element;Class_I_Retrotransposition;Retrotransposon;Long_Terminal_Repeat_Element;Gypsy-ERV;Retroviridae;Orthoretrovirinae;ERV2-group;ERV3;MaLR	intronic
G100317	TU143507	exon	chr8	108448235	108448843	+	THE1B	root;Interspersed_Repeat;Transposable_Element;Class_I_Retrotransposition;Retrotransposon;Long_Terminal_Repeat_Element;Gypsy-ERV;Retroviridae;Orthoretrovirinae;ERV2-group;ERV3;MaLR	intronic
G100317	TU143510	transcript	chr8	108448392	108448843	+	THE1B	root;Interspersed_Repeat;Transposable_Element;Class_I_Retrotransposition;Retrotransposon;Long_Terminal_Repeat_Element;Gypsy-ERV;Retroviridae;Orthoretrovirinae;ERV2-group;ERV3;MaLR	intronic
G100317	TU143508	exon	chr8	108448392	108448779	+	THE1B	root;Interspersed_Repeat;Transposable_Element;Class_I_Retrotransposition;Retrotransposon;Long_Terminal_Repeat_Element;Gypsy-ERV;Retroviridae;Orthoretrovirinae;ERV2-group;ERV3;MaLR	intronic
G100317	TU143504	transcript	chr8	108448235	108448779	+	THE1B	root;Interspersed_Repeat;Transposable_Element;Class_I_Retrotransposition;Retrotransposon;Long_Terminal_Repeat_Element;Gypsy-ERV;Retroviridae;Orthoretrovirinae;ERV2-group;ERV3;MaLR	intronic
G100317	TU143507	transcript	chr8	108448235	108448843	+	THE1B	root;Interspersed_Repeat;Transposable_Element;Class_I_Retrotransposition;Retrotransposon;Long_Terminal_Repeat_Element;Gypsy-ERV;Retroviridae;Orthoretrovirinae;ERV2-group;ERV3;MaLR	intronic
G100318	TU143505	transcript	chr8	110910323	110910935	-	THE1B	root;Interspersed_Repeat;Transposable_Element;Class_I_Retrotransposition;Retrotransposon;Long_Terminal_Repeat_Element;Gypsy-ERV;Retroviridae;Orthoretrovirinae;ERV2-group;ERV3;MaLR	intronic
G100318	TU143505	exon	chr8	110910323	110910935	-	THE1B	root;Interspersed_Repeat;Transposable_Element;Class_I_Retrotransposition;Retrotransposon;Long_Terminal_Repeat_Element;Gypsy-ERV;Retroviridae;Orthoretrovirinae;ERV2-group;ERV3;MaLR	intronic
G100320	TU143513	exon	chr8	110921175	110922747	-	MER41B	root;Interspersed_Repeat;Transposable_Element;Class_I_Retrotransposition;Retrotransposon;Long_Terminal_Repeat_Element;Gypsy-ERV;Retroviridae;Orthoretrovirinae;ERV1	intronic
G100320	TU143513	transcript	chr8	110921175	110922747	-	MER41B	root;Interspersed_Repeat;Transposable_Element;Class_I_Retrotransposition;Retrotransposon;Long_Terminal_Repeat_Element;Gypsy-ERV;Retroviridae;Orthoretrovirinae;ERV1	intronic
G100322	TU143515	exon	chr8	111064889	111065273	+	MLT1B	root;Interspersed_Repeat;Transposable_Element;Class_I_Retrotransposition;Retrotransposon;Long_Terminal_Repeat_Element;Gypsy-ERV;Retroviridae;Orthoretrovirinae;ERV2-group;ERV3;MaLR	intergenic
G100322	TU143515	transcript	chr8	111064889	111065273	+	MLT1B	root;Interspersed_Repeat;Transposable_Element;Class_I_Retrotransposition;Retrotransposon;Long_Terminal_Repeat_Element;Gypsy-ERV;Retroviridae;Orthoretrovirinae;ERV2-group;ERV3;MaLR	intergenic
G100323	TU143516	exon	chr8	111073675	111074237	+	ERV3-16A3_LTR	root;Interspersed_Repeat;Transposable_Element;Class_I_Retrotransposition;Retrotransposon;Long_Terminal_Repeat_Element;Gypsy-ERV;Retroviridae;Orthoretrovirinae;ERV2-group;ERV3	intergenic
G100323	TU143516	transcript	chr8	111073675	111074237	+	ERV3-16A3_LTR	root;Interspersed_Repeat;Transposable_Element;Class_I_Retrotransposition;Retrotransposon;Long_Terminal_Repeat_Element;Gypsy-ERV;Retroviridae;Orthoretrovirinae;ERV2-group;ERV3	intergenic
G100324	TU143518	exon	chr8	109196965	109197445	-	MSTA	root;Interspersed_Repeat;Transposable_Element;Class_I_Retrotransposition;Retrotransposon;Long_Terminal_Repeat_Element;Gypsy-ERV;Retroviridae;Orthoretrovirinae;ERV2-group;ERV3;MaLR	intergenic
G100324	TU143521	exon	chr8	109196926	109197652	-	MSTA	root;Interspersed_Repeat;Transposable_Element;Class_I_Retrotransposition;Retrotransposon;Long_Terminal_Repeat_Element;Gypsy-ERV;Retroviridae;Orthoretrovirinae;ERV2-group;ERV3;MaLR	intergenic
G100324	TU143520	transcript	chr8	109196926	109197590	-	MSTA	root;Interspersed_Repeat;Transposable_Element;Class_I_Retrotransposition;Retrotransposon;Long_Terminal_Repeat_Element;Gypsy-ERV;Retroviridae;Orthoretrovirinae;ERV2-group;ERV3;MaLR	intergenic
G100324	TU143521	transcript	chr8	109196926	109197652	-	MSTA	root;Interspersed_Repeat;Transposable_Element;Class_I_Retrotransposition;Retrotransposon;Long_Terminal_Repeat_Element;Gypsy-ERV;Retroviridae;Orthoretrovirinae;ERV2-group;ERV3;MaLR	intergenic
G100324	TU143520	exon	chr8	109196926	109197590	-	MSTA	root;Interspersed_Repeat;Transposable_Element;Class_I_Retrotransposition;Retrotransposon;Long_Terminal_Repeat_Element;Gypsy-ERV;Retroviridae;Orthoretrovirinae;ERV2-group;ERV3;MaLR	intergenic
G100324	TU143517	transcript	chr8	109196965	109197652	-	MSTA	root;Interspersed_Repeat;Transposable_Element;Class_I_Retrotransposition;Retrotransposon;Long_Terminal_Repeat_Element;Gypsy-ERV;Retroviridae;Orthoretrovirinae;ERV2-group;ERV3;MaLR	intergenic
G100324	TU143519	exon	chr8	109196965	109197590	-	MSTA	root;Interspersed_Repeat;Transposable_Element;Class_I_Retrotransposition;Retrotransposon;Long_Terminal_Repeat_Element;Gypsy-ERV;Retroviridae;Orthoretrovirinae;ERV2-group;ERV3;MaLR	intergenic
G100324	TU143519	transcript	chr8	109196965	109197590	-	MSTA	root;Interspersed_Repeat;Transposable_Element;Class_I_Retrotransposition;Retrotransposon;Long_Terminal_Repeat_Element;Gypsy-ERV;Retroviridae;Orthoretrovirinae;ERV2-group;ERV3;MaLR	intergenic
G100324	TU143517	exon	chr8	109196965	109197652	-	MSTA	root;Interspersed_Repeat;Transposable_Element;Class_I_Retrotransposition;Retrotransposon;Long_Terminal_Repeat_Element;Gypsy-ERV;Retroviridae;Orthoretrovirinae;ERV2-group;ERV3;MaLR	intergenic
G100324	TU143518	transcript	chr8	109196965	109197445	-	MSTA	root;Interspersed_Repeat;Transposable_Element;Class_I_Retrotransposition;Retrotransposon;Long_Terminal_Repeat_Element;Gypsy-ERV;Retroviridae;Orthoretrovirinae;ERV2-group;ERV3;MaLR	intergenic
G100325	TU143522	transcript	chr8	109237223	109238035	-	MLT1K	root;Interspersed_Repeat;Transposable_Element;Class_I_Retrotransposition;Retrotransposon;Long_Terminal_Repeat_Element;Gypsy-ERV;Retroviridae;Orthoretrovirinae;ERV2-group;ERV3;MaLR	intergenic
G100325	TU143522	exon	chr8	109237223	109238035	-	MLT1K	root;Interspersed_Repeat;Transposable_Element;Class_I_Retrotransposition;Retrotransposon;Long_Terminal_Repeat_Element;Gypsy-ERV;Retroviridae;Orthoretrovirinae;ERV2-group;ERV3;MaLR	intergenic
G100326	TU143523	exon	chr8	111093751	111095034	+	MLT1C2	root;Interspersed_Repeat;Transposable_Element;Class_I_Retrotransposition;Retrotransposon;Long_Terminal_Repeat_Element;Gypsy-ERV;Retroviridae;Orthoretrovirinae;ERV2-group;ERV3;MaLR	antisense
G100326	TU143523	transcript	chr8	111093751	111095034	+	MLT1C2	root;Interspersed_Repeat;Transposable_Element;Class_I_Retrotransposition;Retrotransposon;Long_Terminal_Repeat_Element;Gypsy-ERV;Retroviridae;Orthoretrovirinae;ERV2-group;ERV3;MaLR	antisense
G100328	TU143525	transcript	chr8	111154960	111155490	+	MLT1C2	root;Interspersed_Repeat;Transposable_Element;Class_I_Retrotransposition;Retrotransposon;Long_Terminal_Repeat_Element;Gypsy-ERV;Retroviridae;Orthoretrovirinae;ERV2-group;ERV3;MaLR	antisense
G100328	TU143525	exon	chr8	111154960	111155490	+	MLT1C2	root;Interspersed_Repeat;Transposable_Element;Class_I_Retrotransposition;Retrotransposon;Long_Terminal_Repeat_Element;Gypsy-ERV;Retroviridae;Orthoretrovirinae;ERV2-group;ERV3;MaLR	antisense
G100329	TU143526	transcript	chr8	110902964	110903615	-	MER89-int	MER89	nomatch	intronic
G100329	TU143526	exon	chr8	110902964	110903615	-	MER89-int	MER89	nomatch	intronic
G10033	TU15014	transcript	chr10	65675044	65675756	+	LTR22E	root;Interspersed_Repeat;Transposable_Element;Class_I_Retrotransposition;Retrotransposon;Long_Terminal_Repeat_Element;Gypsy-ERV;Retroviridae;Orthoretrovirinae;ERV2-group;ERV2	intronic
G10033	TU15014	exon	chr10	65675044	65675756	+	LTR22E	root;Interspersed_Repeat;Transposable_Element;Class_I_Retrotransposition;Retrotransposon;Long_Terminal_Repeat_Element;Gypsy-ERV;Retroviridae;Orthoretrovirinae;ERV2-group;ERV2	intronic
G100330	TU143527	transcript	chr8	111127832	111128234	+	MLT1J1	root;Interspersed_Repeat;Transposable_Element;Class_I_Retrotransposition;Retrotransposon;Long_Terminal_Repeat_Element;Gypsy-ERV;Retroviridae;Orthoretrovirinae;ERV2-group;ERV3;MaLR	antisense
G100330	TU143527	exon	chr8	111127832	111128234	+	MLT1J1	root;Interspersed_Repeat;Transposable_Element;Class_I_Retrotransposition;Retrotransposon;Long_Terminal_Repeat_Element;Gypsy-ERV;Retroviridae;Orthoretrovirinae;ERV2-group;ERV3;MaLR	antisense
G100331	TU143528	transcript	chr8	111110784	111111506	+	MSTC	root;Interspersed_Repeat;Transposable_Element;Class_I_Retrotransposition;Retrotransposon;Long_Terminal_Repeat_Element;Gypsy-ERV;Retroviridae;Orthoretrovirinae;ERV2-group;ERV3;MaLR	antisense
G100331	TU143528	exon	chr8	111110784	111111506	+	MSTC	root;Interspersed_Repeat;Transposable_Element;Class_I_Retrotransposition;Retrotransposon;Long_Terminal_Repeat_Element;Gypsy-ERV;Retroviridae;Orthoretrovirinae;ERV2-group;ERV3;MaLR	antisense
G100332	TU143529	exon	chr8	110890147	110892977	-	HERVL18	LTR18B	nomatch	intergenic
G100332	TU143529	transcript	chr8	110890147	110892977	-	HERVL18	LTR18B	nomatch	intergenic
G100333	TU143530	exon	chr8	111173460	111174077	+	MLT1H	root;Interspersed_Repeat;Transposable_Element;Class_I_Retrotransposition;Retrotransposon;Long_Terminal_Repeat_Element;Gypsy-ERV;Retroviridae;Orthoretrovirinae;ERV2-group;ERV3;MaLR	antisense
G100333	TU143530	transcript	chr8	111173460	111174077	+	MLT1H	root;Interspersed_Repeat;Transposable_Element;Class_I_Retrotransposition;Retrotransposon;Long_Terminal_Repeat_Element;Gypsy-ERV;Retroviridae;Orthoretrovirinae;ERV2-group;ERV3;MaLR	antisense
G100334	TU143531	transcript	chr8	110914430	110915464	-	MLT1A0	root;Interspersed_Repeat;Transposable_Element;Class_I_Retrotransposition;Retrotransposon;Long_Terminal_Repeat_Element;Gypsy-ERV;Retroviridae;Orthoretrovirinae;ERV2-group;ERV3;MaLR	intronic
G100334	TU143531	exon	chr8	110914430	110915464	-	MLT1A0	root;Interspersed_Repeat;Transposable_Element;Class_I_Retrotransposition;Retrotransposon;Long_Terminal_Repeat_Element;Gypsy-ERV;Retroviridae;Orthoretrovirinae;ERV2-group;ERV3;MaLR	intronic
G100335	TU143532	exon	chr8	111118545	111119024	+	MLT2C1	root;Interspersed_Repeat;Transposable_Element;Class_I_Retrotransposition;Retrotransposon;Long_Terminal_Repeat_Element;Gypsy-ERV;Retroviridae;Orthoretrovirinae;ERV2-group;ERV3	antisense
G100335	TU143532	transcript	chr8	111118545	111119024	+	MLT2C1	root;Interspersed_Repeat;Transposable_Element;Class_I_Retrotransposition;Retrotransposon;Long_Terminal_Repeat_Element;Gypsy-ERV;Retroviridae;Orthoretrovirinae;ERV2-group;ERV3	antisense
G100336	TU143533	transcript	chr8	110936231	110937019	-	MLT1D	root;Interspersed_Repeat;Transposable_Element;Class_I_Retrotransposition;Retrotransposon;Long_Terminal_Repeat_Element;Gypsy-ERV;Retroviridae;Orthoretrovirinae;ERV2-group;ERV3;MaLR	intronic
G100336	TU143533	exon	chr8	110936231	110937019	-	MLT1D	root;Interspersed_Repeat;Transposable_Element;Class_I_Retrotransposition;Retrotransposon;Long_Terminal_Repeat_Element;Gypsy-ERV;Retroviridae;Orthoretrovirinae;ERV2-group;ERV3;MaLR	intronic
G100339	TU143536	exon	chr8	111212788	111213532	+	MLT1C	root;Interspersed_Repeat;Transposable_Element;Class_I_Retrotransposition;Retrotransposon;Long_Terminal_Repeat_Element;Gypsy-ERV;Retroviridae;Orthoretrovirinae;ERV2-group;ERV3;MaLR	antisense
G100339	TU143536	transcript	chr8	111212788	111213532	+	MLT1C	root;Interspersed_Repeat;Transposable_Element;Class_I_Retrotransposition;Retrotransposon;Long_Terminal_Repeat_Element;Gypsy-ERV;Retroviridae;Orthoretrovirinae;ERV2-group;ERV3;MaLR	antisense
G100340	TU143537	transcript	chr8	110911324	110911925	-	LTR16C	root;Interspersed_Repeat;Transposable_Element;Class_I_Retrotransposition;Retrotransposon;Long_Terminal_Repeat_Element;Gypsy-ERV;Retroviridae;Orthoretrovirinae;ERV2-group;ERV3	intronic
G100340	TU143537	exon	chr8	110911324	110911925	-	LTR16C	root;Interspersed_Repeat;Transposable_Element;Class_I_Retrotransposition;Retrotransposon;Long_Terminal_Repeat_Element;Gypsy-ERV;Retroviridae;Orthoretrovirinae;ERV2-group;ERV3	intronic
G100341	TU143538	transcript	chr8	111218778	111219591	+	LTR19B	root;Interspersed_Repeat;Transposable_Element;Class_I_Retrotransposition;Retrotransposon;Long_Terminal_Repeat_Element;Gypsy-ERV;Retroviridae;Orthoretrovirinae;ERV1	antisense
G100341	TU143538	exon	chr8	111218778	111219591	+	LTR19B	root;Interspersed_Repeat;Transposable_Element;Class_I_Retrotransposition;Retrotransposon;Long_Terminal_Repeat_Element;Gypsy-ERV;Retroviridae;Orthoretrovirinae;ERV1	antisense
G100344	TU143541	transcript	chr8	111070250	111071365	+	MER77B	root;Interspersed_Repeat;Transposable_Element;Class_I_Retrotransposition;Retrotransposon;Long_Terminal_Repeat_Element;Gypsy-ERV;Retroviridae;Orthoretrovirinae;ERV2-group;ERV3	intergenic
G100344	TU143541	exon	chr8	111070250	111071365	+	MER77B	root;Interspersed_Repeat;Transposable_Element;Class_I_Retrotransposition;Retrotransposon;Long_Terminal_Repeat_Element;Gypsy-ERV;Retroviridae;Orthoretrovirinae;ERV2-group;ERV3	intergenic
G100345	TU143542	transcript	chr8	111100323	111101542	+	LTR13_v	root;Interspersed_Repeat;Transposable_Element;Class_I_Retrotransposition;Retrotransposon;Long_Terminal_Repeat_Element;Gypsy-ERV;Retroviridae;Orthoretrovirinae;ERV2-group;ERV2	antisense
G100345	TU143542	exon	chr8	111100323	111101542	+	LTR13_v	root;Interspersed_Repeat;Transposable_Element;Class_I_Retrotransposition;Retrotransposon;Long_Terminal_Repeat_Element;Gypsy-ERV;Retroviridae;Orthoretrovirinae;ERV2-group;ERV2	antisense
G100346	TU143543	exon	chr8	109205593	109206212	-	MLT2A2	root;Interspersed_Repeat;Transposable_Element;Class_I_Retrotransposition;Retrotransposon;Long_Terminal_Repeat_Element;Gypsy-ERV;Retroviridae;Orthoretrovirinae;ERV2-group;ERV3	intergenic
G100346	TU143543	transcript	chr8	109205593	109206212	-	MLT2A2	root;Interspersed_Repeat;Transposable_Element;Class_I_Retrotransposition;Retrotransposon;Long_Terminal_Repeat_Element;Gypsy-ERV;Retroviridae;Orthoretrovirinae;ERV2-group;ERV3	intergenic
G100348	TU143545	transcript	chr8	111116532	111117312	+	MLT1F2	root;Interspersed_Repeat;Transposable_Element;Class_I_Retrotransposition;Retrotransposon;Long_Terminal_Repeat_Element;Gypsy-ERV;Retroviridae;Orthoretrovirinae;ERV2-group;ERV3;MaLR	antisense
G100348	TU143545	exon	chr8	111116532	111117312	+	MLT1F2	root;Interspersed_Repeat;Transposable_Element;Class_I_Retrotransposition;Retrotransposon;Long_Terminal_Repeat_Element;Gypsy-ERV;Retroviridae;Orthoretrovirinae;ERV2-group;ERV3;MaLR	antisense
G100349	TU143546	transcript	chr8	111027412	111030909	-	MSTB1	root;Interspersed_Repeat;Transposable_Element;Class_I_Retrotransposition;Retrotransposon;Long_Terminal_Repeat_Element;Gypsy-ERV;Retroviridae;Orthoretrovirinae;ERV2-group;ERV3;MaLR	sense
G100349	TU143546	exon	chr8	111030098	111030909	-	MSTB1	root;Interspersed_Repeat;Transposable_Element;Class_I_Retrotransposition;Retrotransposon;Long_Terminal_Repeat_Element;Gypsy-ERV;Retroviridae;Orthoretrovirinae;ERV2-group;ERV3;MaLR	sense
G100349	TU143546	exon	chr8	111027412	111027433	-	MSTB1	root;Interspersed_Repeat;Transposable_Element;Class_I_Retrotransposition;Retrotransposon;Long_Terminal_Repeat_Element;Gypsy-ERV;Retroviridae;Orthoretrovirinae;ERV2-group;ERV3;MaLR	sense
G10035	TU15016	exon	chr10	68503341	68503696	-	MER4CL34	root;Interspersed_Repeat;Transposable_Element;Class_I_Retrotransposition;Retrotransposon;Long_Terminal_Repeat_Element;Gypsy-ERV;Retroviridae;Orthoretrovirinae;ERV1	sense
G10035	TU15016	transcript	chr10	68503341	68503696	-	MER4CL34	root;Interspersed_Repeat;Transposable_Element;Class_I_Retrotransposition;Retrotransposon;Long_Terminal_Repeat_Element;Gypsy-ERV;Retroviridae;Orthoretrovirinae;ERV1	sense
G100351	TU143548	transcript	chr8	111056959	111061806	+	ERVL-E	LTR16E2	nomatch	intergenic
G100351	TU143548	exon	chr8	111056959	111061806	+	ERVL-E	LTR16E2	nomatch	intergenic
G100352	TU143555	transcript	chr8	109139355	109140344	-	MER11C	root;Interspersed_Repeat;Transposable_Element;Class_I_Retrotransposition;Retrotransposon;Long_Terminal_Repeat_Element;Gypsy-ERV;Retroviridae;Orthoretrovirinae;ERV2-group;ERV2	intergenic
G100352	TU143550	exon	chr8	109139355	109140268	-	MER11C	root;Interspersed_Repeat;Transposable_Element;Class_I_Retrotransposition;Retrotransposon;Long_Terminal_Repeat_Element;Gypsy-ERV;Retroviridae;Orthoretrovirinae;ERV2-group;ERV2	intergenic
G100352	TU143550	transcript	chr8	109139355	109140268	-	MER11C	root;Interspersed_Repeat;Transposable_Element;Class_I_Retrotransposition;Retrotransposon;Long_Terminal_Repeat_Element;Gypsy-ERV;Retroviridae;Orthoretrovirinae;ERV2-group;ERV2	intergenic
G100352	TU143552	exon	chr8	109139057	109140268	-	MER11C	root;Interspersed_Repeat;Transposable_Element;Class_I_Retrotransposition;Retrotransposon;Long_Terminal_Repeat_Element;Gypsy-ERV;Retroviridae;Orthoretrovirinae;ERV2-group;ERV2	intergenic
G100352	TU143557	exon	chr8	109139004	109140344	-	MER11C	root;Interspersed_Repeat;Transposable_Element;Class_I_Retrotransposition;Retrotransposon;Long_Terminal_Repeat_Element;Gypsy-ERV;Retroviridae;Orthoretrovirinae;ERV2-group;ERV2	intergenic
G100352	TU143556	transcript	chr8	109139057	109140344	-	MER11C	root;Interspersed_Repeat;Transposable_Element;Class_I_Retrotransposition;Retrotransposon;Long_Terminal_Repeat_Element;Gypsy-ERV;Retroviridae;Orthoretrovirinae;ERV2-group;ERV2	intergenic
G100352	TU143556	exon	chr8	109139057	109140344	-	MER11C	root;Interspersed_Repeat;Transposable_Element;Class_I_Retrotransposition;Retrotransposon;Long_Terminal_Repeat_Element;Gypsy-ERV;Retroviridae;Orthoretrovirinae;ERV2-group;ERV2	intergenic
G100352	TU143552	transcript	chr8	109139057	109140268	-	MER11C	root;Interspersed_Repeat;Transposable_Element;Class_I_Retrotransposition;Retrotransposon;Long_Terminal_Repeat_Element;Gypsy-ERV;Retroviridae;Orthoretrovirinae;ERV2-group;ERV2	intergenic
G100352	TU143555	exon	chr8	109139355	109140344	-	MER11C	root;Interspersed_Repeat;Transposable_Element;Class_I_Retrotransposition;Retrotransposon;Long_Terminal_Repeat_Element;Gypsy-ERV;Retroviridae;Orthoretrovirinae;ERV2-group;ERV2	intergenic
G100352	TU143557	transcript	chr8	109139004	109140344	-	MER11C	root;Interspersed_Repeat;Transposable_Element;Class_I_Retrotransposition;Retrotransposon;Long_Terminal_Repeat_Element;Gypsy-ERV;Retroviridae;Orthoretrovirinae;ERV2-group;ERV2	intergenic
G100354	TU143551	exon	chr8	111245509	111246098	+	LTR108b_Mam	root;Interspersed_Repeat;Transposable_Element;Class_I_Retrotransposition;Retrotransposon;Long_Terminal_Repeat_Element;Gypsy-ERV;Retroviridae;Orthoretrovirinae;ERV2-group;ERV3	intergenic
G100354	TU143551	transcript	chr8	111245509	111246098	+	LTR108b_Mam	root;Interspersed_Repeat;Transposable_Element;Class_I_Retrotransposition;Retrotransposon;Long_Terminal_Repeat_Element;Gypsy-ERV;Retroviridae;Orthoretrovirinae;ERV2-group;ERV3	intergenic
G100355	TU143553	transcript	chr8	111250631	111252274	+	MLT1I	root;Interspersed_Repeat;Transposable_Element;Class_I_Retrotransposition;Retrotransposon;Long_Terminal_Repeat_Element;Gypsy-ERV;Retroviridae;Orthoretrovirinae;ERV2-group;ERV3;MaLR	intergenic
G100355	TU143553	exon	chr8	111250631	111252274	+	MLT1I	root;Interspersed_Repeat;Transposable_Element;Class_I_Retrotransposition;Retrotransposon;Long_Terminal_Repeat_Element;Gypsy-ERV;Retroviridae;Orthoretrovirinae;ERV2-group;ERV3;MaLR	intergenic
G100357	TU143558	exon	chr8	111012098	111013687	-	HERV16	root;Interspersed_Repeat;Transposable_Element;Class_I_Retrotransposition;Retrotransposon;Long_Terminal_Repeat_Element;Gypsy-ERV;Retroviridae;Orthoretrovirinae;ERV2-group;ERV3	intronic
G100357	TU143558	transcript	chr8	111012098	111013687	-	HERV16	root;Interspersed_Repeat;Transposable_Element;Class_I_Retrotransposition;Retrotransposon;Long_Terminal_Repeat_Element;Gypsy-ERV;Retroviridae;Orthoretrovirinae;ERV2-group;ERV3	intronic
G10036	TU15017	transcript	chr10	63848456	63849033	+	LTR16B	ERV3-16A3_I	nomatch	intronic
G10036	TU15017	exon	chr10	63848456	63849033	+	LTR16B	ERV3-16A3_I	nomatch	intronic
G100360	TU143561	exon	chr8	111077178	111077835	+	THE1D	root;Interspersed_Repeat;Transposable_Element;Class_I_Retrotransposition;Retrotransposon;Long_Terminal_Repeat_Element;Gypsy-ERV;Retroviridae;Orthoretrovirinae;ERV2-group;ERV3;MaLR	intergenic
G100360	TU143561	transcript	chr8	111077178	111077835	+	THE1D	root;Interspersed_Repeat;Transposable_Element;Class_I_Retrotransposition;Retrotransposon;Long_Terminal_Repeat_Element;Gypsy-ERV;Retroviridae;Orthoretrovirinae;ERV2-group;ERV3;MaLR	intergenic
G100362	TU143566	transcript	chr8	111190136	111193716	+	MER50B	root;Interspersed_Repeat;Transposable_Element;Class_I_Retrotransposition;Retrotransposon;Long_Terminal_Repeat_Element;Gypsy-ERV;Retroviridae;Orthoretrovirinae;ERV1	antisense
G100362	TU143566	exon	chr8	111192151	111193716	+	MER50B	root;Interspersed_Repeat;Transposable_Element;Class_I_Retrotransposition;Retrotransposon;Long_Terminal_Repeat_Element;Gypsy-ERV;Retroviridae;Orthoretrovirinae;ERV1	antisense
G100362	TU143563	exon	chr8	111192021	111193716	+	MER50B	root;Interspersed_Repeat;Transposable_Element;Class_I_Retrotransposition;Retrotransposon;Long_Terminal_Repeat_Element;Gypsy-ERV;Retroviridae;Orthoretrovirinae;ERV1	antisense
G100362	TU143563	transcript	chr8	111192021	111193716	+	MER50B	root;Interspersed_Repeat;Transposable_Element;Class_I_Retrotransposition;Retrotransposon;Long_Terminal_Repeat_Element;Gypsy-ERV;Retroviridae;Orthoretrovirinae;ERV1	antisense
G100362	TU143566	exon	chr8	111190136	111190255	+	MER50B	root;Interspersed_Repeat;Transposable_Element;Class_I_Retrotransposition;Retrotransposon;Long_Terminal_Repeat_Element;Gypsy-ERV;Retroviridae;Orthoretrovirinae;ERV1	antisense
G100366	TU143568	transcript	chr8	111292049	111292606	+	MLT1A	root;Interspersed_Repeat;Transposable_Element;Class_I_Retrotransposition;Retrotransposon;Long_Terminal_Repeat_Element;Gypsy-ERV;Retroviridae;Orthoretrovirinae;ERV2-group;ERV3;MaLR	intergenic
G100366	TU143568	exon	chr8	111292049	111292606	+	MLT1A	root;Interspersed_Repeat;Transposable_Element;Class_I_Retrotransposition;Retrotransposon;Long_Terminal_Repeat_Element;Gypsy-ERV;Retroviridae;Orthoretrovirinae;ERV2-group;ERV3;MaLR	intergenic
G100368	TU143570	transcript	chr8	111300414	111300904	+	MLT1H	root;Interspersed_Repeat;Transposable_Element;Class_I_Retrotransposition;Retrotransposon;Long_Terminal_Repeat_Element;Gypsy-ERV;Retroviridae;Orthoretrovirinae;ERV2-group;ERV3;MaLR	intergenic
G100368	TU143570	exon	chr8	111300414	111300904	+	MLT1H	root;Interspersed_Repeat;Transposable_Element;Class_I_Retrotransposition;Retrotransposon;Long_Terminal_Repeat_Element;Gypsy-ERV;Retroviridae;Orthoretrovirinae;ERV2-group;ERV3;MaLR	intergenic
G100369	TU143571	transcript	chr8	111284822	111287390	+	MLT1A1	root;Interspersed_Repeat;Transposable_Element;Class_I_Retrotransposition;Retrotransposon;Long_Terminal_Repeat_Element;Gypsy-ERV;Retroviridae;Orthoretrovirinae;ERV2-group;ERV3;MaLR	intergenic
G100369	TU143571	exon	chr8	111284822	111287390	+	MLT1A1	root;Interspersed_Repeat;Transposable_Element;Class_I_Retrotransposition;Retrotransposon;Long_Terminal_Repeat_Element;Gypsy-ERV;Retroviridae;Orthoretrovirinae;ERV2-group;ERV3;MaLR	intergenic
G100375	TU143577	exon	chr8	111029438	111029815	-	NA	NA	intronic
G100375	TU143577	transcript	chr8	111029438	111029815	-	NA	NA	intronic
G100376	TU143578	transcript	chr8	111315423	111316594	+	THE1D	root;Interspersed_Repeat;Transposable_Element;Class_I_Retrotransposition;Retrotransposon;Long_Terminal_Repeat_Element;Gypsy-ERV;Retroviridae;Orthoretrovirinae;ERV2-group;ERV3;MaLR	intergenic
G100376	TU143578	exon	chr8	111315423	111316594	+	THE1D	root;Interspersed_Repeat;Transposable_Element;Class_I_Retrotransposition;Retrotransposon;Long_Terminal_Repeat_Element;Gypsy-ERV;Retroviridae;Orthoretrovirinae;ERV2-group;ERV3;MaLR	intergenic
G10039	TU15020	exon	chr10	67023926	67024650	-	MLT1D	root;Interspersed_Repeat;Transposable_Element;Class_I_Retrotransposition;Retrotransposon;Long_Terminal_Repeat_Element;Gypsy-ERV;Retroviridae;Orthoretrovirinae;ERV2-group;ERV3;MaLR	intronic
G10039	TU15020	transcript	chr10	67023926	67024650	-	MLT1D	root;Interspersed_Repeat;Transposable_Element;Class_I_Retrotransposition;Retrotransposon;Long_Terminal_Repeat_Element;Gypsy-ERV;Retroviridae;Orthoretrovirinae;ERV2-group;ERV3;MaLR	intronic
G100412	TU143615	exon	chr8	109319996	109320480	-	MER11C	root;Interspersed_Repeat;Transposable_Element;Class_I_Retrotransposition;Retrotransposon;Long_Terminal_Repeat_Element;Gypsy-ERV;Retroviridae;Orthoretrovirinae;ERV2-group;ERV2	intronic
G100412	TU143615	transcript	chr8	109319996	109320480	-	MER11C	root;Interspersed_Repeat;Transposable_Element;Class_I_Retrotransposition;Retrotransposon;Long_Terminal_Repeat_Element;Gypsy-ERV;Retroviridae;Orthoretrovirinae;ERV2-group;ERV2	intronic
G10042	TU15023	exon	chr10	68856728	68857648	+	LTR68	root;Interspersed_Repeat;Transposable_Element;Class_I_Retrotransposition;Retrotransposon;Long_Terminal_Repeat_Element;Gypsy-ERV;Retroviridae;Orthoretrovirinae;ERV1	intronic
G10042	TU15023	transcript	chr10	68856728	68857648	+	LTR68	root;Interspersed_Repeat;Transposable_Element;Class_I_Retrotransposition;Retrotransposon;Long_Terminal_Repeat_Element;Gypsy-ERV;Retroviridae;Orthoretrovirinae;ERV1	intronic
G100429	TU143632	exon	chr8	111354337	111356532	+	MLT1D	root;Interspersed_Repeat;Transposable_Element;Class_I_Retrotransposition;Retrotransposon;Long_Terminal_Repeat_Element;Gypsy-ERV;Retroviridae;Orthoretrovirinae;ERV2-group;ERV3;MaLR	intergenic
G100429	TU143632	transcript	chr8	111354337	111356532	+	MLT1D	root;Interspersed_Repeat;Transposable_Element;Class_I_Retrotransposition;Retrotransposon;Long_Terminal_Repeat_Element;Gypsy-ERV;Retroviridae;Orthoretrovirinae;ERV2-group;ERV3;MaLR	intergenic
G100432	TU143635	exon	chr8	111241186	111242882	+	LTR16	HERV16	nomatch	intergenic
G100432	TU143635	transcript	chr8	111241186	111242882	+	LTR16	HERV16	nomatch	intergenic
G100434	TU143644	transcript	chr8	109195217	109195586	-	THE1B	root;Interspersed_Repeat;Transposable_Element;Class_I_Retrotransposition;Retrotransposon;Long_Terminal_Repeat_Element;Gypsy-ERV;Retroviridae;Orthoretrovirinae;ERV2-group;ERV3;MaLR	intergenic
G100434	TU143664	exon	chr8	109195217	109195910	-	THE1B	root;Interspersed_Repeat;Transposable_Element;Class_I_Retrotransposition;Retrotransposon;Long_Terminal_Repeat_Element;Gypsy-ERV;Retroviridae;Orthoretrovirinae;ERV2-group;ERV3;MaLR	intergenic
G100434	TU143651	transcript	chr8	109195217	109195833	-	THE1B	root;Interspersed_Repeat;Transposable_Element;Class_I_Retrotransposition;Retrotransposon;Long_Terminal_Repeat_Element;Gypsy-ERV;Retroviridae;Orthoretrovirinae;ERV2-group;ERV3;MaLR	intergenic
G100434	TU143647	exon	chr8	109194435	109195586	-	THE1B	root;Interspersed_Repeat;Transposable_Element;Class_I_Retrotransposition;Retrotransposon;Long_Terminal_Repeat_Element;Gypsy-ERV;Retroviridae;Orthoretrovirinae;ERV2-group;ERV3;MaLR	intergenic
G100434	TU143641	transcript	chr8	109194398	109195910	-	THE1B	root;Interspersed_Repeat;Transposable_Element;Class_I_Retrotransposition;Retrotransposon;Long_Terminal_Repeat_Element;Gypsy-ERV;Retroviridae;Orthoretrovirinae;ERV2-group;ERV3;MaLR	intergenic
G100434	TU143642	transcript	chr8	109194435	109195833	-	THE1B	root;Interspersed_Repeat;Transposable_Element;Class_I_Retrotransposition;Retrotransposon;Long_Terminal_Repeat_Element;Gypsy-ERV;Retroviridae;Orthoretrovirinae;ERV2-group;ERV3;MaLR	intergenic
G100434	TU143664	transcript	chr8	109195217	109195910	-	THE1B	root;Interspersed_Repeat;Transposable_Element;Class_I_Retrotransposition;Retrotransposon;Long_Terminal_Repeat_Element;Gypsy-ERV;Retroviridae;Orthoretrovirinae;ERV2-group;ERV3;MaLR	intergenic
G100434	TU143641	exon	chr8	109194398	109195910	-	THE1B	root;Interspersed_Repeat;Transposable_Element;Class_I_Retrotransposition;Retrotransposon;Long_Terminal_Repeat_Element;Gypsy-ERV;Retroviridae;Orthoretrovirinae;ERV2-group;ERV3;MaLR	intergenic
G100434	TU143644	exon	chr8	109195217	109195586	-	THE1B	root;Interspersed_Repeat;Transposable_Element;Class_I_Retrotransposition;Retrotransposon;Long_Terminal_Repeat_Element;Gypsy-ERV;Retroviridae;Orthoretrovirinae;ERV2-group;ERV3;MaLR	intergenic
G100434	TU143651	exon	chr8	109195217	109195833	-	THE1B	root;Interspersed_Repeat;Transposable_Element;Class_I_Retrotransposition;Retrotransposon;Long_Terminal_Repeat_Element;Gypsy-ERV;Retroviridae;Orthoretrovirinae;ERV2-group;ERV3;MaLR	intergenic
G100434	TU143647	transcript	chr8	109194435	109195586	-	THE1B	root;Interspersed_Repeat;Transposable_Element;Class_I_Retrotransposition;Retrotransposon;Long_Terminal_Repeat_Element;Gypsy-ERV;Retroviridae;Orthoretrovirinae;ERV2-group;ERV3;MaLR	intergenic
G100434	TU143637	exon	chr8	109194398	109196049	-	THE1B	root;Interspersed_Repeat;Transposable_Element;Class_I_Retrotransposition;Retrotransposon;Long_Terminal_Repeat_Element;Gypsy-ERV;Retroviridae;Orthoretrovirinae;ERV2-group;ERV3;MaLR	intergenic
G100434	TU143660	exon	chr8	109194435	109196049	-	THE1B	root;Interspersed_Repeat;Transposable_Element;Class_I_Retrotransposition;Retrotransposon;Long_Terminal_Repeat_Element;Gypsy-ERV;Retroviridae;Orthoretrovirinae;ERV2-group;ERV3;MaLR	intergenic
G100434	TU143642	exon	chr8	109194435	109195833	-	THE1B	root;Interspersed_Repeat;Transposable_Element;Class_I_Retrotransposition;Retrotransposon;Long_Terminal_Repeat_Element;Gypsy-ERV;Retroviridae;Orthoretrovirinae;ERV2-group;ERV3;MaLR	intergenic
G100434	TU143640	exon	chr8	109194435	109195910	-	THE1B	root;Interspersed_Repeat;Transposable_Element;Class_I_Retrotransposition;Retrotransposon;Long_Terminal_Repeat_Element;Gypsy-ERV;Retroviridae;Orthoretrovirinae;ERV2-group;ERV3;MaLR	intergenic
G100434	TU143665	transcript	chr8	109194398	109195586	-	THE1B	root;Interspersed_Repeat;Transposable_Element;Class_I_Retrotransposition;Retrotransposon;Long_Terminal_Repeat_Element;Gypsy-ERV;Retroviridae;Orthoretrovirinae;ERV2-group;ERV3;MaLR	intergenic
G100434	TU143655	exon	chr8	109195217	109196049	-	THE1B	root;Interspersed_Repeat;Transposable_Element;Class_I_Retrotransposition;Retrotransposon;Long_Terminal_Repeat_Element;Gypsy-ERV;Retroviridae;Orthoretrovirinae;ERV2-group;ERV3;MaLR	intergenic
G100434	TU143637	transcript	chr8	109194398	109196049	-	THE1B	root;Interspersed_Repeat;Transposable_Element;Class_I_Retrotransposition;Retrotransposon;Long_Terminal_Repeat_Element;Gypsy-ERV;Retroviridae;Orthoretrovirinae;ERV2-group;ERV3;MaLR	intergenic
G100434	TU143660	transcript	chr8	109194435	109196049	-	THE1B	root;Interspersed_Repeat;Transposable_Element;Class_I_Retrotransposition;Retrotransposon;Long_Terminal_Repeat_Element;Gypsy-ERV;Retroviridae;Orthoretrovirinae;ERV2-group;ERV3;MaLR	intergenic
G100434	TU143655	transcript	chr8	109195217	109196049	-	THE1B	root;Interspersed_Repeat;Transposable_Element;Class_I_Retrotransposition;Retrotransposon;Long_Terminal_Repeat_Element;Gypsy-ERV;Retroviridae;Orthoretrovirinae;ERV2-group;ERV3;MaLR	intergenic
G100434	TU143640	transcript	chr8	109194435	109195910	-	THE1B	root;Interspersed_Repeat;Transposable_Element;Class_I_Retrotransposition;Retrotransposon;Long_Terminal_Repeat_Element;Gypsy-ERV;Retroviridae;Orthoretrovirinae;ERV2-group;ERV3;MaLR	intergenic
G100434	TU143665	exon	chr8	109194398	109195586	-	THE1B	root;Interspersed_Repeat;Transposable_Element;Class_I_Retrotransposition;Retrotransposon;Long_Terminal_Repeat_Element;Gypsy-ERV;Retroviridae;Orthoretrovirinae;ERV2-group;ERV3;MaLR	intergenic
G100457	TU143670	transcript	chr8	111234022	111235410	+	MER4-int	root;Interspersed_Repeat;Transposable_Element;Class_I_Retrotransposition;Retrotransposon;Long_Terminal_Repeat_Element;Gypsy-ERV;Retroviridae;Orthoretrovirinae;ERV1	antisense
G100457	TU143670	exon	chr8	111234022	111235410	+	MER4-int	root;Interspersed_Repeat;Transposable_Element;Class_I_Retrotransposition;Retrotransposon;Long_Terminal_Repeat_Element;Gypsy-ERV;Retroviridae;Orthoretrovirinae;ERV1	antisense
G100458	TU143676	transcript	chr8	111375931	111376321	+	ERVL-E	LTR16E2	nomatch	intergenic
G100458	TU143671	exon	chr8	111371913	111374035	+	ERVL-E	LTR16E2	nomatch	intergenic
G100458	TU143674	transcript	chr8	111371913	111376321	+	ERVL-E	LTR16E2	nomatch	intergenic
G100458	TU143671	transcript	chr8	111371913	111374035	+	ERVL-E	LTR16E2	nomatch	intergenic
G100458	TU143674	exon	chr8	111371913	111376321	+	ERVL-E	LTR16E2	nomatch	intergenic
G100458	TU143676	exon	chr8	111375931	111376321	+	ERVL-E	LTR16E2	nomatch	intergenic
G100465	TU143681	exon	chr8	111169806	111172186	+	MLT1H	root;Interspersed_Repeat;Transposable_Element;Class_I_Retrotransposition;Retrotransposon;Long_Terminal_Repeat_Element;Gypsy-ERV;Retroviridae;Orthoretrovirinae;ERV2-group;ERV3;MaLR	antisense
G100465	TU143686	exon	chr8	111169727	111171073	+	MLT1H	root;Interspersed_Repeat;Transposable_Element;Class_I_Retrotransposition;Retrotransposon;Long_Terminal_Repeat_Element;Gypsy-ERV;Retroviridae;Orthoretrovirinae;ERV2-group;ERV3;MaLR	antisense
G100465	TU143686	transcript	chr8	111169727	111171073	+	MLT1H	root;Interspersed_Repeat;Transposable_Element;Class_I_Retrotransposition;Retrotransposon;Long_Terminal_Repeat_Element;Gypsy-ERV;Retroviridae;Orthoretrovirinae;ERV2-group;ERV3;MaLR	antisense
G100465	TU143684	exon	chr8	111171422	111172186	+	MLT1H	root;Interspersed_Repeat;Transposable_Element;Class_I_Retrotransposition;Retrotransposon;Long_Terminal_Repeat_Element;Gypsy-ERV;Retroviridae;Orthoretrovirinae;ERV2-group;ERV3;MaLR	antisense
G100465	TU143681	transcript	chr8	111169806	111172186	+	MLT1H	root;Interspersed_Repeat;Transposable_Element;Class_I_Retrotransposition;Retrotransposon;Long_Terminal_Repeat_Element;Gypsy-ERV;Retroviridae;Orthoretrovirinae;ERV2-group;ERV3;MaLR	antisense
G100465	TU143684	transcript	chr8	111171422	111172186	+	MLT1H	root;Interspersed_Repeat;Transposable_Element;Class_I_Retrotransposition;Retrotransposon;Long_Terminal_Repeat_Element;Gypsy-ERV;Retroviridae;Orthoretrovirinae;ERV2-group;ERV3;MaLR	antisense
G100469	TU143685	transcript	chr8	112397322	112400578	-	MLT1A0	root;Interspersed_Repeat;Transposable_Element;Class_I_Retrotransposition;Retrotransposon;Long_Terminal_Repeat_Element;Gypsy-ERV;Retroviridae;Orthoretrovirinae;ERV2-group;ERV3;MaLR	intronic
G100469	TU143685	exon	chr8	112397322	112400578	-	MLT1A0	root;Interspersed_Repeat;Transposable_Element;Class_I_Retrotransposition;Retrotransposon;Long_Terminal_Repeat_Element;Gypsy-ERV;Retroviridae;Orthoretrovirinae;ERV2-group;ERV3;MaLR	intronic
G10047	TU15028	transcript	chr10	59173922	59174734	-	LTR81B	root;Interspersed_Repeat;Transposable_Element;Class_I_Retrotransposition;Retrotransposon;Long_Terminal_Repeat_Element;Gypsy-ERV;Gypsy	intergenic
G10047	TU15028	exon	chr10	59173922	59174734	-	LTR81B	root;Interspersed_Repeat;Transposable_Element;Class_I_Retrotransposition;Retrotransposon;Long_Terminal_Repeat_Element;Gypsy-ERV;Gypsy	intergenic
G100470	TU143687	exon	chr8	111172924	111173416	+	NA	NA	antisense
G100470	TU143687	transcript	chr8	111172924	111173416	+	NA	NA	antisense
G100471	TU143688	transcript	chr8	112751004	112751587	-	ERVL-E	root;Interspersed_Repeat;Transposable_Element;Class_I_Retrotransposition;Retrotransposon;Long_Terminal_Repeat_Element;Gypsy-ERV;Retroviridae;Orthoretrovirinae;ERV2-group;ERV3	intronic
G100471	TU143688	exon	chr8	112751004	112751587	-	ERVL-E	root;Interspersed_Repeat;Transposable_Element;Class_I_Retrotransposition;Retrotransposon;Long_Terminal_Repeat_Element;Gypsy-ERV;Retroviridae;Orthoretrovirinae;ERV2-group;ERV3	intronic
G100472	TU143689	exon	chr8	112719215	112720506	-	MLT1A	root;Interspersed_Repeat;Transposable_Element;Class_I_Retrotransposition;Retrotransposon;Long_Terminal_Repeat_Element;Gypsy-ERV;Retroviridae;Orthoretrovirinae;ERV2-group;ERV3;MaLR	intronic
G100472	TU143689	transcript	chr8	112719215	112720506	-	MLT1A	root;Interspersed_Repeat;Transposable_Element;Class_I_Retrotransposition;Retrotransposon;Long_Terminal_Repeat_Element;Gypsy-ERV;Retroviridae;Orthoretrovirinae;ERV2-group;ERV3;MaLR	intronic
G100473	TU143690	transcript	chr8	112616357	112617280	-	LTR75B	root;Interspersed_Repeat;Transposable_Element;Class_I_Retrotransposition;Retrotransposon;Long_Terminal_Repeat_Element;Gypsy-ERV;Retroviridae;Orthoretrovirinae;ERV2-group;ERV3	intronic
G100473	TU143690	exon	chr8	112616357	112617280	-	LTR75B	root;Interspersed_Repeat;Transposable_Element;Class_I_Retrotransposition;Retrotransposon;Long_Terminal_Repeat_Element;Gypsy-ERV;Retroviridae;Orthoretrovirinae;ERV2-group;ERV3	intronic
G100475	TU143692	exon	chr8	112792066	112792724	-	MLT1A	root;Interspersed_Repeat;Transposable_Element;Class_I_Retrotransposition;Retrotransposon;Long_Terminal_Repeat_Element;Gypsy-ERV;Retroviridae;Orthoretrovirinae;ERV2-group;ERV3;MaLR	intronic
G100475	TU143692	transcript	chr8	112792066	112792724	-	MLT1A	root;Interspersed_Repeat;Transposable_Element;Class_I_Retrotransposition;Retrotransposon;Long_Terminal_Repeat_Element;Gypsy-ERV;Retroviridae;Orthoretrovirinae;ERV2-group;ERV3;MaLR	intronic
G100476	TU143693	transcript	chr8	112725749	112726423	-	THE1D	root;Interspersed_Repeat;Transposable_Element;Class_I_Retrotransposition;Retrotransposon;Long_Terminal_Repeat_Element;Gypsy-ERV;Retroviridae;Orthoretrovirinae;ERV2-group;ERV3;MaLR	intronic
G100476	TU143693	exon	chr8	112725749	112726423	-	THE1D	root;Interspersed_Repeat;Transposable_Element;Class_I_Retrotransposition;Retrotransposon;Long_Terminal_Repeat_Element;Gypsy-ERV;Retroviridae;Orthoretrovirinae;ERV2-group;ERV3;MaLR	intronic
G100480	TU143698	exon	chr8	112754363	112755188	-	LTR33B	root;Interspersed_Repeat;Transposable_Element;Class_I_Retrotransposition;Retrotransposon;Long_Terminal_Repeat_Element;Gypsy-ERV;Retroviridae;Orthoretrovirinae;ERV2-group;ERV3	intronic
G100480	TU143698	transcript	chr8	112754363	112755188	-	LTR33B	root;Interspersed_Repeat;Transposable_Element;Class_I_Retrotransposition;Retrotransposon;Long_Terminal_Repeat_Element;Gypsy-ERV;Retroviridae;Orthoretrovirinae;ERV2-group;ERV3	intronic
G100483	TU143701	exon	chr8	112755448	112756439	-	ERVL-E	root;Interspersed_Repeat;Transposable_Element;Class_I_Retrotransposition;Retrotransposon;Long_Terminal_Repeat_Element;Gypsy-ERV;Retroviridae;Orthoretrovirinae;ERV2-group;ERV3	intronic
G100483	TU143701	transcript	chr8	112755448	112756439	-	ERVL-E	root;Interspersed_Repeat;Transposable_Element;Class_I_Retrotransposition;Retrotransposon;Long_Terminal_Repeat_Element;Gypsy-ERV;Retroviridae;Orthoretrovirinae;ERV2-group;ERV3	intronic
G100486	TU143704	transcript	chr8	112812803	112814538	-	LTR30	root;Interspersed_Repeat;Transposable_Element;Class_I_Retrotransposition;Retrotransposon;Long_Terminal_Repeat_Element;Gypsy-ERV;Retroviridae;Orthoretrovirinae;ERV1	intronic
G100486	TU143704	exon	chr8	112812803	112814538	-	LTR30	root;Interspersed_Repeat;Transposable_Element;Class_I_Retrotransposition;Retrotransposon;Long_Terminal_Repeat_Element;Gypsy-ERV;Retroviridae;Orthoretrovirinae;ERV1	intronic
G100488	TU143706	transcript	chr8	112888251	112889089	-	LTR16E2	root;Interspersed_Repeat;Transposable_Element;Class_I_Retrotransposition;Retrotransposon;Long_Terminal_Repeat_Element;Gypsy-ERV;Retroviridae;Orthoretrovirinae;ERV2-group;ERV3	intronic
G100488	TU143706	exon	chr8	112888251	112889089	-	LTR16E2	root;Interspersed_Repeat;Transposable_Element;Class_I_Retrotransposition;Retrotransposon;Long_Terminal_Repeat_Element;Gypsy-ERV;Retroviridae;Orthoretrovirinae;ERV2-group;ERV3	intronic
G100492	TU143710	exon	chr8	113069357	113070159	-	MLT1J	root;Interspersed_Repeat;Transposable_Element;Class_I_Retrotransposition;Retrotransposon;Long_Terminal_Repeat_Element;Gypsy-ERV;Retroviridae;Orthoretrovirinae;ERV2-group;ERV3;MaLR	intronic
G100492	TU143710	transcript	chr8	113069357	113070159	-	MLT1J	root;Interspersed_Repeat;Transposable_Element;Class_I_Retrotransposition;Retrotransposon;Long_Terminal_Repeat_Element;Gypsy-ERV;Retroviridae;Orthoretrovirinae;ERV2-group;ERV3;MaLR	intronic
G100494	TU143712	exon	chr8	113086795	113087578	-	LTR85b	root;Interspersed_Repeat;Transposable_Element;Class_I_Retrotransposition;Retrotransposon;Long_Terminal_Repeat_Element;Gypsy-ERV;Gypsy	intronic
G100494	TU143712	transcript	chr8	113086795	113087578	-	LTR85b	root;Interspersed_Repeat;Transposable_Element;Class_I_Retrotransposition;Retrotransposon;Long_Terminal_Repeat_Element;Gypsy-ERV;Gypsy	intronic
G100496	TU143714	exon	chr8	113134669	113135279	-	MSTB2	root;Interspersed_Repeat;Transposable_Element;Class_I_Retrotransposition;Retrotransposon;Long_Terminal_Repeat_Element;Gypsy-ERV;Retroviridae;Orthoretrovirinae;ERV2-group;ERV3;MaLR	intronic
G100496	TU143714	transcript	chr8	113134669	113135279	-	MSTB2	root;Interspersed_Repeat;Transposable_Element;Class_I_Retrotransposition;Retrotransposon;Long_Terminal_Repeat_Element;Gypsy-ERV;Retroviridae;Orthoretrovirinae;ERV2-group;ERV3;MaLR	intronic
G100497	TU143715	transcript	chr8	113204641	113205595	-	THE1B	root;Interspersed_Repeat;Transposable_Element;Class_I_Retrotransposition;Retrotransposon;Long_Terminal_Repeat_Element;Gypsy-ERV;Retroviridae;Orthoretrovirinae;ERV2-group;ERV3;MaLR	intronic
G100497	TU143715	exon	chr8	113204641	113205595	-	THE1B	root;Interspersed_Repeat;Transposable_Element;Class_I_Retrotransposition;Retrotransposon;Long_Terminal_Repeat_Element;Gypsy-ERV;Retroviridae;Orthoretrovirinae;ERV2-group;ERV3;MaLR	intronic
G100499	TU143717	exon	chr8	113355166	113355744	-	MLT1A	root;Interspersed_Repeat;Transposable_Element;Class_I_Retrotransposition;Retrotransposon;Long_Terminal_Repeat_Element;Gypsy-ERV;Retroviridae;Orthoretrovirinae;ERV2-group;ERV3;MaLR	intronic
G100499	TU143717	transcript	chr8	113355166	113355744	-	MLT1A	root;Interspersed_Repeat;Transposable_Element;Class_I_Retrotransposition;Retrotransposon;Long_Terminal_Repeat_Element;Gypsy-ERV;Retroviridae;Orthoretrovirinae;ERV2-group;ERV3;MaLR	intronic
G100501	TU143719	exon	chr8	113445894	113446565	+	MLT1C2	root;Interspersed_Repeat;Transposable_Element;Class_I_Retrotransposition;Retrotransposon;Long_Terminal_Repeat_Element;Gypsy-ERV;Retroviridae;Orthoretrovirinae;ERV2-group;ERV3;MaLR	intronic
G100501	TU143719	transcript	chr8	113445894	113446565	+	MLT1C2	root;Interspersed_Repeat;Transposable_Element;Class_I_Retrotransposition;Retrotransposon;Long_Terminal_Repeat_Element;Gypsy-ERV;Retroviridae;Orthoretrovirinae;ERV2-group;ERV3;MaLR	intronic
G100503	TU143721	transcript	chr8	113363255	113363991	-	MLT1D	root;Interspersed_Repeat;Transposable_Element;Class_I_Retrotransposition;Retrotransposon;Long_Terminal_Repeat_Element;Gypsy-ERV;Retroviridae;Orthoretrovirinae;ERV2-group;ERV3;MaLR	intronic
G100503	TU143721	exon	chr8	113363255	113363991	-	MLT1D	root;Interspersed_Repeat;Transposable_Element;Class_I_Retrotransposition;Retrotransposon;Long_Terminal_Repeat_Element;Gypsy-ERV;Retroviridae;Orthoretrovirinae;ERV2-group;ERV3;MaLR	intronic
G10051	TU15032	transcript	chr10	68473395	68473868	-	NA	NA	intergenic
G10051	TU15032	exon	chr10	68473395	68473868	-	NA	NA	intergenic
G100510	TU143728	exon	chr8	113384233	113385050	-	LTR50	root;Interspersed_Repeat;Transposable_Element;Class_I_Retrotransposition;Retrotransposon;Long_Terminal_Repeat_Element;Gypsy-ERV;Retroviridae;Orthoretrovirinae;ERV2-group;ERV3	intronic
G100510	TU143728	transcript	chr8	113384233	113385050	-	LTR50	root;Interspersed_Repeat;Transposable_Element;Class_I_Retrotransposition;Retrotransposon;Long_Terminal_Repeat_Element;Gypsy-ERV;Retroviridae;Orthoretrovirinae;ERV2-group;ERV3	intronic
G100518	TU143736	exon	chr8	113110083	113111269	-	MLT1A0	MLT-int	nomatch	intronic
G100518	TU143736	transcript	chr8	113110083	113111269	-	MLT1A0	MLT-int	nomatch	intronic
G100519	TU143737	transcript	chr8	109210477	109211218	-	LTR33A_v	root;Interspersed_Repeat;Transposable_Element;Class_I_Retrotransposition;Retrotransposon;Long_Terminal_Repeat_Element;Gypsy-ERV;Retroviridae;Orthoretrovirinae;ERV2-group;ERV3	intergenic
G100519	TU143737	exon	chr8	109210477	109211218	-	LTR33A_v	root;Interspersed_Repeat;Transposable_Element;Class_I_Retrotransposition;Retrotransposon;Long_Terminal_Repeat_Element;Gypsy-ERV;Retroviridae;Orthoretrovirinae;ERV2-group;ERV3	intergenic
G100521	TU143749	exon	chr8	112277034	112279051	-	THE1B	root;Interspersed_Repeat;Transposable_Element;Class_I_Retrotransposition;Retrotransposon;Long_Terminal_Repeat_Element;Gypsy-ERV;Retroviridae;Orthoretrovirinae;ERV2-group;ERV3;MaLR	intronic
G100521	TU143746	transcript	chr8	112277247	112279051	-	THE1B	root;Interspersed_Repeat;Transposable_Element;Class_I_Retrotransposition;Retrotransposon;Long_Terminal_Repeat_Element;Gypsy-ERV;Retroviridae;Orthoretrovirinae;ERV2-group;ERV3;MaLR	intronic
G100521	TU143749	transcript	chr8	112277034	112279051	-	THE1B	root;Interspersed_Repeat;Transposable_Element;Class_I_Retrotransposition;Retrotransposon;Long_Terminal_Repeat_Element;Gypsy-ERV;Retroviridae;Orthoretrovirinae;ERV2-group;ERV3;MaLR	intronic
G100521	TU143741	transcript	chr8	112277034	112277784	-	THE1B	root;Interspersed_Repeat;Transposable_Element;Class_I_Retrotransposition;Retrotransposon;Long_Terminal_Repeat_Element;Gypsy-ERV;Retroviridae;Orthoretrovirinae;ERV2-group;ERV3;MaLR	intronic
G100521	TU143740	exon	chr8	112277247	112277784	-	THE1B	root;Interspersed_Repeat;Transposable_Element;Class_I_Retrotransposition;Retrotransposon;Long_Terminal_Repeat_Element;Gypsy-ERV;Retroviridae;Orthoretrovirinae;ERV2-group;ERV3;MaLR	intronic
G100521	TU143740	transcript	chr8	112277247	112277784	-	THE1B	root;Interspersed_Repeat;Transposable_Element;Class_I_Retrotransposition;Retrotransposon;Long_Terminal_Repeat_Element;Gypsy-ERV;Retroviridae;Orthoretrovirinae;ERV2-group;ERV3;MaLR	intronic
G100521	TU143741	exon	chr8	112277034	112277784	-	THE1B	root;Interspersed_Repeat;Transposable_Element;Class_I_Retrotransposition;Retrotransposon;Long_Terminal_Repeat_Element;Gypsy-ERV;Retroviridae;Orthoretrovirinae;ERV2-group;ERV3;MaLR	intronic
G100521	TU143746	exon	chr8	112277247	112279051	-	THE1B	root;Interspersed_Repeat;Transposable_Element;Class_I_Retrotransposition;Retrotransposon;Long_Terminal_Repeat_Element;Gypsy-ERV;Retroviridae;Orthoretrovirinae;ERV2-group;ERV3;MaLR	intronic
G100522	TU143739	exon	chr8	109223609	109224171	-	LTR33A_v	root;Interspersed_Repeat;Transposable_Element;Class_I_Retrotransposition;Retrotransposon;Long_Terminal_Repeat_Element;Gypsy-ERV;Retroviridae;Orthoretrovirinae;ERV2-group;ERV3	intergenic
G100522	TU143739	transcript	chr8	109223609	109224171	-	LTR33A_v	root;Interspersed_Repeat;Transposable_Element;Class_I_Retrotransposition;Retrotransposon;Long_Terminal_Repeat_Element;Gypsy-ERV;Retroviridae;Orthoretrovirinae;ERV2-group;ERV3	intergenic
G100524	TU143743	exon	chr8	112673742	112674917	-	LTR78B	root;Interspersed_Repeat;Transposable_Element;Class_I_Retrotransposition;Retrotransposon;Long_Terminal_Repeat_Element;Gypsy-ERV;Retroviridae;Orthoretrovirinae;ERV1	sense
G100524	TU143747	transcript	chr8	112666394	112674917	-	LTR78B	root;Interspersed_Repeat;Transposable_Element;Class_I_Retrotransposition;Retrotransposon;Long_Terminal_Repeat_Element;Gypsy-ERV;Retroviridae;Orthoretrovirinae;ERV1	sense
G100524	TU143743	transcript	chr8	112673742	112674917	-	LTR78B	root;Interspersed_Repeat;Transposable_Element;Class_I_Retrotransposition;Retrotransposon;Long_Terminal_Repeat_Element;Gypsy-ERV;Retroviridae;Orthoretrovirinae;ERV1	sense
G100524	TU143747	exon	chr8	112674260	112674917	-	LTR78B	root;Interspersed_Repeat;Transposable_Element;Class_I_Retrotransposition;Retrotransposon;Long_Terminal_Repeat_Element;Gypsy-ERV;Retroviridae;Orthoretrovirinae;ERV1	sense
G100524	TU143747	exon	chr8	112666394	112666415	-	LTR78B	root;Interspersed_Repeat;Transposable_Element;Class_I_Retrotransposition;Retrotransposon;Long_Terminal_Repeat_Element;Gypsy-ERV;Retroviridae;Orthoretrovirinae;ERV1	sense
G10053	TU15036	exon	chr10	65657919	65658576	+	MER11A	root;Interspersed_Repeat;Transposable_Element;Class_I_Retrotransposition;Retrotransposon;Long_Terminal_Repeat_Element;Gypsy-ERV;Retroviridae;Orthoretrovirinae;ERV2-group;ERV2	intronic
G10053	TU15038	transcript	chr10	65657299	65658576	+	MER11A	root;Interspersed_Repeat;Transposable_Element;Class_I_Retrotransposition;Retrotransposon;Long_Terminal_Repeat_Element;Gypsy-ERV;Retroviridae;Orthoretrovirinae;ERV2-group;ERV2	intronic
G10053	TU15038	exon	chr10	65657299	65658576	+	MER11A	root;Interspersed_Repeat;Transposable_Element;Class_I_Retrotransposition;Retrotransposon;Long_Terminal_Repeat_Element;Gypsy-ERV;Retroviridae;Orthoretrovirinae;ERV2-group;ERV2	intronic
G10053	TU15036	transcript	chr10	65657919	65658576	+	MER11A	root;Interspersed_Repeat;Transposable_Element;Class_I_Retrotransposition;Retrotransposon;Long_Terminal_Repeat_Element;Gypsy-ERV;Retroviridae;Orthoretrovirinae;ERV2-group;ERV2	intronic
G10053	TU15041	transcript	chr10	65657406	65658576	+	MER11A	root;Interspersed_Repeat;Transposable_Element;Class_I_Retrotransposition;Retrotransposon;Long_Terminal_Repeat_Element;Gypsy-ERV;Retroviridae;Orthoretrovirinae;ERV2-group;ERV2	intronic
G10053	TU15041	exon	chr10	65657406	65658576	+	MER11A	root;Interspersed_Repeat;Transposable_Element;Class_I_Retrotransposition;Retrotransposon;Long_Terminal_Repeat_Element;Gypsy-ERV;Retroviridae;Orthoretrovirinae;ERV2-group;ERV2	intronic
G10053	TU15035	transcript	chr10	65657919	65658399	+	MER11A	root;Interspersed_Repeat;Transposable_Element;Class_I_Retrotransposition;Retrotransposon;Long_Terminal_Repeat_Element;Gypsy-ERV;Retroviridae;Orthoretrovirinae;ERV2-group;ERV2	intronic
G10053	TU15035	exon	chr10	65657919	65658399	+	MER11A	root;Interspersed_Repeat;Transposable_Element;Class_I_Retrotransposition;Retrotransposon;Long_Terminal_Repeat_Element;Gypsy-ERV;Retroviridae;Orthoretrovirinae;ERV2-group;ERV2	intronic
G10053	TU15042	exon	chr10	65657299	65658399	+	MER11A	root;Interspersed_Repeat;Transposable_Element;Class_I_Retrotransposition;Retrotransposon;Long_Terminal_Repeat_Element;Gypsy-ERV;Retroviridae;Orthoretrovirinae;ERV2-group;ERV2	intronic
G10053	TU15042	transcript	chr10	65657299	65658399	+	MER11A	root;Interspersed_Repeat;Transposable_Element;Class_I_Retrotransposition;Retrotransposon;Long_Terminal_Repeat_Element;Gypsy-ERV;Retroviridae;Orthoretrovirinae;ERV2-group;ERV2	intronic
G100540	TU143762	transcript	chr8	113182799	113187441	-	MER21B	MER21-int	nomatch	intronic
G100540	TU143762	exon	chr8	113182799	113187441	-	MER21B	MER21-int	nomatch	intronic
G100544	TU143766	exon	chr8	113137378	113137964	-	MLT1A1	root;Interspersed_Repeat;Transposable_Element;Class_I_Retrotransposition;Retrotransposon;Long_Terminal_Repeat_Element;Gypsy-ERV;Retroviridae;Orthoretrovirinae;ERV2-group;ERV3;MaLR	intronic
G100544	TU143766	transcript	chr8	113137378	113137964	-	MLT1A1	root;Interspersed_Repeat;Transposable_Element;Class_I_Retrotransposition;Retrotransposon;Long_Terminal_Repeat_Element;Gypsy-ERV;Retroviridae;Orthoretrovirinae;ERV2-group;ERV3;MaLR	intronic
G10055	TU15037	transcript	chr10	69541121	69542993	+	LTR79	THE1-int	nomatch	intronic
G10055	TU15037	exon	chr10	69541121	69542993	+	LTR79	THE1-int	nomatch	intronic
G100553	TU143775	transcript	chr8	109239000	109239726	-	MLT1C2	root;Interspersed_Repeat;Transposable_Element;Class_I_Retrotransposition;Retrotransposon;Long_Terminal_Repeat_Element;Gypsy-ERV;Retroviridae;Orthoretrovirinae;ERV2-group;ERV3;MaLR	intergenic
G100553	TU143775	exon	chr8	109239000	109239726	-	MLT1C2	root;Interspersed_Repeat;Transposable_Element;Class_I_Retrotransposition;Retrotransposon;Long_Terminal_Repeat_Element;Gypsy-ERV;Retroviridae;Orthoretrovirinae;ERV2-group;ERV3;MaLR	intergenic
G100560	TU143791	transcript	chr8	112793622	112794122	-	MER57B2	root;Interspersed_Repeat;Transposable_Element;Class_I_Retrotransposition;Retrotransposon;Long_Terminal_Repeat_Element;Gypsy-ERV;Retroviridae;Orthoretrovirinae;ERV1	intronic
G100560	TU143784	exon	chr8	112793378	112794291	-	MER57B2	root;Interspersed_Repeat;Transposable_Element;Class_I_Retrotransposition;Retrotransposon;Long_Terminal_Repeat_Element;Gypsy-ERV;Retroviridae;Orthoretrovirinae;ERV1	intronic
G100560	TU143791	exon	chr8	112793622	112794122	-	MER57B2	root;Interspersed_Repeat;Transposable_Element;Class_I_Retrotransposition;Retrotransposon;Long_Terminal_Repeat_Element;Gypsy-ERV;Retroviridae;Orthoretrovirinae;ERV1	intronic
G100560	TU143790	transcript	chr8	112793378	112794122	-	MER57B2	root;Interspersed_Repeat;Transposable_Element;Class_I_Retrotransposition;Retrotransposon;Long_Terminal_Repeat_Element;Gypsy-ERV;Retroviridae;Orthoretrovirinae;ERV1	intronic
G100560	TU143784	transcript	chr8	112793378	112794291	-	MER57B2	root;Interspersed_Repeat;Transposable_Element;Class_I_Retrotransposition;Retrotransposon;Long_Terminal_Repeat_Element;Gypsy-ERV;Retroviridae;Orthoretrovirinae;ERV1	intronic
G100560	TU143794	exon	chr8	112793622	112794291	-	MER57B2	root;Interspersed_Repeat;Transposable_Element;Class_I_Retrotransposition;Retrotransposon;Long_Terminal_Repeat_Element;Gypsy-ERV;Retroviridae;Orthoretrovirinae;ERV1	intronic
G100560	TU143790	exon	chr8	112793378	112794122	-	MER57B2	root;Interspersed_Repeat;Transposable_Element;Class_I_Retrotransposition;Retrotransposon;Long_Terminal_Repeat_Element;Gypsy-ERV;Retroviridae;Orthoretrovirinae;ERV1	intronic
G100560	TU143794	transcript	chr8	112793622	112794291	-	MER57B2	root;Interspersed_Repeat;Transposable_Element;Class_I_Retrotransposition;Retrotransposon;Long_Terminal_Repeat_Element;Gypsy-ERV;Retroviridae;Orthoretrovirinae;ERV1	intronic
G10057	TU15040	exon	chr10	68434831	68435189	-	NA	NA	intronic
G10057	TU15040	transcript	chr10	68434831	68435189	-	NA	NA	intronic
G10058	TU15043	exon	chr10	69100775	69101557	+	LTR33A_v	root;Interspersed_Repeat;Transposable_Element;Class_I_Retrotransposition;Retrotransposon;Long_Terminal_Repeat_Element;Gypsy-ERV;Retroviridae;Orthoretrovirinae;ERV2-group;ERV3	intronic
G10058	TU15043	transcript	chr10	69100775	69101557	+	LTR33A_v	root;Interspersed_Repeat;Transposable_Element;Class_I_Retrotransposition;Retrotransposon;Long_Terminal_Repeat_Element;Gypsy-ERV;Retroviridae;Orthoretrovirinae;ERV2-group;ERV3	intronic
G10059	TU15044	transcript	chr10	69520873	69522084	+	MLT2B2	root;Interspersed_Repeat;Transposable_Element;Class_I_Retrotransposition;Retrotransposon;Long_Terminal_Repeat_Element;Gypsy-ERV;Retroviridae;Orthoretrovirinae;ERV2-group;ERV3	intronic
G10059	TU15044	exon	chr10	69520873	69522084	+	MLT2B2	root;Interspersed_Repeat;Transposable_Element;Class_I_Retrotransposition;Retrotransposon;Long_Terminal_Repeat_Element;Gypsy-ERV;Retroviridae;Orthoretrovirinae;ERV2-group;ERV3	intronic
G100596	TU143821	exon	chr8	112439863	112440309	-	THE1C	root;Interspersed_Repeat;Transposable_Element;Class_I_Retrotransposition;Retrotransposon;Long_Terminal_Repeat_Element;Gypsy-ERV;Retroviridae;Orthoretrovirinae;ERV2-group;ERV3;MaLR	intronic
G100596	TU143821	transcript	chr8	112439863	112440309	-	THE1C	root;Interspersed_Repeat;Transposable_Element;Class_I_Retrotransposition;Retrotransposon;Long_Terminal_Repeat_Element;Gypsy-ERV;Retroviridae;Orthoretrovirinae;ERV2-group;ERV3;MaLR	intronic
G100600	TU143825	exon	chr8	112441158	112441722	-	THE1C	root;Interspersed_Repeat;Transposable_Element;Class_I_Retrotransposition;Retrotransposon;Long_Terminal_Repeat_Element;Gypsy-ERV;Retroviridae;Orthoretrovirinae;ERV2-group;ERV3;MaLR	intronic
G100600	TU143825	transcript	chr8	112441158	112441722	-	THE1C	root;Interspersed_Repeat;Transposable_Element;Class_I_Retrotransposition;Retrotransposon;Long_Terminal_Repeat_Element;Gypsy-ERV;Retroviridae;Orthoretrovirinae;ERV2-group;ERV3;MaLR	intronic
G100610	TU143835	transcript	chr8	109184060	109186590	-	LTR33	ERVL-E	nomatch	intergenic
G100610	TU143840	exon	chr8	109182002	109186371	-	LTR33	ERVL-E	nomatch	intergenic
G100610	TU143841	transcript	chr8	109184060	109186499	-	LTR33	ERVL-E	nomatch	intergenic
G100610	TU143841	exon	chr8	109184060	109186499	-	LTR33	ERVL-E	nomatch	intergenic
G100610	TU143840	transcript	chr8	109182002	109186371	-	LTR33	ERVL-E	nomatch	intergenic
G100610	TU143839	exon	chr8	109184060	109186371	-	LTR33	ERVL-E	nomatch	intergenic
G100610	TU143839	transcript	chr8	109184060	109186371	-	LTR33	ERVL-E	nomatch	intergenic
G100610	TU143835	exon	chr8	109184060	109186590	-	LTR33	ERVL-E	nomatch	intergenic
G100611	TU143836	exon	chr8	115435976	115436651	-	MLT1K	root;Interspersed_Repeat;Transposable_Element;Class_I_Retrotransposition;Retrotransposon;Long_Terminal_Repeat_Element;Gypsy-ERV;Retroviridae;Orthoretrovirinae;ERV2-group;ERV3;MaLR	intronic
G100611	TU143836	transcript	chr8	115435976	115436651	-	MLT1K	root;Interspersed_Repeat;Transposable_Element;Class_I_Retrotransposition;Retrotransposon;Long_Terminal_Repeat_Element;Gypsy-ERV;Retroviridae;Orthoretrovirinae;ERV2-group;ERV3;MaLR	intronic
G10062	TU15047	exon	chr10	69651588	69653648	+	MER52A	root;Interspersed_Repeat;Transposable_Element;Class_I_Retrotransposition;Retrotransposon;Long_Terminal_Repeat_Element;Gypsy-ERV;Retroviridae;Orthoretrovirinae;ERV1	intergenic
G10062	TU15047	transcript	chr10	69651588	69653648	+	MER52A	root;Interspersed_Repeat;Transposable_Element;Class_I_Retrotransposition;Retrotransposon;Long_Terminal_Repeat_Element;Gypsy-ERV;Retroviridae;Orthoretrovirinae;ERV1	intergenic
G100632	TU143860	exon	chr8	116804103	116804734	+	THE1D	root;Interspersed_Repeat;Transposable_Element;Class_I_Retrotransposition;Retrotransposon;Long_Terminal_Repeat_Element;Gypsy-ERV;Retroviridae;Orthoretrovirinae;ERV2-group;ERV3;MaLR	intronic
G100632	TU143860	transcript	chr8	116804103	116804734	+	THE1D	root;Interspersed_Repeat;Transposable_Element;Class_I_Retrotransposition;Retrotransposon;Long_Terminal_Repeat_Element;Gypsy-ERV;Retroviridae;Orthoretrovirinae;ERV2-group;ERV3;MaLR	intronic
G10064	TU15049	transcript	chr10	69410523	69410993	+	LTR47B2	root;Interspersed_Repeat;Transposable_Element;Class_I_Retrotransposition;Retrotransposon;Long_Terminal_Repeat_Element;Gypsy-ERV;Retroviridae;Orthoretrovirinae;ERV2-group;ERV3	antisense
G10064	TU15049	exon	chr10	69410523	69410993	+	LTR47B2	root;Interspersed_Repeat;Transposable_Element;Class_I_Retrotransposition;Retrotransposon;Long_Terminal_Repeat_Element;Gypsy-ERV;Retroviridae;Orthoretrovirinae;ERV2-group;ERV3	antisense
G100640	TU143868	transcript	chr8	117718749	117719363	-	MLT1J2	root;Interspersed_Repeat;Transposable_Element;Class_I_Retrotransposition;Retrotransposon;Long_Terminal_Repeat_Element;Gypsy-ERV;Retroviridae;Orthoretrovirinae;ERV2-group;ERV3;MaLR	intergenic
G100640	TU143868	exon	chr8	117718749	117719363	-	MLT1J2	root;Interspersed_Repeat;Transposable_Element;Class_I_Retrotransposition;Retrotransposon;Long_Terminal_Repeat_Element;Gypsy-ERV;Retroviridae;Orthoretrovirinae;ERV2-group;ERV3;MaLR	intergenic
G100641	TU143869	exon	chr8	117714678	117715100	-	LTR85a	root;Interspersed_Repeat;Transposable_Element;Class_I_Retrotransposition;Retrotransposon;Long_Terminal_Repeat_Element;Gypsy-ERV;Gypsy	intergenic
G100641	TU143869	transcript	chr8	117714678	117715100	-	LTR85a	root;Interspersed_Repeat;Transposable_Element;Class_I_Retrotransposition;Retrotransposon;Long_Terminal_Repeat_Element;Gypsy-ERV;Gypsy	intergenic
G100642	TU143870	transcript	chr8	117708249	117709096	-	MLT1K	root;Interspersed_Repeat;Transposable_Element;Class_I_Retrotransposition;Retrotransposon;Long_Terminal_Repeat_Element;Gypsy-ERV;Retroviridae;Orthoretrovirinae;ERV2-group;ERV3;MaLR	intergenic
G100642	TU143870	exon	chr8	117708249	117709096	-	MLT1K	root;Interspersed_Repeat;Transposable_Element;Class_I_Retrotransposition;Retrotransposon;Long_Terminal_Repeat_Element;Gypsy-ERV;Retroviridae;Orthoretrovirinae;ERV2-group;ERV3;MaLR	intergenic
G100645	TU143873	transcript	chr8	117854696	117855063	-	NA	NA	intronic
G100645	TU143873	exon	chr8	117854696	117855063	-	NA	NA	intronic
G100647	TU143876	transcript	chr8	117763989	117764927	-	MLT1L	root;Interspersed_Repeat;Transposable_Element;Class_I_Retrotransposition;Retrotransposon;Long_Terminal_Repeat_Element;Gypsy-ERV;Retroviridae;Orthoretrovirinae;ERV2-group;ERV3;MaLR	intergenic
G100647	TU143877	exon	chr8	117763989	117764900	-	MLT1L	root;Interspersed_Repeat;Transposable_Element;Class_I_Retrotransposition;Retrotransposon;Long_Terminal_Repeat_Element;Gypsy-ERV;Retroviridae;Orthoretrovirinae;ERV2-group;ERV3;MaLR	intergenic
G100647	TU143877	transcript	chr8	117763989	117765559	-	MLT1L	root;Interspersed_Repeat;Transposable_Element;Class_I_Retrotransposition;Retrotransposon;Long_Terminal_Repeat_Element;Gypsy-ERV;Retroviridae;Orthoretrovirinae;ERV2-group;ERV3;MaLR	intergenic
G100647	TU143877	exon	chr8	117765504	117765559	-	MLT1L	root;Interspersed_Repeat;Transposable_Element;Class_I_Retrotransposition;Retrotransposon;Long_Terminal_Repeat_Element;Gypsy-ERV;Retroviridae;Orthoretrovirinae;ERV2-group;ERV3;MaLR	intergenic
G100647	TU143876	exon	chr8	117763989	117764927	-	MLT1L	root;Interspersed_Repeat;Transposable_Element;Class_I_Retrotransposition;Retrotransposon;Long_Terminal_Repeat_Element;Gypsy-ERV;Retroviridae;Orthoretrovirinae;ERV2-group;ERV3;MaLR	intergenic
G100648	TU143878	transcript	chr8	117707022	117707723	-	MLT1A0	root;Interspersed_Repeat;Transposable_Element;Class_I_Retrotransposition;Retrotransposon;Long_Terminal_Repeat_Element;Gypsy-ERV;Retroviridae;Orthoretrovirinae;ERV2-group;ERV3;MaLR	intergenic
G100648	TU143878	exon	chr8	117707022	117707723	-	MLT1A0	root;Interspersed_Repeat;Transposable_Element;Class_I_Retrotransposition;Retrotransposon;Long_Terminal_Repeat_Element;Gypsy-ERV;Retroviridae;Orthoretrovirinae;ERV2-group;ERV3;MaLR	intergenic
G100650	TU143880	exon	chr8	118479148	118479765	-	THE1A	root;Interspersed_Repeat;Transposable_Element;Class_I_Retrotransposition;Retrotransposon;Long_Terminal_Repeat_Element;Gypsy-ERV;Retroviridae;Orthoretrovirinae;ERV2-group;ERV3;MaLR	intronic
G100650	TU143880	transcript	chr8	118479148	118479765	-	THE1A	root;Interspersed_Repeat;Transposable_Element;Class_I_Retrotransposition;Retrotransposon;Long_Terminal_Repeat_Element;Gypsy-ERV;Retroviridae;Orthoretrovirinae;ERV2-group;ERV3;MaLR	intronic
G100651	TU143881	exon	chr8	118385960	118386710	-	MLT1D	root;Interspersed_Repeat;Transposable_Element;Class_I_Retrotransposition;Retrotransposon;Long_Terminal_Repeat_Element;Gypsy-ERV;Retroviridae;Orthoretrovirinae;ERV2-group;ERV3;MaLR	intronic
G100651	TU143881	transcript	chr8	118385960	118386710	-	MLT1D	root;Interspersed_Repeat;Transposable_Element;Class_I_Retrotransposition;Retrotransposon;Long_Terminal_Repeat_Element;Gypsy-ERV;Retroviridae;Orthoretrovirinae;ERV2-group;ERV3;MaLR	intronic
G100652	TU143882	transcript	chr8	118435625	118436302	-	LTR37A	root;Interspersed_Repeat;Transposable_Element;Class_I_Retrotransposition;Retrotransposon;Long_Terminal_Repeat_Element;Gypsy-ERV;Retroviridae;Orthoretrovirinae;ERV1	intronic
G100652	TU143882	exon	chr8	118435625	118436302	-	LTR37A	root;Interspersed_Repeat;Transposable_Element;Class_I_Retrotransposition;Retrotransposon;Long_Terminal_Repeat_Element;Gypsy-ERV;Retroviridae;Orthoretrovirinae;ERV1	intronic
G100653	TU143883	exon	chr8	118486447	118487250	-	NA	NA	intronic
G100653	TU143883	transcript	chr8	118486447	118487250	-	NA	NA	intronic
G100655	TU143885	exon	chr8	118498885	118499516	-	MLT1I	root;Interspersed_Repeat;Transposable_Element;Class_I_Retrotransposition;Retrotransposon;Long_Terminal_Repeat_Element;Gypsy-ERV;Retroviridae;Orthoretrovirinae;ERV2-group;ERV3;MaLR	intronic
G100655	TU143885	transcript	chr8	118498885	118499516	-	MLT1I	root;Interspersed_Repeat;Transposable_Element;Class_I_Retrotransposition;Retrotransposon;Long_Terminal_Repeat_Element;Gypsy-ERV;Retroviridae;Orthoretrovirinae;ERV2-group;ERV3;MaLR	intronic
G100659	TU143889	transcript	chr8	118561382	118561930	-	THE1C	root;Interspersed_Repeat;Transposable_Element;Class_I_Retrotransposition;Retrotransposon;Long_Terminal_Repeat_Element;Gypsy-ERV;Retroviridae;Orthoretrovirinae;ERV2-group;ERV3;MaLR	intronic
G100659	TU143889	exon	chr8	118561382	118561930	-	THE1C	root;Interspersed_Repeat;Transposable_Element;Class_I_Retrotransposition;Retrotransposon;Long_Terminal_Repeat_Element;Gypsy-ERV;Retroviridae;Orthoretrovirinae;ERV2-group;ERV3;MaLR	intronic
G100661	TU143899	transcript	chr8	117771203	117771861	-	MLT1G	root;Interspersed_Repeat;Transposable_Element;Class_I_Retrotransposition;Retrotransposon;Long_Terminal_Repeat_Element;Gypsy-ERV;Retroviridae;Orthoretrovirinae;ERV2-group;ERV3;MaLR	intergenic
G100661	TU143896	transcript	chr8	117771395	117771884	-	MLT1G	root;Interspersed_Repeat;Transposable_Element;Class_I_Retrotransposition;Retrotransposon;Long_Terminal_Repeat_Element;Gypsy-ERV;Retroviridae;Orthoretrovirinae;ERV2-group;ERV3;MaLR	intergenic
G100661	TU143891	transcript	chr8	117771395	117771861	-	MLT1G	root;Interspersed_Repeat;Transposable_Element;Class_I_Retrotransposition;Retrotransposon;Long_Terminal_Repeat_Element;Gypsy-ERV;Retroviridae;Orthoretrovirinae;ERV2-group;ERV3;MaLR	intergenic
G100661	TU143896	exon	chr8	117771395	117771884	-	MLT1G	root;Interspersed_Repeat;Transposable_Element;Class_I_Retrotransposition;Retrotransposon;Long_Terminal_Repeat_Element;Gypsy-ERV;Retroviridae;Orthoretrovirinae;ERV2-group;ERV3;MaLR	intergenic
G100661	TU143893	transcript	chr8	117771203	117771884	-	MLT1G	root;Interspersed_Repeat;Transposable_Element;Class_I_Retrotransposition;Retrotransposon;Long_Terminal_Repeat_Element;Gypsy-ERV;Retroviridae;Orthoretrovirinae;ERV2-group;ERV3;MaLR	intergenic
G100661	TU143891	exon	chr8	117771395	117771861	-	MLT1G	root;Interspersed_Repeat;Transposable_Element;Class_I_Retrotransposition;Retrotransposon;Long_Terminal_Repeat_Element;Gypsy-ERV;Retroviridae;Orthoretrovirinae;ERV2-group;ERV3;MaLR	intergenic
G100661	TU143893	exon	chr8	117771203	117771884	-	MLT1G	root;Interspersed_Repeat;Transposable_Element;Class_I_Retrotransposition;Retrotransposon;Long_Terminal_Repeat_Element;Gypsy-ERV;Retroviridae;Orthoretrovirinae;ERV2-group;ERV3;MaLR	intergenic
G100661	TU143899	exon	chr8	117771203	117771861	-	MLT1G	root;Interspersed_Repeat;Transposable_Element;Class_I_Retrotransposition;Retrotransposon;Long_Terminal_Repeat_Element;Gypsy-ERV;Retroviridae;Orthoretrovirinae;ERV2-group;ERV3;MaLR	intergenic
G100662	TU143900	transcript	chr8	117757271	117758055	-	MLT1G3	root;Interspersed_Repeat;Transposable_Element;Class_I_Retrotransposition;Retrotransposon;Long_Terminal_Repeat_Element;Gypsy-ERV;Retroviridae;Orthoretrovirinae;ERV2-group;ERV3;MaLR	intergenic
G100662	TU143900	exon	chr8	117757271	117758055	-	MLT1G3	root;Interspersed_Repeat;Transposable_Element;Class_I_Retrotransposition;Retrotransposon;Long_Terminal_Repeat_Element;Gypsy-ERV;Retroviridae;Orthoretrovirinae;ERV2-group;ERV3;MaLR	intergenic
G100662	TU143892	transcript	chr8	117757453	117758055	-	MLT1G3	root;Interspersed_Repeat;Transposable_Element;Class_I_Retrotransposition;Retrotransposon;Long_Terminal_Repeat_Element;Gypsy-ERV;Retroviridae;Orthoretrovirinae;ERV2-group;ERV3;MaLR	intergenic
G100662	TU143902	transcript	chr8	117757271	117758101	-	MLT1G3	root;Interspersed_Repeat;Transposable_Element;Class_I_Retrotransposition;Retrotransposon;Long_Terminal_Repeat_Element;Gypsy-ERV;Retroviridae;Orthoretrovirinae;ERV2-group;ERV3;MaLR	intergenic
G100662	TU143892	exon	chr8	117757453	117758055	-	MLT1G3	root;Interspersed_Repeat;Transposable_Element;Class_I_Retrotransposition;Retrotransposon;Long_Terminal_Repeat_Element;Gypsy-ERV;Retroviridae;Orthoretrovirinae;ERV2-group;ERV3;MaLR	intergenic
G100662	TU143895	transcript	chr8	117757453	117758101	-	MLT1G3	root;Interspersed_Repeat;Transposable_Element;Class_I_Retrotransposition;Retrotransposon;Long_Terminal_Repeat_Element;Gypsy-ERV;Retroviridae;Orthoretrovirinae;ERV2-group;ERV3;MaLR	intergenic
G100662	TU143895	exon	chr8	117757453	117758101	-	MLT1G3	root;Interspersed_Repeat;Transposable_Element;Class_I_Retrotransposition;Retrotransposon;Long_Terminal_Repeat_Element;Gypsy-ERV;Retroviridae;Orthoretrovirinae;ERV2-group;ERV3;MaLR	intergenic
G100662	TU143902	exon	chr8	117757271	117758101	-	MLT1G3	root;Interspersed_Repeat;Transposable_Element;Class_I_Retrotransposition;Retrotransposon;Long_Terminal_Repeat_Element;Gypsy-ERV;Retroviridae;Orthoretrovirinae;ERV2-group;ERV3;MaLR	intergenic
G100663	TU143898	exon	chr8	117816383	117817086	-	LTR16D	root;Interspersed_Repeat;Transposable_Element;Class_I_Retrotransposition;Retrotransposon;Long_Terminal_Repeat_Element;Gypsy-ERV;Retroviridae;Orthoretrovirinae;ERV2-group;ERV3	intronic
G100663	TU143901	transcript	chr8	117816261	117817086	-	LTR16D	root;Interspersed_Repeat;Transposable_Element;Class_I_Retrotransposition;Retrotransposon;Long_Terminal_Repeat_Element;Gypsy-ERV;Retroviridae;Orthoretrovirinae;ERV2-group;ERV3	intronic
G100663	TU143898	transcript	chr8	117816383	117817086	-	LTR16D	root;Interspersed_Repeat;Transposable_Element;Class_I_Retrotransposition;Retrotransposon;Long_Terminal_Repeat_Element;Gypsy-ERV;Retroviridae;Orthoretrovirinae;ERV2-group;ERV3	intronic
G100663	TU143903	transcript	chr8	117816261	117816974	-	LTR16D	root;Interspersed_Repeat;Transposable_Element;Class_I_Retrotransposition;Retrotransposon;Long_Terminal_Repeat_Element;Gypsy-ERV;Retroviridae;Orthoretrovirinae;ERV2-group;ERV3	intronic
G100663	TU143903	exon	chr8	117816261	117816974	-	LTR16D	root;Interspersed_Repeat;Transposable_Element;Class_I_Retrotransposition;Retrotransposon;Long_Terminal_Repeat_Element;Gypsy-ERV;Retroviridae;Orthoretrovirinae;ERV2-group;ERV3	intronic
G100663	TU143894	exon	chr8	117816383	117816974	-	LTR16D	root;Interspersed_Repeat;Transposable_Element;Class_I_Retrotransposition;Retrotransposon;Long_Terminal_Repeat_Element;Gypsy-ERV;Retroviridae;Orthoretrovirinae;ERV2-group;ERV3	intronic
G100663	TU143901	exon	chr8	117816261	117817086	-	LTR16D	root;Interspersed_Repeat;Transposable_Element;Class_I_Retrotransposition;Retrotransposon;Long_Terminal_Repeat_Element;Gypsy-ERV;Retroviridae;Orthoretrovirinae;ERV2-group;ERV3	intronic
G100663	TU143894	transcript	chr8	117816383	117816974	-	LTR16D	root;Interspersed_Repeat;Transposable_Element;Class_I_Retrotransposition;Retrotransposon;Long_Terminal_Repeat_Element;Gypsy-ERV;Retroviridae;Orthoretrovirinae;ERV2-group;ERV3	intronic
G100666	TU143905	exon	chr8	115534150	115534211	-	MLT1A	root;Interspersed_Repeat;Transposable_Element;Class_I_Retrotransposition;Retrotransposon;Long_Terminal_Repeat_Element;Gypsy-ERV;Retroviridae;Orthoretrovirinae;ERV2-group;ERV3;MaLR	intronic
G100666	TU143905	exon	chr8	115533535	115534051	-	MLT1A	root;Interspersed_Repeat;Transposable_Element;Class_I_Retrotransposition;Retrotransposon;Long_Terminal_Repeat_Element;Gypsy-ERV;Retroviridae;Orthoretrovirinae;ERV2-group;ERV3;MaLR	intronic
G100666	TU143905	transcript	chr8	115533535	115534211	-	MLT1A	root;Interspersed_Repeat;Transposable_Element;Class_I_Retrotransposition;Retrotransposon;Long_Terminal_Repeat_Element;Gypsy-ERV;Retroviridae;Orthoretrovirinae;ERV2-group;ERV3;MaLR	intronic
G10067	TU15055	exon	chr10	68870322	68871131	+	MLT1E2	root;Interspersed_Repeat;Transposable_Element;Class_I_Retrotransposition;Retrotransposon;Long_Terminal_Repeat_Element;Gypsy-ERV;Retroviridae;Orthoretrovirinae;ERV2-group;ERV3;MaLR	intronic
G10067	TU15054	exon	chr10	68870322	68870984	+	MLT1E2	root;Interspersed_Repeat;Transposable_Element;Class_I_Retrotransposition;Retrotransposon;Long_Terminal_Repeat_Element;Gypsy-ERV;Retroviridae;Orthoretrovirinae;ERV2-group;ERV3;MaLR	intronic
G10067	TU15055	transcript	chr10	68870322	68871131	+	MLT1E2	root;Interspersed_Repeat;Transposable_Element;Class_I_Retrotransposition;Retrotransposon;Long_Terminal_Repeat_Element;Gypsy-ERV;Retroviridae;Orthoretrovirinae;ERV2-group;ERV3;MaLR	intronic
G10067	TU15056	transcript	chr10	68870459	68871131	+	MLT1E2	root;Interspersed_Repeat;Transposable_Element;Class_I_Retrotransposition;Retrotransposon;Long_Terminal_Repeat_Element;Gypsy-ERV;Retroviridae;Orthoretrovirinae;ERV2-group;ERV3;MaLR	intronic
G10067	TU15052	exon	chr10	68870459	68870984	+	MLT1E2	root;Interspersed_Repeat;Transposable_Element;Class_I_Retrotransposition;Retrotransposon;Long_Terminal_Repeat_Element;Gypsy-ERV;Retroviridae;Orthoretrovirinae;ERV2-group;ERV3;MaLR	intronic
G10067	TU15052	transcript	chr10	68870459	68870984	+	MLT1E2	root;Interspersed_Repeat;Transposable_Element;Class_I_Retrotransposition;Retrotransposon;Long_Terminal_Repeat_Element;Gypsy-ERV;Retroviridae;Orthoretrovirinae;ERV2-group;ERV3;MaLR	intronic
G10067	TU15054	transcript	chr10	68870322	68870984	+	MLT1E2	root;Interspersed_Repeat;Transposable_Element;Class_I_Retrotransposition;Retrotransposon;Long_Terminal_Repeat_Element;Gypsy-ERV;Retroviridae;Orthoretrovirinae;ERV2-group;ERV3;MaLR	intronic
G10067	TU15056	exon	chr10	68870459	68871131	+	MLT1E2	root;Interspersed_Repeat;Transposable_Element;Class_I_Retrotransposition;Retrotransposon;Long_Terminal_Repeat_Element;Gypsy-ERV;Retroviridae;Orthoretrovirinae;ERV2-group;ERV3;MaLR	intronic
G100671	TU143910	exon	chr8	113234186	113234614	-	LTR40b	HERVL40	nomatch	intronic
G100671	TU143910	transcript	chr8	113234186	113234614	-	LTR40b	HERVL40	nomatch	intronic
G100673	TU143912	exon	chr8	116676187	116676763	-	THE1D	root;Interspersed_Repeat;Transposable_Element;Class_I_Retrotransposition;Retrotransposon;Long_Terminal_Repeat_Element;Gypsy-ERV;Retroviridae;Orthoretrovirinae;ERV2-group;ERV3;MaLR	intronic
G100673	TU143912	transcript	chr8	116676187	116676763	-	THE1D	root;Interspersed_Repeat;Transposable_Element;Class_I_Retrotransposition;Retrotransposon;Long_Terminal_Repeat_Element;Gypsy-ERV;Retroviridae;Orthoretrovirinae;ERV2-group;ERV3;MaLR	intronic
G100676	TU143915	exon	chr8	118526565	118527029	-	LTR33	root;Interspersed_Repeat;Transposable_Element;Class_I_Retrotransposition;Retrotransposon;Long_Terminal_Repeat_Element;Gypsy-ERV;Retroviridae;Orthoretrovirinae;ERV2-group;ERV3	intronic
G100676	TU143915	transcript	chr8	118526565	118527029	-	LTR33	root;Interspersed_Repeat;Transposable_Element;Class_I_Retrotransposition;Retrotransposon;Long_Terminal_Repeat_Element;Gypsy-ERV;Retroviridae;Orthoretrovirinae;ERV2-group;ERV3	intronic
G100680	TU143919	transcript	chr8	115556803	115557896	-	THE1B	root;Interspersed_Repeat;Transposable_Element;Class_I_Retrotransposition;Retrotransposon;Long_Terminal_Repeat_Element;Gypsy-ERV;Retroviridae;Orthoretrovirinae;ERV2-group;ERV3;MaLR	intronic
G100680	TU143919	exon	chr8	115556803	115557896	-	THE1B	root;Interspersed_Repeat;Transposable_Element;Class_I_Retrotransposition;Retrotransposon;Long_Terminal_Repeat_Element;Gypsy-ERV;Retroviridae;Orthoretrovirinae;ERV2-group;ERV3;MaLR	intronic
G100684	TU143923	transcript	chr8	116683090	116683724	-	MLT1A	root;Interspersed_Repeat;Transposable_Element;Class_I_Retrotransposition;Retrotransposon;Long_Terminal_Repeat_Element;Gypsy-ERV;Retroviridae;Orthoretrovirinae;ERV2-group;ERV3;MaLR	intronic
G100684	TU143923	exon	chr8	116683090	116683724	-	MLT1A	root;Interspersed_Repeat;Transposable_Element;Class_I_Retrotransposition;Retrotransposon;Long_Terminal_Repeat_Element;Gypsy-ERV;Retroviridae;Orthoretrovirinae;ERV2-group;ERV3;MaLR	intronic
G10069	TU15057	transcript	chr10	69920270	69921554	+	MLT1A	root;Interspersed_Repeat;Transposable_Element;Class_I_Retrotransposition;Retrotransposon;Long_Terminal_Repeat_Element;Gypsy-ERV;Retroviridae;Orthoretrovirinae;ERV2-group;ERV3;MaLR	intronic
G10069	TU15057	exon	chr10	69920270	69921554	+	MLT1A	root;Interspersed_Repeat;Transposable_Element;Class_I_Retrotransposition;Retrotransposon;Long_Terminal_Repeat_Element;Gypsy-ERV;Retroviridae;Orthoretrovirinae;ERV2-group;ERV3;MaLR	intronic
G100693	TU143932	transcript	chr8	118340801	118341483	-	MLT1G	root;Interspersed_Repeat;Transposable_Element;Class_I_Retrotransposition;Retrotransposon;Long_Terminal_Repeat_Element;Gypsy-ERV;Retroviridae;Orthoretrovirinae;ERV2-group;ERV3;MaLR	intronic
G100693	TU143932	exon	chr8	118340801	118341483	-	MLT1G	root;Interspersed_Repeat;Transposable_Element;Class_I_Retrotransposition;Retrotransposon;Long_Terminal_Repeat_Element;Gypsy-ERV;Retroviridae;Orthoretrovirinae;ERV2-group;ERV3;MaLR	intronic
G100694	TU143933	exon	chr8	112712278	112712862	-	LTR81	root;Interspersed_Repeat;Transposable_Element;Class_I_Retrotransposition;Retrotransposon;Long_Terminal_Repeat_Element;Gypsy-ERV;Gypsy	intronic
G100694	TU143933	transcript	chr8	112712278	112712862	-	LTR81	root;Interspersed_Repeat;Transposable_Element;Class_I_Retrotransposition;Retrotransposon;Long_Terminal_Repeat_Element;Gypsy-ERV;Gypsy	intronic
G100699	TU143938	exon	chr8	118564585	118565214	-	MLT1J2	root;Interspersed_Repeat;Transposable_Element;Class_I_Retrotransposition;Retrotransposon;Long_Terminal_Repeat_Element;Gypsy-ERV;Retroviridae;Orthoretrovirinae;ERV2-group;ERV3;MaLR	intronic
G100699	TU143938	transcript	chr8	118564585	118565214	-	MLT1J2	root;Interspersed_Repeat;Transposable_Element;Class_I_Retrotransposition;Retrotransposon;Long_Terminal_Repeat_Element;Gypsy-ERV;Retroviridae;Orthoretrovirinae;ERV2-group;ERV3;MaLR	intronic
G10070	TU15058	transcript	chr10	69533672	69534161	+	NA	NA	intronic
G10070	TU15058	exon	chr10	69533672	69534161	+	NA	NA	intronic
G100702	TU143941	exon	chr8	117948692	117949112	-	NA	NA	intronic
G100702	TU143941	transcript	chr8	117948692	117949112	-	NA	NA	intronic
G100706	TU143945	exon	chr8	116786752	116787292	+	MLT1A0	root;Interspersed_Repeat;Transposable_Element;Class_I_Retrotransposition;Retrotransposon;Long_Terminal_Repeat_Element;Gypsy-ERV;Retroviridae;Orthoretrovirinae;ERV2-group;ERV3;MaLR	sense
G100706	TU143945	transcript	chr8	116786752	116787292	+	MLT1A0	root;Interspersed_Repeat;Transposable_Element;Class_I_Retrotransposition;Retrotransposon;Long_Terminal_Repeat_Element;Gypsy-ERV;Retroviridae;Orthoretrovirinae;ERV2-group;ERV3;MaLR	sense
G10071	TU15064	exon	chr10	67809829	67810477	-	MSTA	root;Interspersed_Repeat;Transposable_Element;Class_I_Retrotransposition;Retrotransposon;Long_Terminal_Repeat_Element;Gypsy-ERV;Retroviridae;Orthoretrovirinae;ERV2-group;ERV3;MaLR	intronic
G10071	TU15060	transcript	chr10	67809851	67810432	-	MSTA	root;Interspersed_Repeat;Transposable_Element;Class_I_Retrotransposition;Retrotransposon;Long_Terminal_Repeat_Element;Gypsy-ERV;Retroviridae;Orthoretrovirinae;ERV2-group;ERV3;MaLR	intronic
G10071	TU15062	transcript	chr10	67809829	67810432	-	MSTA	root;Interspersed_Repeat;Transposable_Element;Class_I_Retrotransposition;Retrotransposon;Long_Terminal_Repeat_Element;Gypsy-ERV;Retroviridae;Orthoretrovirinae;ERV2-group;ERV3;MaLR	intronic
G10071	TU15059	exon	chr10	67809851	67810477	-	MSTA	root;Interspersed_Repeat;Transposable_Element;Class_I_Retrotransposition;Retrotransposon;Long_Terminal_Repeat_Element;Gypsy-ERV;Retroviridae;Orthoretrovirinae;ERV2-group;ERV3;MaLR	intronic
G10071	TU15060	exon	chr10	67809851	67810432	-	MSTA	root;Interspersed_Repeat;Transposable_Element;Class_I_Retrotransposition;Retrotransposon;Long_Terminal_Repeat_Element;Gypsy-ERV;Retroviridae;Orthoretrovirinae;ERV2-group;ERV3;MaLR	intronic
G10071	TU15059	transcript	chr10	67809851	67810477	-	MSTA	root;Interspersed_Repeat;Transposable_Element;Class_I_Retrotransposition;Retrotransposon;Long_Terminal_Repeat_Element;Gypsy-ERV;Retroviridae;Orthoretrovirinae;ERV2-group;ERV3;MaLR	intronic
G10071	TU15062	exon	chr10	67809829	67810432	-	MSTA	root;Interspersed_Repeat;Transposable_Element;Class_I_Retrotransposition;Retrotransposon;Long_Terminal_Repeat_Element;Gypsy-ERV;Retroviridae;Orthoretrovirinae;ERV2-group;ERV3;MaLR	intronic
G10071	TU15064	transcript	chr10	67809829	67810477	-	MSTA	root;Interspersed_Repeat;Transposable_Element;Class_I_Retrotransposition;Retrotransposon;Long_Terminal_Repeat_Element;Gypsy-ERV;Retroviridae;Orthoretrovirinae;ERV2-group;ERV3;MaLR	intronic
G100715	TU143954	exon	chr8	118300386	118300840	-	NA	NA	intronic
G100715	TU143954	transcript	chr8	118300386	118300840	-	NA	NA	intronic
G100717	TU143956	transcript	chr8	118043444	118043788	-	NA	NA	intronic
G100717	TU143956	exon	chr8	118043444	118043788	-	NA	NA	intronic
G10072	TU15061	exon	chr10	68008294	68008720	-	LTR8B	root;Interspersed_Repeat;Transposable_Element;Class_I_Retrotransposition;Retrotransposon;Long_Terminal_Repeat_Element;Gypsy-ERV;Retroviridae;Orthoretrovirinae;ERV1	intronic
G10072	TU15061	transcript	chr10	68008294	68008720	-	LTR8B	root;Interspersed_Repeat;Transposable_Element;Class_I_Retrotransposition;Retrotransposon;Long_Terminal_Repeat_Element;Gypsy-ERV;Retroviridae;Orthoretrovirinae;ERV1	intronic
G100723	TU143962	exon	chr8	117878792	117879217	-	MLT1I	root;Interspersed_Repeat;Transposable_Element;Class_I_Retrotransposition;Retrotransposon;Long_Terminal_Repeat_Element;Gypsy-ERV;Retroviridae;Orthoretrovirinae;ERV2-group;ERV3;MaLR	intronic
G100723	TU143962	transcript	chr8	117878792	117879217	-	MLT1I	root;Interspersed_Repeat;Transposable_Element;Class_I_Retrotransposition;Retrotransposon;Long_Terminal_Repeat_Element;Gypsy-ERV;Retroviridae;Orthoretrovirinae;ERV2-group;ERV3;MaLR	intronic
G100726	TU143965	transcript	chr8	116732661	116733567	-	MER21C	root;Interspersed_Repeat;Transposable_Element;Class_I_Retrotransposition;Retrotransposon;Long_Terminal_Repeat_Element;Gypsy-ERV;Retroviridae;Orthoretrovirinae;ERV2-group;ERV3	intronic
G100726	TU143965	exon	chr8	116732661	116733567	-	MER21C	root;Interspersed_Repeat;Transposable_Element;Class_I_Retrotransposition;Retrotransposon;Long_Terminal_Repeat_Element;Gypsy-ERV;Retroviridae;Orthoretrovirinae;ERV2-group;ERV3	intronic
G10073	TU15063	transcript	chr10	69549040	69549657	+	LTR47A	root;Interspersed_Repeat;Transposable_Element;Class_I_Retrotransposition;Retrotransposon;Long_Terminal_Repeat_Element;Gypsy-ERV;Retroviridae;Orthoretrovirinae;ERV2-group;ERV3	intergenic
G10073	TU15063	exon	chr10	69549040	69549657	+	LTR47A	root;Interspersed_Repeat;Transposable_Element;Class_I_Retrotransposition;Retrotransposon;Long_Terminal_Repeat_Element;Gypsy-ERV;Retroviridae;Orthoretrovirinae;ERV2-group;ERV3	intergenic
G100748	TU143987	transcript	chr8	117972657	117973120	-	THE1C	root;Interspersed_Repeat;Transposable_Element;Class_I_Retrotransposition;Retrotransposon;Long_Terminal_Repeat_Element;Gypsy-ERV;Retroviridae;Orthoretrovirinae;ERV2-group;ERV3;MaLR	intronic
G100748	TU143987	exon	chr8	117972657	117973120	-	THE1C	root;Interspersed_Repeat;Transposable_Element;Class_I_Retrotransposition;Retrotransposon;Long_Terminal_Repeat_Element;Gypsy-ERV;Retroviridae;Orthoretrovirinae;ERV2-group;ERV3;MaLR	intronic
G100751	TU143990	transcript	chr8	116776984	116777778	+	ERVL-E	root;Interspersed_Repeat;Transposable_Element;Class_I_Retrotransposition;Retrotransposon;Long_Terminal_Repeat_Element;Gypsy-ERV;Retroviridae;Orthoretrovirinae;ERV2-group;ERV3	intronic
G100751	TU143990	exon	chr8	116776984	116777778	+	ERVL-E	root;Interspersed_Repeat;Transposable_Element;Class_I_Retrotransposition;Retrotransposon;Long_Terminal_Repeat_Element;Gypsy-ERV;Retroviridae;Orthoretrovirinae;ERV2-group;ERV3	intronic
G100752	TU143991	transcript	chr8	120781802	120782494	-	MLT1C	root;Interspersed_Repeat;Transposable_Element;Class_I_Retrotransposition;Retrotransposon;Long_Terminal_Repeat_Element;Gypsy-ERV;Retroviridae;Orthoretrovirinae;ERV2-group;ERV3;MaLR	intronic
G100752	TU143991	exon	chr8	120781802	120782494	-	MLT1C	root;Interspersed_Repeat;Transposable_Element;Class_I_Retrotransposition;Retrotransposon;Long_Terminal_Repeat_Element;Gypsy-ERV;Retroviridae;Orthoretrovirinae;ERV2-group;ERV3;MaLR	intronic
G100754	TU143993	exon	chr8	120795479	120796579	-	MLT1C	root;Interspersed_Repeat;Transposable_Element;Class_I_Retrotransposition;Retrotransposon;Long_Terminal_Repeat_Element;Gypsy-ERV;Retroviridae;Orthoretrovirinae;ERV2-group;ERV3;MaLR	intronic
G100754	TU143993	transcript	chr8	120795479	120796579	-	MLT1C	root;Interspersed_Repeat;Transposable_Element;Class_I_Retrotransposition;Retrotransposon;Long_Terminal_Repeat_Element;Gypsy-ERV;Retroviridae;Orthoretrovirinae;ERV2-group;ERV3;MaLR	intronic
G100757	TU143996	transcript	chr8	115471092	115473595	-	THE1C	root;Interspersed_Repeat;Transposable_Element;Class_I_Retrotransposition;Retrotransposon;Long_Terminal_Repeat_Element;Gypsy-ERV;Retroviridae;Orthoretrovirinae;ERV2-group;ERV3;MaLR	intronic
G100757	TU143998	exon	chr8	115471019	115473595	-	THE1C	root;Interspersed_Repeat;Transposable_Element;Class_I_Retrotransposition;Retrotransposon;Long_Terminal_Repeat_Element;Gypsy-ERV;Retroviridae;Orthoretrovirinae;ERV2-group;ERV3;MaLR	intronic
G100757	TU143999	transcript	chr8	115471019	115473654	-	THE1C	root;Interspersed_Repeat;Transposable_Element;Class_I_Retrotransposition;Retrotransposon;Long_Terminal_Repeat_Element;Gypsy-ERV;Retroviridae;Orthoretrovirinae;ERV2-group;ERV3;MaLR	intronic
G100757	TU143996	exon	chr8	115471092	115473595	-	THE1C	root;Interspersed_Repeat;Transposable_Element;Class_I_Retrotransposition;Retrotransposon;Long_Terminal_Repeat_Element;Gypsy-ERV;Retroviridae;Orthoretrovirinae;ERV2-group;ERV3;MaLR	intronic
G100757	TU143998	transcript	chr8	115471019	115473595	-	THE1C	root;Interspersed_Repeat;Transposable_Element;Class_I_Retrotransposition;Retrotransposon;Long_Terminal_Repeat_Element;Gypsy-ERV;Retroviridae;Orthoretrovirinae;ERV2-group;ERV3;MaLR	intronic
G100757	TU143999	exon	chr8	115471019	115473654	-	THE1C	root;Interspersed_Repeat;Transposable_Element;Class_I_Retrotransposition;Retrotransposon;Long_Terminal_Repeat_Element;Gypsy-ERV;Retroviridae;Orthoretrovirinae;ERV2-group;ERV3;MaLR	intronic
G100758	TU143997	transcript	chr8	117981880	117982510	-	MLT1E3	root;Interspersed_Repeat;Transposable_Element;Class_I_Retrotransposition;Retrotransposon;Long_Terminal_Repeat_Element;Gypsy-ERV;Retroviridae;Orthoretrovirinae;ERV2-group;ERV3;MaLR	intronic
G100758	TU143997	exon	chr8	117981880	117982510	-	MLT1E3	root;Interspersed_Repeat;Transposable_Element;Class_I_Retrotransposition;Retrotransposon;Long_Terminal_Repeat_Element;Gypsy-ERV;Retroviridae;Orthoretrovirinae;ERV2-group;ERV3;MaLR	intronic
G10076	TU15070	transcript	chr10	69469700	69470128	+	MER21C	root;Interspersed_Repeat;Transposable_Element;Class_I_Retrotransposition;Retrotransposon;Long_Terminal_Repeat_Element;Gypsy-ERV;Retroviridae;Orthoretrovirinae;ERV2-group;ERV3	intronic
G10076	TU15070	exon	chr10	69469700	69470128	+	MER21C	root;Interspersed_Repeat;Transposable_Element;Class_I_Retrotransposition;Retrotransposon;Long_Terminal_Repeat_Element;Gypsy-ERV;Retroviridae;Orthoretrovirinae;ERV2-group;ERV3	intronic
G10076	TU15075	transcript	chr10	69469760	69470159	+	MER21C	root;Interspersed_Repeat;Transposable_Element;Class_I_Retrotransposition;Retrotransposon;Long_Terminal_Repeat_Element;Gypsy-ERV;Retroviridae;Orthoretrovirinae;ERV2-group;ERV3	intronic
G10076	TU15072	transcript	chr10	69469700	69470159	+	MER21C	root;Interspersed_Repeat;Transposable_Element;Class_I_Retrotransposition;Retrotransposon;Long_Terminal_Repeat_Element;Gypsy-ERV;Retroviridae;Orthoretrovirinae;ERV2-group;ERV3	intronic
G10076	TU15067	exon	chr10	69469760	69470128	+	MER21C	root;Interspersed_Repeat;Transposable_Element;Class_I_Retrotransposition;Retrotransposon;Long_Terminal_Repeat_Element;Gypsy-ERV;Retroviridae;Orthoretrovirinae;ERV2-group;ERV3	intronic
G10076	TU15067	transcript	chr10	69469760	69470128	+	MER21C	root;Interspersed_Repeat;Transposable_Element;Class_I_Retrotransposition;Retrotransposon;Long_Terminal_Repeat_Element;Gypsy-ERV;Retroviridae;Orthoretrovirinae;ERV2-group;ERV3	intronic
G10076	TU15075	exon	chr10	69469760	69470159	+	MER21C	root;Interspersed_Repeat;Transposable_Element;Class_I_Retrotransposition;Retrotransposon;Long_Terminal_Repeat_Element;Gypsy-ERV;Retroviridae;Orthoretrovirinae;ERV2-group;ERV3	intronic
G10076	TU15072	exon	chr10	69469700	69470159	+	MER21C	root;Interspersed_Repeat;Transposable_Element;Class_I_Retrotransposition;Retrotransposon;Long_Terminal_Repeat_Element;Gypsy-ERV;Retroviridae;Orthoretrovirinae;ERV2-group;ERV3	intronic
G100772	TU144015	transcript	chr8	118075508	118076115	-	MSTB	root;Interspersed_Repeat;Transposable_Element;Class_I_Retrotransposition;Retrotransposon;Long_Terminal_Repeat_Element;Gypsy-ERV;Retroviridae;Orthoretrovirinae;ERV2-group;ERV3;MaLR	intronic
G100772	TU144015	exon	chr8	118075508	118076115	-	MSTB	root;Interspersed_Repeat;Transposable_Element;Class_I_Retrotransposition;Retrotransposon;Long_Terminal_Repeat_Element;Gypsy-ERV;Retroviridae;Orthoretrovirinae;ERV2-group;ERV3;MaLR	intronic
G100772	TU144013	exon	chr8	118075543	118076115	-	MSTB	root;Interspersed_Repeat;Transposable_Element;Class_I_Retrotransposition;Retrotransposon;Long_Terminal_Repeat_Element;Gypsy-ERV;Retroviridae;Orthoretrovirinae;ERV2-group;ERV3;MaLR	intronic
G100772	TU144013	transcript	chr8	118075543	118076115	-	MSTB	root;Interspersed_Repeat;Transposable_Element;Class_I_Retrotransposition;Retrotransposon;Long_Terminal_Repeat_Element;Gypsy-ERV;Retroviridae;Orthoretrovirinae;ERV2-group;ERV3;MaLR	intronic
G100772	TU144019	transcript	chr8	118075445	118076115	-	MSTB	root;Interspersed_Repeat;Transposable_Element;Class_I_Retrotransposition;Retrotransposon;Long_Terminal_Repeat_Element;Gypsy-ERV;Retroviridae;Orthoretrovirinae;ERV2-group;ERV3;MaLR	intronic
G100772	TU144021	exon	chr8	118075445	118076136	-	MSTB	root;Interspersed_Repeat;Transposable_Element;Class_I_Retrotransposition;Retrotransposon;Long_Terminal_Repeat_Element;Gypsy-ERV;Retroviridae;Orthoretrovirinae;ERV2-group;ERV3;MaLR	intronic
G100772	TU144021	transcript	chr8	118075445	118076136	-	MSTB	root;Interspersed_Repeat;Transposable_Element;Class_I_Retrotransposition;Retrotransposon;Long_Terminal_Repeat_Element;Gypsy-ERV;Retroviridae;Orthoretrovirinae;ERV2-group;ERV3;MaLR	intronic
G100772	TU144023	transcript	chr8	118075508	118076136	-	MSTB	root;Interspersed_Repeat;Transposable_Element;Class_I_Retrotransposition;Retrotransposon;Long_Terminal_Repeat_Element;Gypsy-ERV;Retroviridae;Orthoretrovirinae;ERV2-group;ERV3;MaLR	intronic
G100772	TU144023	exon	chr8	118075508	118076136	-	MSTB	root;Interspersed_Repeat;Transposable_Element;Class_I_Retrotransposition;Retrotransposon;Long_Terminal_Repeat_Element;Gypsy-ERV;Retroviridae;Orthoretrovirinae;ERV2-group;ERV3;MaLR	intronic
G100772	TU144019	exon	chr8	118075445	118076115	-	MSTB	root;Interspersed_Repeat;Transposable_Element;Class_I_Retrotransposition;Retrotransposon;Long_Terminal_Repeat_Element;Gypsy-ERV;Retroviridae;Orthoretrovirinae;ERV2-group;ERV3;MaLR	intronic
G10078	TU15073	exon	chr10	69463813	69464372	+	MLT1C2	root;Interspersed_Repeat;Transposable_Element;Class_I_Retrotransposition;Retrotransposon;Long_Terminal_Repeat_Element;Gypsy-ERV;Retroviridae;Orthoretrovirinae;ERV2-group;ERV3;MaLR	intronic
G10078	TU15073	transcript	chr10	69463813	69464372	+	MLT1C2	root;Interspersed_Repeat;Transposable_Element;Class_I_Retrotransposition;Retrotransposon;Long_Terminal_Repeat_Element;Gypsy-ERV;Retroviridae;Orthoretrovirinae;ERV2-group;ERV3;MaLR	intronic
G10078	TU15069	exon	chr10	69463813	69464305	+	MLT1C2	root;Interspersed_Repeat;Transposable_Element;Class_I_Retrotransposition;Retrotransposon;Long_Terminal_Repeat_Element;Gypsy-ERV;Retroviridae;Orthoretrovirinae;ERV2-group;ERV3;MaLR	intronic
G10078	TU15071	exon	chr10	69463733	69464305	+	MLT1C2	root;Interspersed_Repeat;Transposable_Element;Class_I_Retrotransposition;Retrotransposon;Long_Terminal_Repeat_Element;Gypsy-ERV;Retroviridae;Orthoretrovirinae;ERV2-group;ERV3;MaLR	intronic
G10078	TU15069	transcript	chr10	69463813	69464305	+	MLT1C2	root;Interspersed_Repeat;Transposable_Element;Class_I_Retrotransposition;Retrotransposon;Long_Terminal_Repeat_Element;Gypsy-ERV;Retroviridae;Orthoretrovirinae;ERV2-group;ERV3;MaLR	intronic
G10078	TU15071	transcript	chr10	69463733	69464305	+	MLT1C2	root;Interspersed_Repeat;Transposable_Element;Class_I_Retrotransposition;Retrotransposon;Long_Terminal_Repeat_Element;Gypsy-ERV;Retroviridae;Orthoretrovirinae;ERV2-group;ERV3;MaLR	intronic
G100784	TU144029	transcript	chr8	118346494	118346896	-	MER68	root;Interspersed_Repeat;Transposable_Element;Class_I_Retrotransposition;Retrotransposon;Long_Terminal_Repeat_Element;Gypsy-ERV;Retroviridae;Orthoretrovirinae;ERV2-group;ERV3	intronic
G100784	TU144029	exon	chr8	118346494	118346896	-	MER68	root;Interspersed_Repeat;Transposable_Element;Class_I_Retrotransposition;Retrotransposon;Long_Terminal_Repeat_Element;Gypsy-ERV;Retroviridae;Orthoretrovirinae;ERV2-group;ERV3	intronic
G100785	TU144030	transcript	chr8	120528838	120529775	+	MLT1H	root;Interspersed_Repeat;Transposable_Element;Class_I_Retrotransposition;Retrotransposon;Long_Terminal_Repeat_Element;Gypsy-ERV;Retroviridae;Orthoretrovirinae;ERV2-group;ERV3;MaLR	intronic
G100785	TU144031	transcript	chr8	120528621	120529775	+	MLT1H	root;Interspersed_Repeat;Transposable_Element;Class_I_Retrotransposition;Retrotransposon;Long_Terminal_Repeat_Element;Gypsy-ERV;Retroviridae;Orthoretrovirinae;ERV2-group;ERV3;MaLR	intronic
G100785	TU144034	transcript	chr8	120528838	120530036	+	MLT1H	root;Interspersed_Repeat;Transposable_Element;Class_I_Retrotransposition;Retrotransposon;Long_Terminal_Repeat_Element;Gypsy-ERV;Retroviridae;Orthoretrovirinae;ERV2-group;ERV3;MaLR	intronic
G100785	TU144030	exon	chr8	120528838	120529775	+	MLT1H	root;Interspersed_Repeat;Transposable_Element;Class_I_Retrotransposition;Retrotransposon;Long_Terminal_Repeat_Element;Gypsy-ERV;Retroviridae;Orthoretrovirinae;ERV2-group;ERV3;MaLR	intronic
G100785	TU144033	transcript	chr8	120528621	120530036	+	MLT1H	root;Interspersed_Repeat;Transposable_Element;Class_I_Retrotransposition;Retrotransposon;Long_Terminal_Repeat_Element;Gypsy-ERV;Retroviridae;Orthoretrovirinae;ERV2-group;ERV3;MaLR	intronic
G100785	TU144033	exon	chr8	120528621	120530036	+	MLT1H	root;Interspersed_Repeat;Transposable_Element;Class_I_Retrotransposition;Retrotransposon;Long_Terminal_Repeat_Element;Gypsy-ERV;Retroviridae;Orthoretrovirinae;ERV2-group;ERV3;MaLR	intronic
G100785	TU144031	exon	chr8	120528621	120529775	+	MLT1H	root;Interspersed_Repeat;Transposable_Element;Class_I_Retrotransposition;Retrotransposon;Long_Terminal_Repeat_Element;Gypsy-ERV;Retroviridae;Orthoretrovirinae;ERV2-group;ERV3;MaLR	intronic
G100785	TU144034	exon	chr8	120528838	120530036	+	MLT1H	root;Interspersed_Repeat;Transposable_Element;Class_I_Retrotransposition;Retrotransposon;Long_Terminal_Repeat_Element;Gypsy-ERV;Retroviridae;Orthoretrovirinae;ERV2-group;ERV3;MaLR	intronic
G100790	TU144045	exon	chr8	119252154	119252412	+	MLT1A	root;Interspersed_Repeat;Transposable_Element;Class_I_Retrotransposition;Retrotransposon;Long_Terminal_Repeat_Element;Gypsy-ERV;Retroviridae;Orthoretrovirinae;ERV2-group;ERV3;MaLR	intergenic
G100790	TU144040	transcript	chr8	119251574	119252412	+	MLT1A	root;Interspersed_Repeat;Transposable_Element;Class_I_Retrotransposition;Retrotransposon;Long_Terminal_Repeat_Element;Gypsy-ERV;Retroviridae;Orthoretrovirinae;ERV2-group;ERV3;MaLR	intergenic
G100790	TU144043	transcript	chr8	119251993	119254649	+	MLT1A	root;Interspersed_Repeat;Transposable_Element;Class_I_Retrotransposition;Retrotransposon;Long_Terminal_Repeat_Element;Gypsy-ERV;Retroviridae;Orthoretrovirinae;ERV2-group;ERV3;MaLR	intergenic
G100790	TU144040	exon	chr8	119251574	119252412	+	MLT1A	root;Interspersed_Repeat;Transposable_Element;Class_I_Retrotransposition;Retrotransposon;Long_Terminal_Repeat_Element;Gypsy-ERV;Retroviridae;Orthoretrovirinae;ERV2-group;ERV3;MaLR	intergenic
G100790	TU144045	transcript	chr8	119252154	119252412	+	MLT1A	root;Interspersed_Repeat;Transposable_Element;Class_I_Retrotransposition;Retrotransposon;Long_Terminal_Repeat_Element;Gypsy-ERV;Retroviridae;Orthoretrovirinae;ERV2-group;ERV3;MaLR	intergenic
G100790	TU144043	exon	chr8	119251993	119254649	+	MLT1A	root;Interspersed_Repeat;Transposable_Element;Class_I_Retrotransposition;Retrotransposon;Long_Terminal_Repeat_Element;Gypsy-ERV;Retroviridae;Orthoretrovirinae;ERV2-group;ERV3;MaLR	intergenic
G10080	TU15076	transcript	chr10	68997280	68997787	+	MSTA	root;Interspersed_Repeat;Transposable_Element;Class_I_Retrotransposition;Retrotransposon;Long_Terminal_Repeat_Element;Gypsy-ERV;Retroviridae;Orthoretrovirinae;ERV2-group;ERV3;MaLR	intronic
G10080	TU15076	exon	chr10	68997280	68997787	+	MSTA	root;Interspersed_Repeat;Transposable_Element;Class_I_Retrotransposition;Retrotransposon;Long_Terminal_Repeat_Element;Gypsy-ERV;Retroviridae;Orthoretrovirinae;ERV2-group;ERV3;MaLR	intronic
G100801	TU144051	exon	chr8	122030798	122032052	-	LTR16D1	ERVL-E	nomatch	intronic
G100801	TU144051	transcript	chr8	122030798	122032052	-	LTR16D1	ERVL-E	nomatch	intronic
G100810	TU144061	exon	chr8	122089937	122091285	-	MLT1D	root;Interspersed_Repeat;Transposable_Element;Class_I_Retrotransposition;Retrotransposon;Long_Terminal_Repeat_Element;Gypsy-ERV;Retroviridae;Orthoretrovirinae;ERV2-group;ERV3;MaLR	intronic
G100810	TU144061	transcript	chr8	122089937	122091285	-	MLT1D	root;Interspersed_Repeat;Transposable_Element;Class_I_Retrotransposition;Retrotransposon;Long_Terminal_Repeat_Element;Gypsy-ERV;Retroviridae;Orthoretrovirinae;ERV2-group;ERV3;MaLR	intronic
G100815	TU144066	exon	chr8	119811913	119812470	-	LTR56	root;Interspersed_Repeat;Transposable_Element;Class_I_Retrotransposition;Retrotransposon;Long_Terminal_Repeat_Element;Gypsy-ERV;Retroviridae;Orthoretrovirinae;ERV1	intronic
G100815	TU144066	transcript	chr8	119811913	119812470	-	LTR56	root;Interspersed_Repeat;Transposable_Element;Class_I_Retrotransposition;Retrotransposon;Long_Terminal_Repeat_Element;Gypsy-ERV;Retroviridae;Orthoretrovirinae;ERV1	intronic
G100821	TU144072	transcript	chr8	120683847	120684633	-	MLT1A0	root;Interspersed_Repeat;Transposable_Element;Class_I_Retrotransposition;Retrotransposon;Long_Terminal_Repeat_Element;Gypsy-ERV;Retroviridae;Orthoretrovirinae;ERV2-group;ERV3;MaLR	intronic
G100821	TU144072	exon	chr8	120683847	120684633	-	MLT1A0	root;Interspersed_Repeat;Transposable_Element;Class_I_Retrotransposition;Retrotransposon;Long_Terminal_Repeat_Element;Gypsy-ERV;Retroviridae;Orthoretrovirinae;ERV2-group;ERV3;MaLR	intronic
G100823	TU144074	transcript	chr8	122260745	122261640	-	MSTB	root;Interspersed_Repeat;Transposable_Element;Class_I_Retrotransposition;Retrotransposon;Long_Terminal_Repeat_Element;Gypsy-ERV;Retroviridae;Orthoretrovirinae;ERV2-group;ERV3;MaLR	intergenic
G100823	TU144074	exon	chr8	122260745	122261640	-	MSTB	root;Interspersed_Repeat;Transposable_Element;Class_I_Retrotransposition;Retrotransposon;Long_Terminal_Repeat_Element;Gypsy-ERV;Retroviridae;Orthoretrovirinae;ERV2-group;ERV3;MaLR	intergenic
G100824	TU144075	transcript	chr8	122283911	122285293	-	MLT1C2	root;Interspersed_Repeat;Transposable_Element;Class_I_Retrotransposition;Retrotransposon;Long_Terminal_Repeat_Element;Gypsy-ERV;Retroviridae;Orthoretrovirinae;ERV2-group;ERV3;MaLR	intergenic
G100824	TU144075	exon	chr8	122283911	122285293	-	MLT1C2	root;Interspersed_Repeat;Transposable_Element;Class_I_Retrotransposition;Retrotransposon;Long_Terminal_Repeat_Element;Gypsy-ERV;Retroviridae;Orthoretrovirinae;ERV2-group;ERV3;MaLR	intergenic
G100825	TU144076	transcript	chr8	122042652	122043234	-	MLT1G1	root;Interspersed_Repeat;Transposable_Element;Class_I_Retrotransposition;Retrotransposon;Long_Terminal_Repeat_Element;Gypsy-ERV;Retroviridae;Orthoretrovirinae;ERV2-group;ERV3;MaLR	intronic
G100825	TU144076	exon	chr8	122042652	122043234	-	MLT1G1	root;Interspersed_Repeat;Transposable_Element;Class_I_Retrotransposition;Retrotransposon;Long_Terminal_Repeat_Element;Gypsy-ERV;Retroviridae;Orthoretrovirinae;ERV2-group;ERV3;MaLR	intronic
G100827	TU144078	exon	chr8	122263594	122265500	-	THE1B	root;Interspersed_Repeat;Transposable_Element;Class_I_Retrotransposition;Retrotransposon;Long_Terminal_Repeat_Element;Gypsy-ERV;Retroviridae;Orthoretrovirinae;ERV2-group;ERV3;MaLR	intergenic
G100827	TU144078	transcript	chr8	122263594	122265500	-	THE1B	root;Interspersed_Repeat;Transposable_Element;Class_I_Retrotransposition;Retrotransposon;Long_Terminal_Repeat_Element;Gypsy-ERV;Retroviridae;Orthoretrovirinae;ERV2-group;ERV3;MaLR	intergenic
G100828	TU144092	exon	chr8	117954352	117955769	-	MER21C	root;Interspersed_Repeat;Transposable_Element;Class_I_Retrotransposition;Retrotransposon;Long_Terminal_Repeat_Element;Gypsy-ERV;Retroviridae;Orthoretrovirinae;ERV2-group;ERV3	intronic
G100828	TU144082	transcript	chr8	117954352	117955561	-	MER21C	root;Interspersed_Repeat;Transposable_Element;Class_I_Retrotransposition;Retrotransposon;Long_Terminal_Repeat_Element;Gypsy-ERV;Retroviridae;Orthoretrovirinae;ERV2-group;ERV3	intronic
G100828	TU144083	exon	chr8	117954051	117955561	-	MER21C	root;Interspersed_Repeat;Transposable_Element;Class_I_Retrotransposition;Retrotransposon;Long_Terminal_Repeat_Element;Gypsy-ERV;Retroviridae;Orthoretrovirinae;ERV2-group;ERV3	intronic
G100828	TU144092	transcript	chr8	117954352	117955769	-	MER21C	root;Interspersed_Repeat;Transposable_Element;Class_I_Retrotransposition;Retrotransposon;Long_Terminal_Repeat_Element;Gypsy-ERV;Retroviridae;Orthoretrovirinae;ERV2-group;ERV3	intronic
G100828	TU144079	transcript	chr8	117954051	117956031	-	MER21C	root;Interspersed_Repeat;Transposable_Element;Class_I_Retrotransposition;Retrotransposon;Long_Terminal_Repeat_Element;Gypsy-ERV;Retroviridae;Orthoretrovirinae;ERV2-group;ERV3	intronic
G100828	TU144079	exon	chr8	117954051	117956031	-	MER21C	root;Interspersed_Repeat;Transposable_Element;Class_I_Retrotransposition;Retrotransposon;Long_Terminal_Repeat_Element;Gypsy-ERV;Retroviridae;Orthoretrovirinae;ERV2-group;ERV3	intronic
G100828	TU144087	exon	chr8	117954352	117956031	-	MER21C	root;Interspersed_Repeat;Transposable_Element;Class_I_Retrotransposition;Retrotransposon;Long_Terminal_Repeat_Element;Gypsy-ERV;Retroviridae;Orthoretrovirinae;ERV2-group;ERV3	intronic
G100828	TU144089	transcript	chr8	117954051	117955769	-	MER21C	root;Interspersed_Repeat;Transposable_Element;Class_I_Retrotransposition;Retrotransposon;Long_Terminal_Repeat_Element;Gypsy-ERV;Retroviridae;Orthoretrovirinae;ERV2-group;ERV3	intronic
G100828	TU144082	exon	chr8	117954352	117955561	-	MER21C	root;Interspersed_Repeat;Transposable_Element;Class_I_Retrotransposition;Retrotransposon;Long_Terminal_Repeat_Element;Gypsy-ERV;Retroviridae;Orthoretrovirinae;ERV2-group;ERV3	intronic
G100828	TU144087	transcript	chr8	117954352	117956031	-	MER21C	root;Interspersed_Repeat;Transposable_Element;Class_I_Retrotransposition;Retrotransposon;Long_Terminal_Repeat_Element;Gypsy-ERV;Retroviridae;Orthoretrovirinae;ERV2-group;ERV3	intronic
G100828	TU144089	exon	chr8	117954051	117955769	-	MER21C	root;Interspersed_Repeat;Transposable_Element;Class_I_Retrotransposition;Retrotransposon;Long_Terminal_Repeat_Element;Gypsy-ERV;Retroviridae;Orthoretrovirinae;ERV2-group;ERV3	intronic
G100828	TU144083	transcript	chr8	117954051	117955561	-	MER21C	root;Interspersed_Repeat;Transposable_Element;Class_I_Retrotransposition;Retrotransposon;Long_Terminal_Repeat_Element;Gypsy-ERV;Retroviridae;Orthoretrovirinae;ERV2-group;ERV3	intronic
G100829	TU144080	transcript	chr8	122367177	122367865	-	THE1A	root;Interspersed_Repeat;Transposable_Element;Class_I_Retrotransposition;Retrotransposon;Long_Terminal_Repeat_Element;Gypsy-ERV;Retroviridae;Orthoretrovirinae;ERV2-group;ERV3;MaLR	intergenic
G100829	TU144080	exon	chr8	122367177	122367865	-	THE1A	root;Interspersed_Repeat;Transposable_Element;Class_I_Retrotransposition;Retrotransposon;Long_Terminal_Repeat_Element;Gypsy-ERV;Retroviridae;Orthoretrovirinae;ERV2-group;ERV3;MaLR	intergenic
G100830	TU144081	exon	chr8	122096008	122096915	-	MLT1J	root;Interspersed_Repeat;Transposable_Element;Class_I_Retrotransposition;Retrotransposon;Long_Terminal_Repeat_Element;Gypsy-ERV;Retroviridae;Orthoretrovirinae;ERV2-group;ERV3;MaLR	intronic
G100830	TU144081	transcript	chr8	122096008	122096915	-	MLT1J	root;Interspersed_Repeat;Transposable_Element;Class_I_Retrotransposition;Retrotransposon;Long_Terminal_Repeat_Element;Gypsy-ERV;Retroviridae;Orthoretrovirinae;ERV2-group;ERV3;MaLR	intronic
G100831	TU144084	exon	chr8	122364671	122365458	-	LTR72B	root;Interspersed_Repeat;Transposable_Element;Class_I_Retrotransposition;Retrotransposon;Long_Terminal_Repeat_Element;Gypsy-ERV;Retroviridae;Orthoretrovirinae;ERV1	intergenic
G100831	TU144084	transcript	chr8	122364671	122365458	-	LTR72B	root;Interspersed_Repeat;Transposable_Element;Class_I_Retrotransposition;Retrotransposon;Long_Terminal_Repeat_Element;Gypsy-ERV;Retroviridae;Orthoretrovirinae;ERV1	intergenic
G100832	TU144085	exon	chr8	122396675	122397159	-	LTR86B2	root;Interspersed_Repeat;Transposable_Element;Class_I_Retrotransposition;Retrotransposon;Long_Terminal_Repeat_Element;Gypsy-ERV;Retroviridae;Orthoretrovirinae;ERV2-group;ERV3	intergenic
G100832	TU144085	transcript	chr8	122396675	122397159	-	LTR86B2	root;Interspersed_Repeat;Transposable_Element;Class_I_Retrotransposition;Retrotransposon;Long_Terminal_Repeat_Element;Gypsy-ERV;Retroviridae;Orthoretrovirinae;ERV2-group;ERV3	intergenic
G100833	TU144086	transcript	chr8	122362653	122363413	-	THE1B	root;Interspersed_Repeat;Transposable_Element;Class_I_Retrotransposition;Retrotransposon;Long_Terminal_Repeat_Element;Gypsy-ERV;Retroviridae;Orthoretrovirinae;ERV2-group;ERV3;MaLR	intergenic
G100833	TU144086	exon	chr8	122362653	122363413	-	THE1B	root;Interspersed_Repeat;Transposable_Element;Class_I_Retrotransposition;Retrotransposon;Long_Terminal_Repeat_Element;Gypsy-ERV;Retroviridae;Orthoretrovirinae;ERV2-group;ERV3;MaLR	intergenic
G100834	TU144088	exon	chr8	122369407	122370249	-	MLT2B3	root;Interspersed_Repeat;Transposable_Element;Class_I_Retrotransposition;Retrotransposon;Long_Terminal_Repeat_Element;Gypsy-ERV;Retroviridae;Orthoretrovirinae;ERV2-group;ERV3	intergenic
G100834	TU144088	transcript	chr8	122369407	122370249	-	MLT2B3	root;Interspersed_Repeat;Transposable_Element;Class_I_Retrotransposition;Retrotransposon;Long_Terminal_Repeat_Element;Gypsy-ERV;Retroviridae;Orthoretrovirinae;ERV2-group;ERV3	intergenic
G100835	TU144090	transcript	chr8	122190140	122193097	-	MLT1A0	root;Interspersed_Repeat;Transposable_Element;Class_I_Retrotransposition;Retrotransposon;Long_Terminal_Repeat_Element;Gypsy-ERV;Retroviridae;Orthoretrovirinae;ERV2-group;ERV3;MaLR	intergenic
G100835	TU144090	exon	chr8	122190140	122193097	-	MLT1A0	root;Interspersed_Repeat;Transposable_Element;Class_I_Retrotransposition;Retrotransposon;Long_Terminal_Repeat_Element;Gypsy-ERV;Retroviridae;Orthoretrovirinae;ERV2-group;ERV3;MaLR	intergenic
G100836	TU144091	transcript	chr8	122344599	122345636	-	LTR16A2	root;Interspersed_Repeat;Transposable_Element;Class_I_Retrotransposition;Retrotransposon;Long_Terminal_Repeat_Element;Gypsy-ERV;Retroviridae;Orthoretrovirinae;ERV2-group;ERV3	intergenic
G100836	TU144091	exon	chr8	122344599	122345636	-	LTR16A2	root;Interspersed_Repeat;Transposable_Element;Class_I_Retrotransposition;Retrotransposon;Long_Terminal_Repeat_Element;Gypsy-ERV;Retroviridae;Orthoretrovirinae;ERV2-group;ERV3	intergenic
G100837	TU144093	transcript	chr8	122410775	122411164	-	NA	NA	intergenic
G100837	TU144093	exon	chr8	122410775	122411164	-	NA	NA	intergenic
G100838	TU144094	transcript	chr8	122420285	122421070	-	MLT1L	root;Interspersed_Repeat;Transposable_Element;Class_I_Retrotransposition;Retrotransposon;Long_Terminal_Repeat_Element;Gypsy-ERV;Retroviridae;Orthoretrovirinae;ERV2-group;ERV3;MaLR	intronic
G100838	TU144094	exon	chr8	122420285	122421070	-	MLT1L	root;Interspersed_Repeat;Transposable_Element;Class_I_Retrotransposition;Retrotransposon;Long_Terminal_Repeat_Element;Gypsy-ERV;Retroviridae;Orthoretrovirinae;ERV2-group;ERV3;MaLR	intronic
G100839	TU144095	exon	chr8	122397771	122398384	-	MLT1J2	root;Interspersed_Repeat;Transposable_Element;Class_I_Retrotransposition;Retrotransposon;Long_Terminal_Repeat_Element;Gypsy-ERV;Retroviridae;Orthoretrovirinae;ERV2-group;ERV3;MaLR	intergenic
G100839	TU144095	transcript	chr8	122397771	122398384	-	MLT1J2	root;Interspersed_Repeat;Transposable_Element;Class_I_Retrotransposition;Retrotransposon;Long_Terminal_Repeat_Element;Gypsy-ERV;Retroviridae;Orthoretrovirinae;ERV2-group;ERV3;MaLR	intergenic
G100841	TU144097	transcript	chr8	122141201	122142212	-	LTR16A	ERV3-16A3_I	nomatch	intergenic
G100841	TU144097	exon	chr8	122141201	122142212	-	LTR16A	ERV3-16A3_I	nomatch	intergenic
G100842	TU144098	transcript	chr8	122469719	122470409	-	MER57B1	root;Interspersed_Repeat;Transposable_Element;Class_I_Retrotransposition;Retrotransposon;Long_Terminal_Repeat_Element;Gypsy-ERV;Retroviridae;Orthoretrovirinae;ERV1	intergenic
G100842	TU144098	exon	chr8	122469719	122470409	-	MER57B1	root;Interspersed_Repeat;Transposable_Element;Class_I_Retrotransposition;Retrotransposon;Long_Terminal_Repeat_Element;Gypsy-ERV;Retroviridae;Orthoretrovirinae;ERV1	intergenic
G100843	TU144099	transcript	chr8	122267207	122267835	-	THE1D	root;Interspersed_Repeat;Transposable_Element;Class_I_Retrotransposition;Retrotransposon;Long_Terminal_Repeat_Element;Gypsy-ERV;Retroviridae;Orthoretrovirinae;ERV2-group;ERV3;MaLR	intergenic
G100843	TU144099	exon	chr8	122267207	122267835	-	THE1D	root;Interspersed_Repeat;Transposable_Element;Class_I_Retrotransposition;Retrotransposon;Long_Terminal_Repeat_Element;Gypsy-ERV;Retroviridae;Orthoretrovirinae;ERV2-group;ERV3;MaLR	intergenic
G100844	TU144100	exon	chr8	122497646	122498385	-	LTR33	root;Interspersed_Repeat;Transposable_Element;Class_I_Retrotransposition;Retrotransposon;Long_Terminal_Repeat_Element;Gypsy-ERV;Retroviridae;Orthoretrovirinae;ERV2-group;ERV3	intronic
G100844	TU144100	transcript	chr8	122497646	122498385	-	LTR33	root;Interspersed_Repeat;Transposable_Element;Class_I_Retrotransposition;Retrotransposon;Long_Terminal_Repeat_Element;Gypsy-ERV;Retroviridae;Orthoretrovirinae;ERV2-group;ERV3	intronic
G100845	TU144101	exon	chr8	122485865	122486481	-	MLT1J	root;Interspersed_Repeat;Transposable_Element;Class_I_Retrotransposition;Retrotransposon;Long_Terminal_Repeat_Element;Gypsy-ERV;Retroviridae;Orthoretrovirinae;ERV2-group;ERV3;MaLR	sense
G100845	TU144101	transcript	chr8	122485865	122486481	-	MLT1J	root;Interspersed_Repeat;Transposable_Element;Class_I_Retrotransposition;Retrotransposon;Long_Terminal_Repeat_Element;Gypsy-ERV;Retroviridae;Orthoretrovirinae;ERV2-group;ERV3;MaLR	sense
G100846	TU144102	exon	chr8	122451305	122452449	-	MLT1D	root;Interspersed_Repeat;Transposable_Element;Class_I_Retrotransposition;Retrotransposon;Long_Terminal_Repeat_Element;Gypsy-ERV;Retroviridae;Orthoretrovirinae;ERV2-group;ERV3;MaLR	intergenic
G100846	TU144102	transcript	chr8	122451305	122452449	-	MLT1D	root;Interspersed_Repeat;Transposable_Element;Class_I_Retrotransposition;Retrotransposon;Long_Terminal_Repeat_Element;Gypsy-ERV;Retroviridae;Orthoretrovirinae;ERV2-group;ERV3;MaLR	intergenic
G100847	TU144103	exon	chr8	122474081	122474702	-	MER57E1	root;Interspersed_Repeat;Transposable_Element;Class_I_Retrotransposition;Retrotransposon;Long_Terminal_Repeat_Element;Gypsy-ERV;Retroviridae;Orthoretrovirinae;ERV1	intergenic
G100847	TU144103	transcript	chr8	122474081	122474702	-	MER57E1	root;Interspersed_Repeat;Transposable_Element;Class_I_Retrotransposition;Retrotransposon;Long_Terminal_Repeat_Element;Gypsy-ERV;Retroviridae;Orthoretrovirinae;ERV1	intergenic
G100848	TU144104	exon	chr8	122368109	122369335	-	LTR106_Mam	root;Interspersed_Repeat;Transposable_Element;Class_I_Retrotransposition;Retrotransposon;Long_Terminal_Repeat_Element	intergenic
G100848	TU144104	transcript	chr8	122368109	122369335	-	LTR106_Mam	root;Interspersed_Repeat;Transposable_Element;Class_I_Retrotransposition;Retrotransposon;Long_Terminal_Repeat_Element	intergenic
G100849	TU144105	exon	chr8	122545104	122545487	-	LTR91	root;Interspersed_Repeat;Transposable_Element;Class_I_Retrotransposition;Retrotransposon;Long_Terminal_Repeat_Element	intronic
G100849	TU144105	transcript	chr8	122545104	122545487	-	LTR91	root;Interspersed_Repeat;Transposable_Element;Class_I_Retrotransposition;Retrotransposon;Long_Terminal_Repeat_Element	intronic
G10085	TU15081	transcript	chr10	68268830	68269143	-	NA	NA	intergenic
G10085	TU15081	exon	chr10	68268830	68269143	-	NA	NA	intergenic
G100852	TU144108	transcript	chr8	122442339	122447575	-	LTR16C	root;Interspersed_Repeat;Transposable_Element;Class_I_Retrotransposition;Retrotransposon;Long_Terminal_Repeat_Element;Gypsy-ERV;Retroviridae;Orthoretrovirinae;ERV2-group;ERV3	intergenic
G100852	TU144108	exon	chr8	122442339	122447575	-	LTR16C	root;Interspersed_Repeat;Transposable_Element;Class_I_Retrotransposition;Retrotransposon;Long_Terminal_Repeat_Element;Gypsy-ERV;Retroviridae;Orthoretrovirinae;ERV2-group;ERV3	intergenic
G100854	TU144110	exon	chr8	122531246	122531791	-	LTR16C	root;Interspersed_Repeat;Transposable_Element;Class_I_Retrotransposition;Retrotransposon;Long_Terminal_Repeat_Element;Gypsy-ERV;Retroviridae;Orthoretrovirinae;ERV2-group;ERV3	intronic
G100854	TU144110	transcript	chr8	122531246	122531791	-	LTR16C	root;Interspersed_Repeat;Transposable_Element;Class_I_Retrotransposition;Retrotransposon;Long_Terminal_Repeat_Element;Gypsy-ERV;Retroviridae;Orthoretrovirinae;ERV2-group;ERV3	intronic
G100855	TU144111	transcript	chr8	122552597	122553114	-	MLT1H2	root;Interspersed_Repeat;Transposable_Element;Class_I_Retrotransposition;Retrotransposon;Long_Terminal_Repeat_Element;Gypsy-ERV;Retroviridae;Orthoretrovirinae;ERV2-group;ERV3;MaLR	intronic
G100855	TU144111	exon	chr8	122552597	122553114	-	MLT1H2	root;Interspersed_Repeat;Transposable_Element;Class_I_Retrotransposition;Retrotransposon;Long_Terminal_Repeat_Element;Gypsy-ERV;Retroviridae;Orthoretrovirinae;ERV2-group;ERV3;MaLR	intronic
G100856	TU144112	transcript	chr8	122490683	122491442	-	MLT1H	root;Interspersed_Repeat;Transposable_Element;Class_I_Retrotransposition;Retrotransposon;Long_Terminal_Repeat_Element;Gypsy-ERV;Retroviridae;Orthoretrovirinae;ERV2-group;ERV3;MaLR	intronic
G100856	TU144112	exon	chr8	122490683	122491442	-	MLT1H	root;Interspersed_Repeat;Transposable_Element;Class_I_Retrotransposition;Retrotransposon;Long_Terminal_Repeat_Element;Gypsy-ERV;Retroviridae;Orthoretrovirinae;ERV2-group;ERV3;MaLR	intronic
G100857	TU144113	transcript	chr8	122614950	122615537	+	MLT1A	root;Interspersed_Repeat;Transposable_Element;Class_I_Retrotransposition;Retrotransposon;Long_Terminal_Repeat_Element;Gypsy-ERV;Retroviridae;Orthoretrovirinae;ERV2-group;ERV3;MaLR	antisense
G100857	TU144113	exon	chr8	122614950	122615537	+	MLT1A	root;Interspersed_Repeat;Transposable_Element;Class_I_Retrotransposition;Retrotransposon;Long_Terminal_Repeat_Element;Gypsy-ERV;Retroviridae;Orthoretrovirinae;ERV2-group;ERV3;MaLR	antisense
G100858	TU144114	exon	chr8	122501802	122502484	-	MSTA	root;Interspersed_Repeat;Transposable_Element;Class_I_Retrotransposition;Retrotransposon;Long_Terminal_Repeat_Element;Gypsy-ERV;Retroviridae;Orthoretrovirinae;ERV2-group;ERV3;MaLR	intronic
G100858	TU144114	transcript	chr8	122501802	122502484	-	MSTA	root;Interspersed_Repeat;Transposable_Element;Class_I_Retrotransposition;Retrotransposon;Long_Terminal_Repeat_Element;Gypsy-ERV;Retroviridae;Orthoretrovirinae;ERV2-group;ERV3;MaLR	intronic
G100860	TU144116	transcript	chr8	122623627	122624569	+	MLT1J	root;Interspersed_Repeat;Transposable_Element;Class_I_Retrotransposition;Retrotransposon;Long_Terminal_Repeat_Element;Gypsy-ERV;Retroviridae;Orthoretrovirinae;ERV2-group;ERV3;MaLR	antisense
G100860	TU144116	exon	chr8	122623627	122624569	+	MLT1J	root;Interspersed_Repeat;Transposable_Element;Class_I_Retrotransposition;Retrotransposon;Long_Terminal_Repeat_Element;Gypsy-ERV;Retroviridae;Orthoretrovirinae;ERV2-group;ERV3;MaLR	antisense
G100861	TU144117	exon	chr8	122617502	122618177	+	MLT2D	root;Interspersed_Repeat;Transposable_Element;Class_I_Retrotransposition;Retrotransposon;Long_Terminal_Repeat_Element;Gypsy-ERV;Retroviridae;Orthoretrovirinae;ERV2-group;ERV3	antisense
G100861	TU144117	transcript	chr8	122617502	122618177	+	MLT2D	root;Interspersed_Repeat;Transposable_Element;Class_I_Retrotransposition;Retrotransposon;Long_Terminal_Repeat_Element;Gypsy-ERV;Retroviridae;Orthoretrovirinae;ERV2-group;ERV3	antisense
G100865	TU144121	exon	chr8	122653647	122654339	+	MSTB	root;Interspersed_Repeat;Transposable_Element;Class_I_Retrotransposition;Retrotransposon;Long_Terminal_Repeat_Element;Gypsy-ERV;Retroviridae;Orthoretrovirinae;ERV2-group;ERV3;MaLR	antisense
G100865	TU144121	transcript	chr8	122653647	122654339	+	MSTB	root;Interspersed_Repeat;Transposable_Element;Class_I_Retrotransposition;Retrotransposon;Long_Terminal_Repeat_Element;Gypsy-ERV;Retroviridae;Orthoretrovirinae;ERV2-group;ERV3;MaLR	antisense
G100867	TU144123	transcript	chr8	122621661	122622463	+	MLT2B1	root;Interspersed_Repeat;Transposable_Element;Class_I_Retrotransposition;Retrotransposon;Long_Terminal_Repeat_Element;Gypsy-ERV;Retroviridae;Orthoretrovirinae;ERV2-group;ERV3	antisense
G100867	TU144123	exon	chr8	122621661	122622463	+	MLT2B1	root;Interspersed_Repeat;Transposable_Element;Class_I_Retrotransposition;Retrotransposon;Long_Terminal_Repeat_Element;Gypsy-ERV;Retroviridae;Orthoretrovirinae;ERV2-group;ERV3	antisense
G100868	TU144124	exon	chr8	122648944	122649825	+	LTR16	HERV16	nomatch	antisense
G100868	TU144124	transcript	chr8	122648944	122649825	+	LTR16	HERV16	nomatch	antisense
G10087	TU15083	exon	chr10	60440189	60440750	-	THE1D	root;Interspersed_Repeat;Transposable_Element;Class_I_Retrotransposition;Retrotransposon;Long_Terminal_Repeat_Element;Gypsy-ERV;Retroviridae;Orthoretrovirinae;ERV2-group;ERV3;MaLR	intronic
G10087	TU15083	transcript	chr10	60440189	60440750	-	THE1D	root;Interspersed_Repeat;Transposable_Element;Class_I_Retrotransposition;Retrotransposon;Long_Terminal_Repeat_Element;Gypsy-ERV;Retroviridae;Orthoretrovirinae;ERV2-group;ERV3;MaLR	intronic
G100874	TU144130	exon	chr8	122292820	122295574	-	THE1B	root;Interspersed_Repeat;Transposable_Element;Class_I_Retrotransposition;Retrotransposon;Long_Terminal_Repeat_Element;Gypsy-ERV;Retroviridae;Orthoretrovirinae;ERV2-group;ERV3;MaLR	intergenic
G100874	TU144130	transcript	chr8	122292820	122295574	-	THE1B	root;Interspersed_Repeat;Transposable_Element;Class_I_Retrotransposition;Retrotransposon;Long_Terminal_Repeat_Element;Gypsy-ERV;Retroviridae;Orthoretrovirinae;ERV2-group;ERV3;MaLR	intergenic
G100876	TU144132	exon	chr8	122500637	122501389	-	MLT1H	root;Interspersed_Repeat;Transposable_Element;Class_I_Retrotransposition;Retrotransposon;Long_Terminal_Repeat_Element;Gypsy-ERV;Retroviridae;Orthoretrovirinae;ERV2-group;ERV3;MaLR	intronic
G100876	TU144132	transcript	chr8	122500637	122501389	-	MLT1H	root;Interspersed_Repeat;Transposable_Element;Class_I_Retrotransposition;Retrotransposon;Long_Terminal_Repeat_Element;Gypsy-ERV;Retroviridae;Orthoretrovirinae;ERV2-group;ERV3;MaLR	intronic
G100877	TU144133	transcript	chr8	122674354	122675530	+	MLT1O	root;Interspersed_Repeat;Transposable_Element;Class_I_Retrotransposition;Retrotransposon;Long_Terminal_Repeat_Element;Gypsy-ERV;Retroviridae;Orthoretrovirinae;ERV2-group;ERV3;MaLR	antisense
G100877	TU144133	exon	chr8	122674354	122675530	+	MLT1O	root;Interspersed_Repeat;Transposable_Element;Class_I_Retrotransposition;Retrotransposon;Long_Terminal_Repeat_Element;Gypsy-ERV;Retroviridae;Orthoretrovirinae;ERV2-group;ERV3;MaLR	antisense
G100881	TU144137	transcript	chr8	122718147	122719409	+	MLT1I	root;Interspersed_Repeat;Transposable_Element;Class_I_Retrotransposition;Retrotransposon;Long_Terminal_Repeat_Element;Gypsy-ERV;Retroviridae;Orthoretrovirinae;ERV2-group;ERV3;MaLR	antisense
G100881	TU144137	exon	chr8	122718147	122719409	+	MLT1I	root;Interspersed_Repeat;Transposable_Element;Class_I_Retrotransposition;Retrotransposon;Long_Terminal_Repeat_Element;Gypsy-ERV;Retroviridae;Orthoretrovirinae;ERV2-group;ERV3;MaLR	antisense
G100882	TU144139	transcript	chr8	116775239	116776737	+	NA	NA	intronic
G100882	TU144144	transcript	chr8	116776338	116776737	+	NA	NA	intronic
G100882	TU144140	exon	chr8	116775132	116776062	+	NA	NA	intronic
G100882	TU144139	exon	chr8	116775239	116776737	+	NA	NA	intronic
G100882	TU144144	exon	chr8	116776338	116776737	+	NA	NA	intronic
G100882	TU144150	exon	chr8	116775239	116776077	+	NA	NA	intronic
G100882	TU144151	exon	chr8	116775182	116776062	+	NA	NA	intronic
G100882	TU144140	transcript	chr8	116775132	116776062	+	NA	NA	intronic
G100882	TU144146	transcript	chr8	116776415	116776737	+	NA	NA	intronic
G100882	TU144151	transcript	chr8	116775182	116776062	+	NA	NA	intronic
G100882	TU144141	transcript	chr8	116775239	116776062	+	NA	NA	intronic
G100882	TU144142	exon	chr8	116775132	116776077	+	NA	NA	intronic
G100882	TU144146	exon	chr8	116776415	116776737	+	NA	NA	intronic
G100882	TU144141	exon	chr8	116775239	116776062	+	NA	NA	intronic
G100882	TU144142	transcript	chr8	116775132	116776077	+	NA	NA	intronic
G100882	TU144150	transcript	chr8	116775239	116776077	+	NA	NA	intronic
G100883	TU144138	transcript	chr8	123286489	123286794	+	NA	NA	intergenic
G100883	TU144138	exon	chr8	123286489	123286794	+	NA	NA	intergenic
G100885	TU144145	exon	chr8	122491656	122492695	-	MLT1A	root;Interspersed_Repeat;Transposable_Element;Class_I_Retrotransposition;Retrotransposon;Long_Terminal_Repeat_Element;Gypsy-ERV;Retroviridae;Orthoretrovirinae;ERV2-group;ERV3;MaLR	intronic
G100885	TU144145	transcript	chr8	122491656	122492695	-	MLT1A	root;Interspersed_Repeat;Transposable_Element;Class_I_Retrotransposition;Retrotransposon;Long_Terminal_Repeat_Element;Gypsy-ERV;Retroviridae;Orthoretrovirinae;ERV2-group;ERV3;MaLR	intronic
G100887	TU144148	transcript	chr8	123214755	123215293	-	MLT1O	root;Interspersed_Repeat;Transposable_Element;Class_I_Retrotransposition;Retrotransposon;Long_Terminal_Repeat_Element;Gypsy-ERV;Retroviridae;Orthoretrovirinae;ERV2-group;ERV3;MaLR	intergenic
G100887	TU144148	exon	chr8	123214755	123215293	-	MLT1O	root;Interspersed_Repeat;Transposable_Element;Class_I_Retrotransposition;Retrotransposon;Long_Terminal_Repeat_Element;Gypsy-ERV;Retroviridae;Orthoretrovirinae;ERV2-group;ERV3;MaLR	intergenic
G100889	TU144152	transcript	chr8	122524226	122525475	-	LTR85c	root;Interspersed_Repeat;Transposable_Element;Class_I_Retrotransposition;Retrotransposon;Long_Terminal_Repeat_Element;Gypsy-ERV;Gypsy	intronic
G100889	TU144152	exon	chr8	122524226	122525475	-	LTR85c	root;Interspersed_Repeat;Transposable_Element;Class_I_Retrotransposition;Retrotransposon;Long_Terminal_Repeat_Element;Gypsy-ERV;Gypsy	intronic
G100891	TU144154	exon	chr8	123302005	123303035	+	NA	NA	intergenic
G100891	TU144154	transcript	chr8	123302005	123303035	+	NA	NA	intergenic
G100897	TU144163	transcript	chr8	122609859	122611447	+	MLT1A0	root;Interspersed_Repeat;Transposable_Element;Class_I_Retrotransposition;Retrotransposon;Long_Terminal_Repeat_Element;Gypsy-ERV;Retroviridae;Orthoretrovirinae;ERV2-group;ERV3;MaLR	antisense
G100897	TU144163	exon	chr8	122609859	122611447	+	MLT1A0	root;Interspersed_Repeat;Transposable_Element;Class_I_Retrotransposition;Retrotransposon;Long_Terminal_Repeat_Element;Gypsy-ERV;Retroviridae;Orthoretrovirinae;ERV2-group;ERV3;MaLR	antisense
G100899	TU144165	exon	chr8	122288140	122292793	-	NA	NA	intergenic
G100899	TU144165	transcript	chr8	122288140	122292793	-	NA	NA	intergenic
G100900	TU144166	exon	chr8	122944860	122945325	+	MLT1B	root;Interspersed_Repeat;Transposable_Element;Class_I_Retrotransposition;Retrotransposon;Long_Terminal_Repeat_Element;Gypsy-ERV;Retroviridae;Orthoretrovirinae;ERV2-group;ERV3;MaLR	intronic
G100900	TU144166	transcript	chr8	122944860	122945325	+	MLT1B	root;Interspersed_Repeat;Transposable_Element;Class_I_Retrotransposition;Retrotransposon;Long_Terminal_Repeat_Element;Gypsy-ERV;Retroviridae;Orthoretrovirinae;ERV2-group;ERV3;MaLR	intronic
G100903	TU144176	exon	chr8	122535571	122536181	-	MLT1A	root;Interspersed_Repeat;Transposable_Element;Class_I_Retrotransposition;Retrotransposon;Long_Terminal_Repeat_Element;Gypsy-ERV;Retroviridae;Orthoretrovirinae;ERV2-group;ERV3;MaLR	intronic
G100903	TU144177	transcript	chr8	122535546	122536181	-	MLT1A	root;Interspersed_Repeat;Transposable_Element;Class_I_Retrotransposition;Retrotransposon;Long_Terminal_Repeat_Element;Gypsy-ERV;Retroviridae;Orthoretrovirinae;ERV2-group;ERV3;MaLR	intronic
G100903	TU144175	exon	chr8	122535571	122536221	-	MLT1A	root;Interspersed_Repeat;Transposable_Element;Class_I_Retrotransposition;Retrotransposon;Long_Terminal_Repeat_Element;Gypsy-ERV;Retroviridae;Orthoretrovirinae;ERV2-group;ERV3;MaLR	intronic
G100903	TU144172	exon	chr8	122535546	122536221	-	MLT1A	root;Interspersed_Repeat;Transposable_Element;Class_I_Retrotransposition;Retrotransposon;Long_Terminal_Repeat_Element;Gypsy-ERV;Retroviridae;Orthoretrovirinae;ERV2-group;ERV3;MaLR	intronic
G100903	TU144175	transcript	chr8	122535571	122536221	-	MLT1A	root;Interspersed_Repeat;Transposable_Element;Class_I_Retrotransposition;Retrotransposon;Long_Terminal_Repeat_Element;Gypsy-ERV;Retroviridae;Orthoretrovirinae;ERV2-group;ERV3;MaLR	intronic
G100903	TU144169	exon	chr8	122535789	122536181	-	MLT1A	root;Interspersed_Repeat;Transposable_Element;Class_I_Retrotransposition;Retrotransposon;Long_Terminal_Repeat_Element;Gypsy-ERV;Retroviridae;Orthoretrovirinae;ERV2-group;ERV3;MaLR	intronic
G100903	TU144177	exon	chr8	122535546	122536181	-	MLT1A	root;Interspersed_Repeat;Transposable_Element;Class_I_Retrotransposition;Retrotransposon;Long_Terminal_Repeat_Element;Gypsy-ERV;Retroviridae;Orthoretrovirinae;ERV2-group;ERV3;MaLR	intronic
G100903	TU144178	exon	chr8	122535789	122536221	-	MLT1A	root;Interspersed_Repeat;Transposable_Element;Class_I_Retrotransposition;Retrotransposon;Long_Terminal_Repeat_Element;Gypsy-ERV;Retroviridae;Orthoretrovirinae;ERV2-group;ERV3;MaLR	intronic
G100903	TU144178	transcript	chr8	122535789	122536221	-	MLT1A	root;Interspersed_Repeat;Transposable_Element;Class_I_Retrotransposition;Retrotransposon;Long_Terminal_Repeat_Element;Gypsy-ERV;Retroviridae;Orthoretrovirinae;ERV2-group;ERV3;MaLR	intronic
G100903	TU144172	transcript	chr8	122535546	122536221	-	MLT1A	root;Interspersed_Repeat;Transposable_Element;Class_I_Retrotransposition;Retrotransposon;Long_Terminal_Repeat_Element;Gypsy-ERV;Retroviridae;Orthoretrovirinae;ERV2-group;ERV3;MaLR	intronic
G100903	TU144176	transcript	chr8	122535571	122536181	-	MLT1A	root;Interspersed_Repeat;Transposable_Element;Class_I_Retrotransposition;Retrotransposon;Long_Terminal_Repeat_Element;Gypsy-ERV;Retroviridae;Orthoretrovirinae;ERV2-group;ERV3;MaLR	intronic
G100903	TU144169	transcript	chr8	122535789	122536181	-	MLT1A	root;Interspersed_Repeat;Transposable_Element;Class_I_Retrotransposition;Retrotransposon;Long_Terminal_Repeat_Element;Gypsy-ERV;Retroviridae;Orthoretrovirinae;ERV2-group;ERV3;MaLR	intronic
G100910	TU144181	transcript	chr8	123317205	123317517	-	NA	NA	intergenic
G100910	TU144181	exon	chr8	123317205	123317517	-	NA	NA	intergenic
G100912	TU144183	exon	chr8	122710706	122712060	+	THE1A	root;Interspersed_Repeat;Transposable_Element;Class_I_Retrotransposition;Retrotransposon;Long_Terminal_Repeat_Element;Gypsy-ERV;Retroviridae;Orthoretrovirinae;ERV2-group;ERV3;MaLR	antisense
G100912	TU144183	transcript	chr8	122710706	122712060	+	THE1A	root;Interspersed_Repeat;Transposable_Element;Class_I_Retrotransposition;Retrotransposon;Long_Terminal_Repeat_Element;Gypsy-ERV;Retroviridae;Orthoretrovirinae;ERV2-group;ERV3;MaLR	antisense
G100914	TU144190	transcript	chr8	123213979	123214641	-	MLT1D	root;Interspersed_Repeat;Transposable_Element;Class_I_Retrotransposition;Retrotransposon;Long_Terminal_Repeat_Element;Gypsy-ERV;Retroviridae;Orthoretrovirinae;ERV2-group;ERV3;MaLR	intergenic
G100914	TU144190	exon	chr8	123213979	123214641	-	MLT1D	root;Interspersed_Repeat;Transposable_Element;Class_I_Retrotransposition;Retrotransposon;Long_Terminal_Repeat_Element;Gypsy-ERV;Retroviridae;Orthoretrovirinae;ERV2-group;ERV3;MaLR	intergenic
G100914	TU144188	exon	chr8	123213979	123214523	-	MLT1D	root;Interspersed_Repeat;Transposable_Element;Class_I_Retrotransposition;Retrotransposon;Long_Terminal_Repeat_Element;Gypsy-ERV;Retroviridae;Orthoretrovirinae;ERV2-group;ERV3;MaLR	intergenic
G100914	TU144185	transcript	chr8	123213919	123214523	-	MLT1D	root;Interspersed_Repeat;Transposable_Element;Class_I_Retrotransposition;Retrotransposon;Long_Terminal_Repeat_Element;Gypsy-ERV;Retroviridae;Orthoretrovirinae;ERV2-group;ERV3;MaLR	intergenic
G100914	TU144188	transcript	chr8	123213979	123214523	-	MLT1D	root;Interspersed_Repeat;Transposable_Element;Class_I_Retrotransposition;Retrotransposon;Long_Terminal_Repeat_Element;Gypsy-ERV;Retroviridae;Orthoretrovirinae;ERV2-group;ERV3;MaLR	intergenic
G100914	TU144187	transcript	chr8	123213919	123214641	-	MLT1D	root;Interspersed_Repeat;Transposable_Element;Class_I_Retrotransposition;Retrotransposon;Long_Terminal_Repeat_Element;Gypsy-ERV;Retroviridae;Orthoretrovirinae;ERV2-group;ERV3;MaLR	intergenic
G100914	TU144185	exon	chr8	123213919	123214523	-	MLT1D	root;Interspersed_Repeat;Transposable_Element;Class_I_Retrotransposition;Retrotransposon;Long_Terminal_Repeat_Element;Gypsy-ERV;Retroviridae;Orthoretrovirinae;ERV2-group;ERV3;MaLR	intergenic
G100914	TU144187	exon	chr8	123213919	123214641	-	MLT1D	root;Interspersed_Repeat;Transposable_Element;Class_I_Retrotransposition;Retrotransposon;Long_Terminal_Repeat_Element;Gypsy-ERV;Retroviridae;Orthoretrovirinae;ERV2-group;ERV3;MaLR	intergenic
G100915	TU144186	transcript	chr8	123211957	123212569	-	MLT1B	root;Interspersed_Repeat;Transposable_Element;Class_I_Retrotransposition;Retrotransposon;Long_Terminal_Repeat_Element;Gypsy-ERV;Retroviridae;Orthoretrovirinae;ERV2-group;ERV3;MaLR	intergenic
G100915	TU144186	exon	chr8	123211957	123212569	-	MLT1B	root;Interspersed_Repeat;Transposable_Element;Class_I_Retrotransposition;Retrotransposon;Long_Terminal_Repeat_Element;Gypsy-ERV;Retroviridae;Orthoretrovirinae;ERV2-group;ERV3;MaLR	intergenic
G100921	TU144195	transcript	chr8	124283658	124284838	-	MLT1H2	root;Interspersed_Repeat;Transposable_Element;Class_I_Retrotransposition;Retrotransposon;Long_Terminal_Repeat_Element;Gypsy-ERV;Retroviridae;Orthoretrovirinae;ERV2-group;ERV3;MaLR	intergenic
G100921	TU144195	exon	chr8	124283658	124284838	-	MLT1H2	root;Interspersed_Repeat;Transposable_Element;Class_I_Retrotransposition;Retrotransposon;Long_Terminal_Repeat_Element;Gypsy-ERV;Retroviridae;Orthoretrovirinae;ERV2-group;ERV3;MaLR	intergenic
G100922	TU144196	exon	chr8	123414885	123415310	-	LTR41B	root;Interspersed_Repeat;Transposable_Element;Class_I_Retrotransposition;Retrotransposon;Long_Terminal_Repeat_Element;Gypsy-ERV;Retroviridae;Orthoretrovirinae;ERV2-group;ERV3	intronic
G100922	TU144198	exon	chr8	123414432	123415310	-	LTR41B	root;Interspersed_Repeat;Transposable_Element;Class_I_Retrotransposition;Retrotransposon;Long_Terminal_Repeat_Element;Gypsy-ERV;Retroviridae;Orthoretrovirinae;ERV2-group;ERV3	intronic
G100922	TU144199	transcript	chr8	123414885	123415494	-	LTR41B	root;Interspersed_Repeat;Transposable_Element;Class_I_Retrotransposition;Retrotransposon;Long_Terminal_Repeat_Element;Gypsy-ERV;Retroviridae;Orthoretrovirinae;ERV2-group;ERV3	intronic
G100922	TU144200	transcript	chr8	123414432	123415494	-	LTR41B	root;Interspersed_Repeat;Transposable_Element;Class_I_Retrotransposition;Retrotransposon;Long_Terminal_Repeat_Element;Gypsy-ERV;Retroviridae;Orthoretrovirinae;ERV2-group;ERV3	intronic
G100922	TU144198	transcript	chr8	123414432	123415310	-	LTR41B	root;Interspersed_Repeat;Transposable_Element;Class_I_Retrotransposition;Retrotransposon;Long_Terminal_Repeat_Element;Gypsy-ERV;Retroviridae;Orthoretrovirinae;ERV2-group;ERV3	intronic
G100922	TU144200	exon	chr8	123414432	123415494	-	LTR41B	root;Interspersed_Repeat;Transposable_Element;Class_I_Retrotransposition;Retrotransposon;Long_Terminal_Repeat_Element;Gypsy-ERV;Retroviridae;Orthoretrovirinae;ERV2-group;ERV3	intronic
G100922	TU144199	exon	chr8	123414885	123415494	-	LTR41B	root;Interspersed_Repeat;Transposable_Element;Class_I_Retrotransposition;Retrotransposon;Long_Terminal_Repeat_Element;Gypsy-ERV;Retroviridae;Orthoretrovirinae;ERV2-group;ERV3	intronic
G100922	TU144196	transcript	chr8	123414885	123415310	-	LTR41B	root;Interspersed_Repeat;Transposable_Element;Class_I_Retrotransposition;Retrotransposon;Long_Terminal_Repeat_Element;Gypsy-ERV;Retroviridae;Orthoretrovirinae;ERV2-group;ERV3	intronic
G100923	TU144197	transcript	chr8	124444073	124445487	-	MER41D	PRIMA41-int	nomatch	intergenic
G100923	TU144197	exon	chr8	124444073	124445487	-	MER41D	PRIMA41-int	nomatch	intergenic
G100928	TU144205	exon	chr8	122712089	122714309	+	THE1A	root;Interspersed_Repeat;Transposable_Element;Class_I_Retrotransposition;Retrotransposon;Long_Terminal_Repeat_Element;Gypsy-ERV;Retroviridae;Orthoretrovirinae;ERV2-group;ERV3;MaLR	antisense
G100928	TU144205	transcript	chr8	122712089	122714309	+	THE1A	root;Interspersed_Repeat;Transposable_Element;Class_I_Retrotransposition;Retrotransposon;Long_Terminal_Repeat_Element;Gypsy-ERV;Retroviridae;Orthoretrovirinae;ERV2-group;ERV3;MaLR	antisense
G100929	TU144206	exon	chr8	124446687	124448823	-	MER41C	root;Interspersed_Repeat;Transposable_Element;Class_I_Retrotransposition;Retrotransposon;Long_Terminal_Repeat_Element;Gypsy-ERV;Retroviridae;Orthoretrovirinae;ERV1	intergenic
G100929	TU144206	transcript	chr8	124446687	124448823	-	MER41C	root;Interspersed_Repeat;Transposable_Element;Class_I_Retrotransposition;Retrotransposon;Long_Terminal_Repeat_Element;Gypsy-ERV;Retroviridae;Orthoretrovirinae;ERV1	intergenic
G100930	TU144207	transcript	chr8	123121254	123121536	+	MSTB	root;Interspersed_Repeat;Transposable_Element;Class_I_Retrotransposition;Retrotransposon;Long_Terminal_Repeat_Element;Gypsy-ERV;Retroviridae;Orthoretrovirinae;ERV2-group;ERV3;MaLR	intronic
G100930	TU144207	exon	chr8	123121254	123121536	+	MSTB	root;Interspersed_Repeat;Transposable_Element;Class_I_Retrotransposition;Retrotransposon;Long_Terminal_Repeat_Element;Gypsy-ERV;Retroviridae;Orthoretrovirinae;ERV2-group;ERV3;MaLR	intronic
G100931	TU144208	exon	chr8	124455591	124456731	-	MER4CL34	root;Interspersed_Repeat;Transposable_Element;Class_I_Retrotransposition;Retrotransposon;Long_Terminal_Repeat_Element;Gypsy-ERV;Retroviridae;Orthoretrovirinae;ERV1	antisense
G100931	TU144208	transcript	chr8	124455591	124456731	-	MER4CL34	root;Interspersed_Repeat;Transposable_Element;Class_I_Retrotransposition;Retrotransposon;Long_Terminal_Repeat_Element;Gypsy-ERV;Retroviridae;Orthoretrovirinae;ERV1	antisense
G100932	TU144209	transcript	chr8	123444778	123445152	+	MamRep605	root;Interspersed_Repeat;Transposable_Element;Class_I_Retrotransposition;Retrotransposon;Long_Terminal_Repeat_Element	intronic
G100932	TU144209	exon	chr8	123444778	123445152	+	MamRep605	root;Interspersed_Repeat;Transposable_Element;Class_I_Retrotransposition;Retrotransposon;Long_Terminal_Repeat_Element	intronic
G100936	TU144213	exon	chr8	123303484	123304086	+	NA	NA	intergenic
G100936	TU144213	transcript	chr8	123303484	123304086	+	NA	NA	intergenic
G100941	TU144225	transcript	chr8	123305432	123306564	+	NA	NA	intergenic
G100941	TU144218	transcript	chr8	123305432	123306268	+	NA	NA	intergenic
G100941	TU144225	exon	chr8	123305432	123306564	+	NA	NA	intergenic
G100941	TU144221	exon	chr8	123305845	123306564	+	NA	NA	intergenic
G100941	TU144223	transcript	chr8	123305610	123306268	+	NA	NA	intergenic
G100941	TU144218	exon	chr8	123305432	123306268	+	NA	NA	intergenic
G100941	TU144227	exon	chr8	123305610	123306564	+	NA	NA	intergenic
G100941	TU144220	transcript	chr8	123305845	123306268	+	NA	NA	intergenic
G100941	TU144221	transcript	chr8	123305845	123306564	+	NA	NA	intergenic
G100941	TU144220	exon	chr8	123305845	123306268	+	NA	NA	intergenic
G100941	TU144223	exon	chr8	123305610	123306268	+	NA	NA	intergenic
G100941	TU144227	transcript	chr8	123305610	123306564	+	NA	NA	intergenic
G100943	TU144224	exon	chr8	123293934	123295053	+	LTR33	ERVL-E	nomatch	intergenic
G100943	TU144231	transcript	chr8	123293729	123295053	+	LTR33	ERVL-E	nomatch	intergenic
G100943	TU144230	transcript	chr8	123293510	123295053	+	LTR33	ERVL-E	nomatch	intergenic
G100943	TU144222	exon	chr8	123293934	123294429	+	LTR33	ERVL-E	nomatch	intergenic
G100943	TU144231	exon	chr8	123293729	123295053	+	LTR33	ERVL-E	nomatch	intergenic
G100943	TU144229	transcript	chr8	123293510	123294429	+	LTR33	ERVL-E	nomatch	intergenic
G100943	TU144229	exon	chr8	123293510	123294429	+	LTR33	ERVL-E	nomatch	intergenic
G100943	TU144226	exon	chr8	123293729	123294429	+	LTR33	ERVL-E	nomatch	intergenic
G100943	TU144222	transcript	chr8	123293934	123294429	+	LTR33	ERVL-E	nomatch	intergenic
G100943	TU144224	transcript	chr8	123293934	123295053	+	LTR33	ERVL-E	nomatch	intergenic
G100943	TU144230	exon	chr8	123293510	123295053	+	LTR33	ERVL-E	nomatch	intergenic
G100943	TU144226	transcript	chr8	123293729	123294429	+	LTR33	ERVL-E	nomatch	intergenic
G100944	TU144228	transcript	chr8	124285854	124286345	-	MLT1H2	root;Interspersed_Repeat;Transposable_Element;Class_I_Retrotransposition;Retrotransposon;Long_Terminal_Repeat_Element;Gypsy-ERV;Retroviridae;Orthoretrovirinae;ERV2-group;ERV3;MaLR	intergenic
G100944	TU144228	exon	chr8	124285854	124286345	-	MLT1H2	root;Interspersed_Repeat;Transposable_Element;Class_I_Retrotransposition;Retrotransposon;Long_Terminal_Repeat_Element;Gypsy-ERV;Retroviridae;Orthoretrovirinae;ERV2-group;ERV3;MaLR	intergenic
G100946	TU144233	transcript	chr8	123795127	123795631	+	MSTA	root;Interspersed_Repeat;Transposable_Element;Class_I_Retrotransposition;Retrotransposon;Long_Terminal_Repeat_Element;Gypsy-ERV;Retroviridae;Orthoretrovirinae;ERV2-group;ERV3;MaLR	intronic
G100946	TU144234	transcript	chr8	123795241	123795781	+	MSTA	root;Interspersed_Repeat;Transposable_Element;Class_I_Retrotransposition;Retrotransposon;Long_Terminal_Repeat_Element;Gypsy-ERV;Retroviridae;Orthoretrovirinae;ERV2-group;ERV3;MaLR	intronic
G100946	TU144234	exon	chr8	123795241	123795781	+	MSTA	root;Interspersed_Repeat;Transposable_Element;Class_I_Retrotransposition;Retrotransposon;Long_Terminal_Repeat_Element;Gypsy-ERV;Retroviridae;Orthoretrovirinae;ERV2-group;ERV3;MaLR	intronic
G100946	TU144236	transcript	chr8	123795127	123795781	+	MSTA	root;Interspersed_Repeat;Transposable_Element;Class_I_Retrotransposition;Retrotransposon;Long_Terminal_Repeat_Element;Gypsy-ERV;Retroviridae;Orthoretrovirinae;ERV2-group;ERV3;MaLR	intronic
G100946	TU144237	exon	chr8	123795241	123795817	+	MSTA	root;Interspersed_Repeat;Transposable_Element;Class_I_Retrotransposition;Retrotransposon;Long_Terminal_Repeat_Element;Gypsy-ERV;Retroviridae;Orthoretrovirinae;ERV2-group;ERV3;MaLR	intronic
G100946	TU144233	exon	chr8	123795127	123795631	+	MSTA	root;Interspersed_Repeat;Transposable_Element;Class_I_Retrotransposition;Retrotransposon;Long_Terminal_Repeat_Element;Gypsy-ERV;Retroviridae;Orthoretrovirinae;ERV2-group;ERV3;MaLR	intronic
G100946	TU144237	transcript	chr8	123795241	123795817	+	MSTA	root;Interspersed_Repeat;Transposable_Element;Class_I_Retrotransposition;Retrotransposon;Long_Terminal_Repeat_Element;Gypsy-ERV;Retroviridae;Orthoretrovirinae;ERV2-group;ERV3;MaLR	intronic
G100946	TU144236	exon	chr8	123795127	123795781	+	MSTA	root;Interspersed_Repeat;Transposable_Element;Class_I_Retrotransposition;Retrotransposon;Long_Terminal_Repeat_Element;Gypsy-ERV;Retroviridae;Orthoretrovirinae;ERV2-group;ERV3;MaLR	intronic
G100950	TU144240	exon	chr8	124524602	124525029	-	MER31B	root;Interspersed_Repeat;Transposable_Element;Class_I_Retrotransposition;Retrotransposon;Long_Terminal_Repeat_Element;Gypsy-ERV;Retroviridae;Orthoretrovirinae;ERV1	intronic
G100950	TU144240	transcript	chr8	124524602	124525029	-	MER31B	root;Interspersed_Repeat;Transposable_Element;Class_I_Retrotransposition;Retrotransposon;Long_Terminal_Repeat_Element;Gypsy-ERV;Retroviridae;Orthoretrovirinae;ERV1	intronic
G100950	TU144245	transcript	chr8	124524465	124525029	-	MER31B	root;Interspersed_Repeat;Transposable_Element;Class_I_Retrotransposition;Retrotransposon;Long_Terminal_Repeat_Element;Gypsy-ERV;Retroviridae;Orthoretrovirinae;ERV1	intronic
G100950	TU144242	exon	chr8	124524465	124525073	-	MER31B	root;Interspersed_Repeat;Transposable_Element;Class_I_Retrotransposition;Retrotransposon;Long_Terminal_Repeat_Element;Gypsy-ERV;Retroviridae;Orthoretrovirinae;ERV1	intronic
G100950	TU144242	transcript	chr8	124524465	124525073	-	MER31B	root;Interspersed_Repeat;Transposable_Element;Class_I_Retrotransposition;Retrotransposon;Long_Terminal_Repeat_Element;Gypsy-ERV;Retroviridae;Orthoretrovirinae;ERV1	intronic
G100950	TU144247	transcript	chr8	124524602	124525073	-	MER31B	root;Interspersed_Repeat;Transposable_Element;Class_I_Retrotransposition;Retrotransposon;Long_Terminal_Repeat_Element;Gypsy-ERV;Retroviridae;Orthoretrovirinae;ERV1	intronic
G100950	TU144247	exon	chr8	124524602	124525073	-	MER31B	root;Interspersed_Repeat;Transposable_Element;Class_I_Retrotransposition;Retrotransposon;Long_Terminal_Repeat_Element;Gypsy-ERV;Retroviridae;Orthoretrovirinae;ERV1	intronic
G100950	TU144245	exon	chr8	124524465	124525029	-	MER31B	root;Interspersed_Repeat;Transposable_Element;Class_I_Retrotransposition;Retrotransposon;Long_Terminal_Repeat_Element;Gypsy-ERV;Retroviridae;Orthoretrovirinae;ERV1	intronic
G100951	TU144241	exon	chr8	122654991	122655988	+	NA	NA	antisense
G100951	TU144241	transcript	chr8	122654991	122655988	+	NA	NA	antisense
G100952	TU144246	transcript	chr8	122567111	122567996	-	THE1D	root;Interspersed_Repeat;Transposable_Element;Class_I_Retrotransposition;Retrotransposon;Long_Terminal_Repeat_Element;Gypsy-ERV;Retroviridae;Orthoretrovirinae;ERV2-group;ERV3;MaLR	sense
G100952	TU144243	exon	chr8	122567111	122567689	-	THE1D	root;Interspersed_Repeat;Transposable_Element;Class_I_Retrotransposition;Retrotransposon;Long_Terminal_Repeat_Element;Gypsy-ERV;Retroviridae;Orthoretrovirinae;ERV2-group;ERV3;MaLR	sense
G100952	TU144243	exon	chr8	122571845	122571991	-	THE1D	root;Interspersed_Repeat;Transposable_Element;Class_I_Retrotransposition;Retrotransposon;Long_Terminal_Repeat_Element;Gypsy-ERV;Retroviridae;Orthoretrovirinae;ERV2-group;ERV3;MaLR	sense
G100952	TU144243	exon	chr8	122571485	122571594	-	THE1D	root;Interspersed_Repeat;Transposable_Element;Class_I_Retrotransposition;Retrotransposon;Long_Terminal_Repeat_Element;Gypsy-ERV;Retroviridae;Orthoretrovirinae;ERV2-group;ERV3;MaLR	sense
G100952	TU144243	transcript	chr8	122567111	122571991	-	THE1D	root;Interspersed_Repeat;Transposable_Element;Class_I_Retrotransposition;Retrotransposon;Long_Terminal_Repeat_Element;Gypsy-ERV;Retroviridae;Orthoretrovirinae;ERV2-group;ERV3;MaLR	sense
G100952	TU144246	exon	chr8	122567111	122567996	-	THE1D	root;Interspersed_Repeat;Transposable_Element;Class_I_Retrotransposition;Retrotransposon;Long_Terminal_Repeat_Element;Gypsy-ERV;Retroviridae;Orthoretrovirinae;ERV2-group;ERV3;MaLR	sense
G100953	TU144244	transcript	chr8	122663851	122664624	+	MLT1H2	root;Interspersed_Repeat;Transposable_Element;Class_I_Retrotransposition;Retrotransposon;Long_Terminal_Repeat_Element;Gypsy-ERV;Retroviridae;Orthoretrovirinae;ERV2-group;ERV3;MaLR	antisense
G100953	TU144244	exon	chr8	122663851	122664624	+	MLT1H2	root;Interspersed_Repeat;Transposable_Element;Class_I_Retrotransposition;Retrotransposon;Long_Terminal_Repeat_Element;Gypsy-ERV;Retroviridae;Orthoretrovirinae;ERV2-group;ERV3;MaLR	antisense
G100954	TU144248	exon	chr8	123446362	123447006	+	MLT1A1	root;Interspersed_Repeat;Transposable_Element;Class_I_Retrotransposition;Retrotransposon;Long_Terminal_Repeat_Element;Gypsy-ERV;Retroviridae;Orthoretrovirinae;ERV2-group;ERV3;MaLR	intronic
G100954	TU144248	transcript	chr8	123446362	123447006	+	MLT1A1	root;Interspersed_Repeat;Transposable_Element;Class_I_Retrotransposition;Retrotransposon;Long_Terminal_Repeat_Element;Gypsy-ERV;Retroviridae;Orthoretrovirinae;ERV2-group;ERV3;MaLR	intronic
G100960	TU144255	exon	chr8	123792589	123793304	+	MER92B	root;Interspersed_Repeat;Transposable_Element;Class_I_Retrotransposition;Retrotransposon;Long_Terminal_Repeat_Element;Gypsy-ERV;Retroviridae;Orthoretrovirinae;ERV1	intronic
G100960	TU144258	exon	chr8	123792589	123793203	+	MER92B	root;Interspersed_Repeat;Transposable_Element;Class_I_Retrotransposition;Retrotransposon;Long_Terminal_Repeat_Element;Gypsy-ERV;Retroviridae;Orthoretrovirinae;ERV1	intronic
G100960	TU144255	transcript	chr8	123792589	123793304	+	MER92B	root;Interspersed_Repeat;Transposable_Element;Class_I_Retrotransposition;Retrotransposon;Long_Terminal_Repeat_Element;Gypsy-ERV;Retroviridae;Orthoretrovirinae;ERV1	intronic
G100960	TU144258	transcript	chr8	123792589	123793203	+	MER92B	root;Interspersed_Repeat;Transposable_Element;Class_I_Retrotransposition;Retrotransposon;Long_Terminal_Repeat_Element;Gypsy-ERV;Retroviridae;Orthoretrovirinae;ERV1	intronic
G100960	TU144254	transcript	chr8	123792589	123793141	+	MER92B	root;Interspersed_Repeat;Transposable_Element;Class_I_Retrotransposition;Retrotransposon;Long_Terminal_Repeat_Element;Gypsy-ERV;Retroviridae;Orthoretrovirinae;ERV1	intronic
G100960	TU144254	exon	chr8	123792589	123793141	+	MER92B	root;Interspersed_Repeat;Transposable_Element;Class_I_Retrotransposition;Retrotransposon;Long_Terminal_Repeat_Element;Gypsy-ERV;Retroviridae;Orthoretrovirinae;ERV1	intronic
G100976	TU144279	transcript	chr8	124459833	124460425	+	MLT1J	root;Interspersed_Repeat;Transposable_Element;Class_I_Retrotransposition;Retrotransposon;Long_Terminal_Repeat_Element;Gypsy-ERV;Retroviridae;Orthoretrovirinae;ERV2-group;ERV3;MaLR	intronic
G100976	TU144277	transcript	chr8	124459822	124460393	+	MLT1J	root;Interspersed_Repeat;Transposable_Element;Class_I_Retrotransposition;Retrotransposon;Long_Terminal_Repeat_Element;Gypsy-ERV;Retroviridae;Orthoretrovirinae;ERV2-group;ERV3;MaLR	intronic
G100976	TU144274	transcript	chr8	124459833	124460393	+	MLT1J	root;Interspersed_Repeat;Transposable_Element;Class_I_Retrotransposition;Retrotransposon;Long_Terminal_Repeat_Element;Gypsy-ERV;Retroviridae;Orthoretrovirinae;ERV2-group;ERV3;MaLR	intronic
G100976	TU144275	transcript	chr8	124459822	124460305	+	MLT1J	root;Interspersed_Repeat;Transposable_Element;Class_I_Retrotransposition;Retrotransposon;Long_Terminal_Repeat_Element;Gypsy-ERV;Retroviridae;Orthoretrovirinae;ERV2-group;ERV3;MaLR	intronic
G100976	TU144279	exon	chr8	124459833	124460425	+	MLT1J	root;Interspersed_Repeat;Transposable_Element;Class_I_Retrotransposition;Retrotransposon;Long_Terminal_Repeat_Element;Gypsy-ERV;Retroviridae;Orthoretrovirinae;ERV2-group;ERV3;MaLR	intronic
G100976	TU144275	exon	chr8	124459822	124460305	+	MLT1J	root;Interspersed_Repeat;Transposable_Element;Class_I_Retrotransposition;Retrotransposon;Long_Terminal_Repeat_Element;Gypsy-ERV;Retroviridae;Orthoretrovirinae;ERV2-group;ERV3;MaLR	intronic
G100976	TU144277	exon	chr8	124459822	124460393	+	MLT1J	root;Interspersed_Repeat;Transposable_Element;Class_I_Retrotransposition;Retrotransposon;Long_Terminal_Repeat_Element;Gypsy-ERV;Retroviridae;Orthoretrovirinae;ERV2-group;ERV3;MaLR	intronic
G100976	TU144272	exon	chr8	124459833	124460305	+	MLT1J	root;Interspersed_Repeat;Transposable_Element;Class_I_Retrotransposition;Retrotransposon;Long_Terminal_Repeat_Element;Gypsy-ERV;Retroviridae;Orthoretrovirinae;ERV2-group;ERV3;MaLR	intronic
G100976	TU144274	exon	chr8	124459833	124460393	+	MLT1J	root;Interspersed_Repeat;Transposable_Element;Class_I_Retrotransposition;Retrotransposon;Long_Terminal_Repeat_Element;Gypsy-ERV;Retroviridae;Orthoretrovirinae;ERV2-group;ERV3;MaLR	intronic
G100976	TU144272	transcript	chr8	124459833	124460305	+	MLT1J	root;Interspersed_Repeat;Transposable_Element;Class_I_Retrotransposition;Retrotransposon;Long_Terminal_Repeat_Element;Gypsy-ERV;Retroviridae;Orthoretrovirinae;ERV2-group;ERV3;MaLR	intronic
G100981	TU144281	exon	chr8	124535558	124536079	-	MSTB	root;Interspersed_Repeat;Transposable_Element;Class_I_Retrotransposition;Retrotransposon;Long_Terminal_Repeat_Element;Gypsy-ERV;Retroviridae;Orthoretrovirinae;ERV2-group;ERV3;MaLR	intronic
G100981	TU144281	transcript	chr8	124535558	124536079	-	MSTB	root;Interspersed_Repeat;Transposable_Element;Class_I_Retrotransposition;Retrotransposon;Long_Terminal_Repeat_Element;Gypsy-ERV;Retroviridae;Orthoretrovirinae;ERV2-group;ERV3;MaLR	intronic
G100985	TU144285	exon	chr8	124596458	124597191	-	MLT1C2	root;Interspersed_Repeat;Transposable_Element;Class_I_Retrotransposition;Retrotransposon;Long_Terminal_Repeat_Element;Gypsy-ERV;Retroviridae;Orthoretrovirinae;ERV2-group;ERV3;MaLR	intronic
G100985	TU144285	transcript	chr8	124596458	124597191	-	MLT1C2	root;Interspersed_Repeat;Transposable_Element;Class_I_Retrotransposition;Retrotransposon;Long_Terminal_Repeat_Element;Gypsy-ERV;Retroviridae;Orthoretrovirinae;ERV2-group;ERV3;MaLR	intronic
G101000	TU144300	exon	chr8	124534597	124535394	-	MER21C	root;Interspersed_Repeat;Transposable_Element;Class_I_Retrotransposition;Retrotransposon;Long_Terminal_Repeat_Element;Gypsy-ERV;Retroviridae;Orthoretrovirinae;ERV2-group;ERV3	intronic
G101000	TU144300	transcript	chr8	124534597	124535394	-	MER21C	root;Interspersed_Repeat;Transposable_Element;Class_I_Retrotransposition;Retrotransposon;Long_Terminal_Repeat_Element;Gypsy-ERV;Retroviridae;Orthoretrovirinae;ERV2-group;ERV3	intronic
G101001	TU144309	exon	chr8	125178336	125179111	+	MLT1B	root;Interspersed_Repeat;Transposable_Element;Class_I_Retrotransposition;Retrotransposon;Long_Terminal_Repeat_Element;Gypsy-ERV;Retroviridae;Orthoretrovirinae;ERV2-group;ERV3;MaLR	intronic
G101001	TU144301	transcript	chr8	125178336	125178825	+	MLT1B	root;Interspersed_Repeat;Transposable_Element;Class_I_Retrotransposition;Retrotransposon;Long_Terminal_Repeat_Element;Gypsy-ERV;Retroviridae;Orthoretrovirinae;ERV2-group;ERV3;MaLR	intronic
G101001	TU144308	transcript	chr8	125178579	125179277	+	MLT1B	root;Interspersed_Repeat;Transposable_Element;Class_I_Retrotransposition;Retrotransposon;Long_Terminal_Repeat_Element;Gypsy-ERV;Retroviridae;Orthoretrovirinae;ERV2-group;ERV3;MaLR	intronic
G101001	TU144308	exon	chr8	125178579	125179277	+	MLT1B	root;Interspersed_Repeat;Transposable_Element;Class_I_Retrotransposition;Retrotransposon;Long_Terminal_Repeat_Element;Gypsy-ERV;Retroviridae;Orthoretrovirinae;ERV2-group;ERV3;MaLR	intronic
G101001	TU144301	exon	chr8	125178336	125178825	+	MLT1B	root;Interspersed_Repeat;Transposable_Element;Class_I_Retrotransposition;Retrotransposon;Long_Terminal_Repeat_Element;Gypsy-ERV;Retroviridae;Orthoretrovirinae;ERV2-group;ERV3;MaLR	intronic
G101001	TU144306	exon	chr8	125178579	125179111	+	MLT1B	root;Interspersed_Repeat;Transposable_Element;Class_I_Retrotransposition;Retrotransposon;Long_Terminal_Repeat_Element;Gypsy-ERV;Retroviridae;Orthoretrovirinae;ERV2-group;ERV3;MaLR	intronic
G101001	TU144309	transcript	chr8	125178336	125179111	+	MLT1B	root;Interspersed_Repeat;Transposable_Element;Class_I_Retrotransposition;Retrotransposon;Long_Terminal_Repeat_Element;Gypsy-ERV;Retroviridae;Orthoretrovirinae;ERV2-group;ERV3;MaLR	intronic
G101001	TU144306	transcript	chr8	125178579	125179111	+	MLT1B	root;Interspersed_Repeat;Transposable_Element;Class_I_Retrotransposition;Retrotransposon;Long_Terminal_Repeat_Element;Gypsy-ERV;Retroviridae;Orthoretrovirinae;ERV2-group;ERV3;MaLR	intronic
G101001	TU144303	exon	chr8	125178579	125178825	+	MLT1B	root;Interspersed_Repeat;Transposable_Element;Class_I_Retrotransposition;Retrotransposon;Long_Terminal_Repeat_Element;Gypsy-ERV;Retroviridae;Orthoretrovirinae;ERV2-group;ERV3;MaLR	intronic
G101001	TU144303	transcript	chr8	125178579	125178825	+	MLT1B	root;Interspersed_Repeat;Transposable_Element;Class_I_Retrotransposition;Retrotransposon;Long_Terminal_Repeat_Element;Gypsy-ERV;Retroviridae;Orthoretrovirinae;ERV2-group;ERV3;MaLR	intronic
G101002	TU144302	exon	chr8	124657715	124659116	-	MSTA	root;Interspersed_Repeat;Transposable_Element;Class_I_Retrotransposition;Retrotransposon;Long_Terminal_Repeat_Element;Gypsy-ERV;Retroviridae;Orthoretrovirinae;ERV2-group;ERV3;MaLR	intronic
G101002	TU144302	transcript	chr8	124657715	124659116	-	MSTA	root;Interspersed_Repeat;Transposable_Element;Class_I_Retrotransposition;Retrotransposon;Long_Terminal_Repeat_Element;Gypsy-ERV;Retroviridae;Orthoretrovirinae;ERV2-group;ERV3;MaLR	intronic
G101003	TU144304	transcript	chr8	122565799	122566453	-	MLT1H1	root;Interspersed_Repeat;Transposable_Element;Class_I_Retrotransposition;Retrotransposon;Long_Terminal_Repeat_Element;Gypsy-ERV;Retroviridae;Orthoretrovirinae;ERV2-group;ERV3;MaLR	intronic
G101003	TU144304	exon	chr8	122565799	122566453	-	MLT1H1	root;Interspersed_Repeat;Transposable_Element;Class_I_Retrotransposition;Retrotransposon;Long_Terminal_Repeat_Element;Gypsy-ERV;Retroviridae;Orthoretrovirinae;ERV2-group;ERV3;MaLR	intronic
G101007	TU144311	exon	chr8	124678234	124678813	-	THE1B	root;Interspersed_Repeat;Transposable_Element;Class_I_Retrotransposition;Retrotransposon;Long_Terminal_Repeat_Element;Gypsy-ERV;Retroviridae;Orthoretrovirinae;ERV2-group;ERV3;MaLR	intronic
G101007	TU144311	transcript	chr8	124678234	124678813	-	THE1B	root;Interspersed_Repeat;Transposable_Element;Class_I_Retrotransposition;Retrotransposon;Long_Terminal_Repeat_Element;Gypsy-ERV;Retroviridae;Orthoretrovirinae;ERV2-group;ERV3;MaLR	intronic
G101012	TU144316	transcript	chr8	124363169	124363597	-	NA	NA	intronic
G101012	TU144316	exon	chr8	124363169	124363597	-	NA	NA	intronic
G101013	TU144317	exon	chr8	124344667	124345765	-	THE1D	root;Interspersed_Repeat;Transposable_Element;Class_I_Retrotransposition;Retrotransposon;Long_Terminal_Repeat_Element;Gypsy-ERV;Retroviridae;Orthoretrovirinae;ERV2-group;ERV3;MaLR	intronic
G101013	TU144317	transcript	chr8	124344667	124345765	-	THE1D	root;Interspersed_Repeat;Transposable_Element;Class_I_Retrotransposition;Retrotransposon;Long_Terminal_Repeat_Element;Gypsy-ERV;Retroviridae;Orthoretrovirinae;ERV2-group;ERV3;MaLR	intronic
G101014	TU144318	exon	chr8	124362261	124362654	-	NA	NA	intronic
G101014	TU144318	transcript	chr8	124362261	124364136	-	NA	NA	intronic
G101014	TU144318	exon	chr8	124363829	124364136	-	NA	NA	intronic
G10102	TU15102	exon	chr10	68004495	68005102	-	THE1D	root;Interspersed_Repeat;Transposable_Element;Class_I_Retrotransposition;Retrotransposon;Long_Terminal_Repeat_Element;Gypsy-ERV;Retroviridae;Orthoretrovirinae;ERV2-group;ERV3;MaLR	intronic
G10102	TU15106	exon	chr10	68004434	68005102	-	THE1D	root;Interspersed_Repeat;Transposable_Element;Class_I_Retrotransposition;Retrotransposon;Long_Terminal_Repeat_Element;Gypsy-ERV;Retroviridae;Orthoretrovirinae;ERV2-group;ERV3;MaLR	intronic
G10102	TU15107	exon	chr10	68004495	68005043	-	THE1D	root;Interspersed_Repeat;Transposable_Element;Class_I_Retrotransposition;Retrotransposon;Long_Terminal_Repeat_Element;Gypsy-ERV;Retroviridae;Orthoretrovirinae;ERV2-group;ERV3;MaLR	intronic
G10102	TU15100	exon	chr10	68004577	68005102	-	THE1D	root;Interspersed_Repeat;Transposable_Element;Class_I_Retrotransposition;Retrotransposon;Long_Terminal_Repeat_Element;Gypsy-ERV;Retroviridae;Orthoretrovirinae;ERV2-group;ERV3;MaLR	intronic
G10102	TU15106	transcript	chr10	68004434	68005102	-	THE1D	root;Interspersed_Repeat;Transposable_Element;Class_I_Retrotransposition;Retrotransposon;Long_Terminal_Repeat_Element;Gypsy-ERV;Retroviridae;Orthoretrovirinae;ERV2-group;ERV3;MaLR	intronic
G10102	TU15100	transcript	chr10	68004577	68005102	-	THE1D	root;Interspersed_Repeat;Transposable_Element;Class_I_Retrotransposition;Retrotransposon;Long_Terminal_Repeat_Element;Gypsy-ERV;Retroviridae;Orthoretrovirinae;ERV2-group;ERV3;MaLR	intronic
G10102	TU15110	exon	chr10	68004434	68005043	-	THE1D	root;Interspersed_Repeat;Transposable_Element;Class_I_Retrotransposition;Retrotransposon;Long_Terminal_Repeat_Element;Gypsy-ERV;Retroviridae;Orthoretrovirinae;ERV2-group;ERV3;MaLR	intronic
G10102	TU15102	transcript	chr10	68004495	68005102	-	THE1D	root;Interspersed_Repeat;Transposable_Element;Class_I_Retrotransposition;Retrotransposon;Long_Terminal_Repeat_Element;Gypsy-ERV;Retroviridae;Orthoretrovirinae;ERV2-group;ERV3;MaLR	intronic
G10102	TU15107	transcript	chr10	68004495	68005043	-	THE1D	root;Interspersed_Repeat;Transposable_Element;Class_I_Retrotransposition;Retrotransposon;Long_Terminal_Repeat_Element;Gypsy-ERV;Retroviridae;Orthoretrovirinae;ERV2-group;ERV3;MaLR	intronic
G10102	TU15110	transcript	chr10	68004434	68005043	-	THE1D	root;Interspersed_Repeat;Transposable_Element;Class_I_Retrotransposition;Retrotransposon;Long_Terminal_Repeat_Element;Gypsy-ERV;Retroviridae;Orthoretrovirinae;ERV2-group;ERV3;MaLR	intronic
G10102	TU15098	transcript	chr10	68004577	68005043	-	THE1D	root;Interspersed_Repeat;Transposable_Element;Class_I_Retrotransposition;Retrotransposon;Long_Terminal_Repeat_Element;Gypsy-ERV;Retroviridae;Orthoretrovirinae;ERV2-group;ERV3;MaLR	intronic
G10102	TU15098	exon	chr10	68004577	68005043	-	THE1D	root;Interspersed_Repeat;Transposable_Element;Class_I_Retrotransposition;Retrotransposon;Long_Terminal_Repeat_Element;Gypsy-ERV;Retroviridae;Orthoretrovirinae;ERV2-group;ERV3;MaLR	intronic
G101021	TU144325	exon	chr8	125072615	125072963	-	NA	NA	intronic
G101021	TU144325	transcript	chr8	125072615	125072963	-	NA	NA	intronic
G101028	TU144332	exon	chr8	123299402	123299789	+	LTR33	ERVL-E	nomatch	intergenic
G101028	TU144332	transcript	chr8	123299402	123299789	+	LTR33	ERVL-E	nomatch	intergenic
G10104	TU15101	transcript	chr10	70762918	70764103	+	LTR85a	root;Interspersed_Repeat;Transposable_Element;Class_I_Retrotransposition;Retrotransposon;Long_Terminal_Repeat_Element;Gypsy-ERV;Gypsy	intergenic
G10104	TU15101	exon	chr10	70762918	70764103	+	LTR85a	root;Interspersed_Repeat;Transposable_Element;Class_I_Retrotransposition;Retrotransposon;Long_Terminal_Repeat_Element;Gypsy-ERV;Gypsy	intergenic
G101042	TU144346	exon	chr8	123309882	123310732	+	NA	NA	intergenic
G101042	TU144346	transcript	chr8	123309882	123310732	+	NA	NA	intergenic
G101043	TU144347	exon	chr8	123308091	123308619	+	NA	NA	intergenic
G101043	TU144347	transcript	chr8	123308091	123308619	+	NA	NA	intergenic
G101046	TU144350	exon	chr8	127054560	127055196	+	MLT1I	root;Interspersed_Repeat;Transposable_Element;Class_I_Retrotransposition;Retrotransposon;Long_Terminal_Repeat_Element;Gypsy-ERV;Retroviridae;Orthoretrovirinae;ERV2-group;ERV3;MaLR	intronic
G101046	TU144350	transcript	chr8	127054560	127055196	+	MLT1I	root;Interspersed_Repeat;Transposable_Element;Class_I_Retrotransposition;Retrotransposon;Long_Terminal_Repeat_Element;Gypsy-ERV;Retroviridae;Orthoretrovirinae;ERV2-group;ERV3;MaLR	intronic
G101049	TU144353	transcript	chr8	127072807	127073433	+	MLT1A0	root;Interspersed_Repeat;Transposable_Element;Class_I_Retrotransposition;Retrotransposon;Long_Terminal_Repeat_Element;Gypsy-ERV;Retroviridae;Orthoretrovirinae;ERV2-group;ERV3;MaLR	intronic
G101049	TU144353	exon	chr8	127072807	127073433	+	MLT1A0	root;Interspersed_Repeat;Transposable_Element;Class_I_Retrotransposition;Retrotransposon;Long_Terminal_Repeat_Element;Gypsy-ERV;Retroviridae;Orthoretrovirinae;ERV2-group;ERV3;MaLR	intronic
G101056	TU144360	transcript	chr8	127046724	127047562	+	MER11B	root;Interspersed_Repeat;Transposable_Element;Class_I_Retrotransposition;Retrotransposon;Long_Terminal_Repeat_Element;Gypsy-ERV;Retroviridae;Orthoretrovirinae;ERV2-group;ERV2	intronic
G101056	TU144360	exon	chr8	127046724	127047562	+	MER11B	root;Interspersed_Repeat;Transposable_Element;Class_I_Retrotransposition;Retrotransposon;Long_Terminal_Repeat_Element;Gypsy-ERV;Retroviridae;Orthoretrovirinae;ERV2-group;ERV2	intronic
G10106	TU15104	transcript	chr10	70764867	70765877	+	MSTA	root;Interspersed_Repeat;Transposable_Element;Class_I_Retrotransposition;Retrotransposon;Long_Terminal_Repeat_Element;Gypsy-ERV;Retroviridae;Orthoretrovirinae;ERV2-group;ERV3;MaLR	intergenic
G10106	TU15104	exon	chr10	70764867	70765877	+	MSTA	root;Interspersed_Repeat;Transposable_Element;Class_I_Retrotransposition;Retrotransposon;Long_Terminal_Repeat_Element;Gypsy-ERV;Retroviridae;Orthoretrovirinae;ERV2-group;ERV3;MaLR	intergenic
G101060	TU144369	transcript	chr8	124595126	124595988	-	MLT1D	root;Interspersed_Repeat;Transposable_Element;Class_I_Retrotransposition;Retrotransposon;Long_Terminal_Repeat_Element;Gypsy-ERV;Retroviridae;Orthoretrovirinae;ERV2-group;ERV3;MaLR	intronic
G101060	TU144364	transcript	chr8	124595126	124596328	-	MLT1D	root;Interspersed_Repeat;Transposable_Element;Class_I_Retrotransposition;Retrotransposon;Long_Terminal_Repeat_Element;Gypsy-ERV;Retroviridae;Orthoretrovirinae;ERV2-group;ERV3;MaLR	intronic
G101060	TU144369	exon	chr8	124595126	124595988	-	MLT1D	root;Interspersed_Repeat;Transposable_Element;Class_I_Retrotransposition;Retrotransposon;Long_Terminal_Repeat_Element;Gypsy-ERV;Retroviridae;Orthoretrovirinae;ERV2-group;ERV3;MaLR	intronic
G101060	TU144368	exon	chr8	124595126	124596375	-	MLT1D	root;Interspersed_Repeat;Transposable_Element;Class_I_Retrotransposition;Retrotransposon;Long_Terminal_Repeat_Element;Gypsy-ERV;Retroviridae;Orthoretrovirinae;ERV2-group;ERV3;MaLR	intronic
G101060	TU144364	exon	chr8	124595126	124596328	-	MLT1D	root;Interspersed_Repeat;Transposable_Element;Class_I_Retrotransposition;Retrotransposon;Long_Terminal_Repeat_Element;Gypsy-ERV;Retroviridae;Orthoretrovirinae;ERV2-group;ERV3;MaLR	intronic
G101060	TU144368	transcript	chr8	124595126	124596375	-	MLT1D	root;Interspersed_Repeat;Transposable_Element;Class_I_Retrotransposition;Retrotransposon;Long_Terminal_Repeat_Element;Gypsy-ERV;Retroviridae;Orthoretrovirinae;ERV2-group;ERV3;MaLR	intronic
G101060	TU144374	transcript	chr8	124595374	124596375	-	MLT1D	root;Interspersed_Repeat;Transposable_Element;Class_I_Retrotransposition;Retrotransposon;Long_Terminal_Repeat_Element;Gypsy-ERV;Retroviridae;Orthoretrovirinae;ERV2-group;ERV3;MaLR	intronic
G101060	TU144371	transcript	chr8	124595374	124596328	-	MLT1D	root;Interspersed_Repeat;Transposable_Element;Class_I_Retrotransposition;Retrotransposon;Long_Terminal_Repeat_Element;Gypsy-ERV;Retroviridae;Orthoretrovirinae;ERV2-group;ERV3;MaLR	intronic
G101060	TU144373	transcript	chr8	124595374	124595988	-	MLT1D	root;Interspersed_Repeat;Transposable_Element;Class_I_Retrotransposition;Retrotransposon;Long_Terminal_Repeat_Element;Gypsy-ERV;Retroviridae;Orthoretrovirinae;ERV2-group;ERV3;MaLR	intronic
G101060	TU144371	exon	chr8	124595374	124596328	-	MLT1D	root;Interspersed_Repeat;Transposable_Element;Class_I_Retrotransposition;Retrotransposon;Long_Terminal_Repeat_Element;Gypsy-ERV;Retroviridae;Orthoretrovirinae;ERV2-group;ERV3;MaLR	intronic
G101060	TU144373	exon	chr8	124595374	124595988	-	MLT1D	root;Interspersed_Repeat;Transposable_Element;Class_I_Retrotransposition;Retrotransposon;Long_Terminal_Repeat_Element;Gypsy-ERV;Retroviridae;Orthoretrovirinae;ERV2-group;ERV3;MaLR	intronic
G101060	TU144374	exon	chr8	124595374	124596375	-	MLT1D	root;Interspersed_Repeat;Transposable_Element;Class_I_Retrotransposition;Retrotransposon;Long_Terminal_Repeat_Element;Gypsy-ERV;Retroviridae;Orthoretrovirinae;ERV2-group;ERV3;MaLR	intronic
G101061	TU144365	transcript	chr8	125071586	125071901	-	MLT1D	root;Interspersed_Repeat;Transposable_Element;Class_I_Retrotransposition;Retrotransposon;Long_Terminal_Repeat_Element;Gypsy-ERV;Retroviridae;Orthoretrovirinae;ERV2-group;ERV3;MaLR	intronic
G101061	TU144365	exon	chr8	125071586	125071901	-	MLT1D	root;Interspersed_Repeat;Transposable_Element;Class_I_Retrotransposition;Retrotransposon;Long_Terminal_Repeat_Element;Gypsy-ERV;Retroviridae;Orthoretrovirinae;ERV2-group;ERV3;MaLR	intronic
G101065	TU144372	exon	chr8	125237038	125237862	+	MamRep605	root;Interspersed_Repeat;Transposable_Element;Class_I_Retrotransposition;Retrotransposon;Long_Terminal_Repeat_Element	intronic
G101065	TU144372	transcript	chr8	125237038	125237862	+	MamRep605	root;Interspersed_Repeat;Transposable_Element;Class_I_Retrotransposition;Retrotransposon;Long_Terminal_Repeat_Element	intronic
G101068	TU144377	transcript	chr8	127113682	127114377	+	MSTB2	root;Interspersed_Repeat;Transposable_Element;Class_I_Retrotransposition;Retrotransposon;Long_Terminal_Repeat_Element;Gypsy-ERV;Retroviridae;Orthoretrovirinae;ERV2-group;ERV3;MaLR	intronic
G101068	TU144377	exon	chr8	127113682	127114377	+	MSTB2	root;Interspersed_Repeat;Transposable_Element;Class_I_Retrotransposition;Retrotransposon;Long_Terminal_Repeat_Element;Gypsy-ERV;Retroviridae;Orthoretrovirinae;ERV2-group;ERV3;MaLR	intronic
G101069	TU144382	transcript	chr8	125255066	125255422	+	MLT1G3	root;Interspersed_Repeat;Transposable_Element;Class_I_Retrotransposition;Retrotransposon;Long_Terminal_Repeat_Element;Gypsy-ERV;Retroviridae;Orthoretrovirinae;ERV2-group;ERV3;MaLR	intronic
G101069	TU144378	transcript	chr8	125254752	125255422	+	MLT1G3	root;Interspersed_Repeat;Transposable_Element;Class_I_Retrotransposition;Retrotransposon;Long_Terminal_Repeat_Element;Gypsy-ERV;Retroviridae;Orthoretrovirinae;ERV2-group;ERV3;MaLR	intronic
G101069	TU144378	exon	chr8	125254752	125255422	+	MLT1G3	root;Interspersed_Repeat;Transposable_Element;Class_I_Retrotransposition;Retrotransposon;Long_Terminal_Repeat_Element;Gypsy-ERV;Retroviridae;Orthoretrovirinae;ERV2-group;ERV3;MaLR	intronic
G101069	TU144379	exon	chr8	125254752	125255453	+	MLT1G3	root;Interspersed_Repeat;Transposable_Element;Class_I_Retrotransposition;Retrotransposon;Long_Terminal_Repeat_Element;Gypsy-ERV;Retroviridae;Orthoretrovirinae;ERV2-group;ERV3;MaLR	intronic
G101069	TU144380	transcript	chr8	125255066	125255453	+	MLT1G3	root;Interspersed_Repeat;Transposable_Element;Class_I_Retrotransposition;Retrotransposon;Long_Terminal_Repeat_Element;Gypsy-ERV;Retroviridae;Orthoretrovirinae;ERV2-group;ERV3;MaLR	intronic
G101069	TU144380	exon	chr8	125255066	125255453	+	MLT1G3	root;Interspersed_Repeat;Transposable_Element;Class_I_Retrotransposition;Retrotransposon;Long_Terminal_Repeat_Element;Gypsy-ERV;Retroviridae;Orthoretrovirinae;ERV2-group;ERV3;MaLR	intronic
G101069	TU144382	exon	chr8	125255066	125255422	+	MLT1G3	root;Interspersed_Repeat;Transposable_Element;Class_I_Retrotransposition;Retrotransposon;Long_Terminal_Repeat_Element;Gypsy-ERV;Retroviridae;Orthoretrovirinae;ERV2-group;ERV3;MaLR	intronic
G101069	TU144379	transcript	chr8	125254752	125255453	+	MLT1G3	root;Interspersed_Repeat;Transposable_Element;Class_I_Retrotransposition;Retrotransposon;Long_Terminal_Repeat_Element;Gypsy-ERV;Retroviridae;Orthoretrovirinae;ERV2-group;ERV3;MaLR	intronic
G101070	TU144393	exon	chr8	123295601	123296397	+	LTR33	ERVL-E	nomatch	intergenic
G101070	TU144397	transcript	chr8	123295273	123296036	+	LTR33	ERVL-E	nomatch	intergenic
G101070	TU144381	transcript	chr8	123296767	123297220	+	LTR33	ERVL-E	nomatch	intergenic
G101070	TU144394	exon	chr8	123295811	123296582	+	LTR33	ERVL-E	nomatch	intergenic
G101070	TU144389	exon	chr8	123295702	123296582	+	LTR33	ERVL-E	nomatch	intergenic
G101070	TU144397	exon	chr8	123295273	123296036	+	LTR33	ERVL-E	nomatch	intergenic
G101070	TU144387	transcript	chr8	123295811	123297220	+	LTR33	ERVL-E	nomatch	intergenic
G101070	TU144381	exon	chr8	123296767	123297220	+	LTR33	ERVL-E	nomatch	intergenic
G101070	TU144383	exon	chr8	123296961	123297220	+	LTR33	ERVL-E	nomatch	intergenic
G101070	TU144389	transcript	chr8	123295702	123296582	+	LTR33	ERVL-E	nomatch	intergenic
G101070	TU144383	transcript	chr8	123296961	123297220	+	LTR33	ERVL-E	nomatch	intergenic
G101070	TU144387	exon	chr8	123295811	123297220	+	LTR33	ERVL-E	nomatch	intergenic
G101070	TU144394	transcript	chr8	123295811	123296582	+	LTR33	ERVL-E	nomatch	intergenic
G101070	TU144393	transcript	chr8	123295601	123296397	+	LTR33	ERVL-E	nomatch	intergenic
G101074	TU144401	transcript	chr8	125077037	125077440	-	MLT1O	root;Interspersed_Repeat;Transposable_Element;Class_I_Retrotransposition;Retrotransposon;Long_Terminal_Repeat_Element;Gypsy-ERV;Retroviridae;Orthoretrovirinae;ERV2-group;ERV3;MaLR	intronic
G101074	TU144405	exon	chr8	125077017	125077440	-	MLT1O	root;Interspersed_Repeat;Transposable_Element;Class_I_Retrotransposition;Retrotransposon;Long_Terminal_Repeat_Element;Gypsy-ERV;Retroviridae;Orthoretrovirinae;ERV2-group;ERV3;MaLR	intronic
G101074	TU144399	exon	chr8	125077037	125077558	-	MLT1O	root;Interspersed_Repeat;Transposable_Element;Class_I_Retrotransposition;Retrotransposon;Long_Terminal_Repeat_Element;Gypsy-ERV;Retroviridae;Orthoretrovirinae;ERV2-group;ERV3;MaLR	intronic
G101074	TU144403	transcript	chr8	125076983	125077558	-	MLT1O	root;Interspersed_Repeat;Transposable_Element;Class_I_Retrotransposition;Retrotransposon;Long_Terminal_Repeat_Element;Gypsy-ERV;Retroviridae;Orthoretrovirinae;ERV2-group;ERV3;MaLR	intronic
G101074	TU144388	exon	chr8	125077017	125077558	-	MLT1O	root;Interspersed_Repeat;Transposable_Element;Class_I_Retrotransposition;Retrotransposon;Long_Terminal_Repeat_Element;Gypsy-ERV;Retroviridae;Orthoretrovirinae;ERV2-group;ERV3;MaLR	intronic
G101074	TU144401	exon	chr8	125077037	125077440	-	MLT1O	root;Interspersed_Repeat;Transposable_Element;Class_I_Retrotransposition;Retrotransposon;Long_Terminal_Repeat_Element;Gypsy-ERV;Retroviridae;Orthoretrovirinae;ERV2-group;ERV3;MaLR	intronic
G101074	TU144392	transcript	chr8	125077037	125077587	-	MLT1O	root;Interspersed_Repeat;Transposable_Element;Class_I_Retrotransposition;Retrotransposon;Long_Terminal_Repeat_Element;Gypsy-ERV;Retroviridae;Orthoretrovirinae;ERV2-group;ERV3;MaLR	intronic
G101074	TU144405	transcript	chr8	125077017	125077440	-	MLT1O	root;Interspersed_Repeat;Transposable_Element;Class_I_Retrotransposition;Retrotransposon;Long_Terminal_Repeat_Element;Gypsy-ERV;Retroviridae;Orthoretrovirinae;ERV2-group;ERV3;MaLR	intronic
G101074	TU144395	transcript	chr8	125077017	125077587	-	MLT1O	root;Interspersed_Repeat;Transposable_Element;Class_I_Retrotransposition;Retrotransposon;Long_Terminal_Repeat_Element;Gypsy-ERV;Retroviridae;Orthoretrovirinae;ERV2-group;ERV3;MaLR	intronic
G101074	TU144408	exon	chr8	125076983	125077587	-	MLT1O	root;Interspersed_Repeat;Transposable_Element;Class_I_Retrotransposition;Retrotransposon;Long_Terminal_Repeat_Element;Gypsy-ERV;Retroviridae;Orthoretrovirinae;ERV2-group;ERV3;MaLR	intronic
G101074	TU144388	transcript	chr8	125077017	125077558	-	MLT1O	root;Interspersed_Repeat;Transposable_Element;Class_I_Retrotransposition;Retrotransposon;Long_Terminal_Repeat_Element;Gypsy-ERV;Retroviridae;Orthoretrovirinae;ERV2-group;ERV3;MaLR	intronic
G101074	TU144392	exon	chr8	125077037	125077587	-	MLT1O	root;Interspersed_Repeat;Transposable_Element;Class_I_Retrotransposition;Retrotransposon;Long_Terminal_Repeat_Element;Gypsy-ERV;Retroviridae;Orthoretrovirinae;ERV2-group;ERV3;MaLR	intronic
G101074	TU144408	transcript	chr8	125076983	125077587	-	MLT1O	root;Interspersed_Repeat;Transposable_Element;Class_I_Retrotransposition;Retrotransposon;Long_Terminal_Repeat_Element;Gypsy-ERV;Retroviridae;Orthoretrovirinae;ERV2-group;ERV3;MaLR	intronic
G101074	TU144399	transcript	chr8	125077037	125077558	-	MLT1O	root;Interspersed_Repeat;Transposable_Element;Class_I_Retrotransposition;Retrotransposon;Long_Terminal_Repeat_Element;Gypsy-ERV;Retroviridae;Orthoretrovirinae;ERV2-group;ERV3;MaLR	intronic
G101074	TU144395	exon	chr8	125077017	125077587	-	MLT1O	root;Interspersed_Repeat;Transposable_Element;Class_I_Retrotransposition;Retrotransposon;Long_Terminal_Repeat_Element;Gypsy-ERV;Retroviridae;Orthoretrovirinae;ERV2-group;ERV3;MaLR	intronic
G101074	TU144403	exon	chr8	125076983	125077558	-	MLT1O	root;Interspersed_Repeat;Transposable_Element;Class_I_Retrotransposition;Retrotransposon;Long_Terminal_Repeat_Element;Gypsy-ERV;Retroviridae;Orthoretrovirinae;ERV2-group;ERV3;MaLR	intronic
G101078	TU144398	transcript	chr8	127298521	127300043	+	MLT1H1	root;Interspersed_Repeat;Transposable_Element;Class_I_Retrotransposition;Retrotransposon;Long_Terminal_Repeat_Element;Gypsy-ERV;Retroviridae;Orthoretrovirinae;ERV2-group;ERV3;MaLR	intronic
G101078	TU144398	exon	chr8	127298521	127300043	+	MLT1H1	root;Interspersed_Repeat;Transposable_Element;Class_I_Retrotransposition;Retrotransposon;Long_Terminal_Repeat_Element;Gypsy-ERV;Retroviridae;Orthoretrovirinae;ERV2-group;ERV3;MaLR	intronic
G10108	TU15115	transcript	chr10	70034679	70035521	-	MLT1A0	root;Interspersed_Repeat;Transposable_Element;Class_I_Retrotransposition;Retrotransposon;Long_Terminal_Repeat_Element;Gypsy-ERV;Retroviridae;Orthoretrovirinae;ERV2-group;ERV3;MaLR	intergenic
G10108	TU15111	transcript	chr10	70034807	70035652	-	MLT1A0	root;Interspersed_Repeat;Transposable_Element;Class_I_Retrotransposition;Retrotransposon;Long_Terminal_Repeat_Element;Gypsy-ERV;Retroviridae;Orthoretrovirinae;ERV2-group;ERV3;MaLR	intergenic
G10108	TU15108	transcript	chr10	70034807	70035521	-	MLT1A0	root;Interspersed_Repeat;Transposable_Element;Class_I_Retrotransposition;Retrotransposon;Long_Terminal_Repeat_Element;Gypsy-ERV;Retroviridae;Orthoretrovirinae;ERV2-group;ERV3;MaLR	intergenic
G10108	TU15114	exon	chr10	70034679	70035652	-	MLT1A0	root;Interspersed_Repeat;Transposable_Element;Class_I_Retrotransposition;Retrotransposon;Long_Terminal_Repeat_Element;Gypsy-ERV;Retroviridae;Orthoretrovirinae;ERV2-group;ERV3;MaLR	intergenic
G10108	TU15111	exon	chr10	70034807	70035652	-	MLT1A0	root;Interspersed_Repeat;Transposable_Element;Class_I_Retrotransposition;Retrotransposon;Long_Terminal_Repeat_Element;Gypsy-ERV;Retroviridae;Orthoretrovirinae;ERV2-group;ERV3;MaLR	intergenic
G10108	TU15115	exon	chr10	70034679	70035521	-	MLT1A0	root;Interspersed_Repeat;Transposable_Element;Class_I_Retrotransposition;Retrotransposon;Long_Terminal_Repeat_Element;Gypsy-ERV;Retroviridae;Orthoretrovirinae;ERV2-group;ERV3;MaLR	intergenic
G10108	TU15114	transcript	chr10	70034679	70035652	-	MLT1A0	root;Interspersed_Repeat;Transposable_Element;Class_I_Retrotransposition;Retrotransposon;Long_Terminal_Repeat_Element;Gypsy-ERV;Retroviridae;Orthoretrovirinae;ERV2-group;ERV3;MaLR	intergenic
G10108	TU15108	exon	chr10	70034807	70035521	-	MLT1A0	root;Interspersed_Repeat;Transposable_Element;Class_I_Retrotransposition;Retrotransposon;Long_Terminal_Repeat_Element;Gypsy-ERV;Retroviridae;Orthoretrovirinae;ERV2-group;ERV3;MaLR	intergenic
G10109	TU15109	transcript	chr10	69386853	69387250	+	MER90	root;Interspersed_Repeat;Transposable_Element;Class_I_Retrotransposition;Retrotransposon;Long_Terminal_Repeat_Element;Gypsy-ERV;Retroviridae;Orthoretrovirinae;ERV1	intronic
G10109	TU15109	exon	chr10	69386853	69387250	+	MER90	root;Interspersed_Repeat;Transposable_Element;Class_I_Retrotransposition;Retrotransposon;Long_Terminal_Repeat_Element;Gypsy-ERV;Retroviridae;Orthoretrovirinae;ERV1	intronic
G101094	TU144419	exon	chr8	127388452	127389204	-	MLT1H1	root;Interspersed_Repeat;Transposable_Element;Class_I_Retrotransposition;Retrotransposon;Long_Terminal_Repeat_Element;Gypsy-ERV;Retroviridae;Orthoretrovirinae;ERV2-group;ERV3;MaLR	intronic
G101094	TU144419	transcript	chr8	127388452	127389204	-	MLT1H1	root;Interspersed_Repeat;Transposable_Element;Class_I_Retrotransposition;Retrotransposon;Long_Terminal_Repeat_Element;Gypsy-ERV;Retroviridae;Orthoretrovirinae;ERV2-group;ERV3;MaLR	intronic
G101095	TU144425	exon	chr8	124605176	124605960	-	MamRep605	root;Interspersed_Repeat;Transposable_Element;Class_I_Retrotransposition;Retrotransposon;Long_Terminal_Repeat_Element	intronic
G101095	TU144423	exon	chr8	124605628	124605960	-	MamRep605	root;Interspersed_Repeat;Transposable_Element;Class_I_Retrotransposition;Retrotransposon;Long_Terminal_Repeat_Element	intronic
G101095	TU144423	transcript	chr8	124605628	124605960	-	MamRep605	root;Interspersed_Repeat;Transposable_Element;Class_I_Retrotransposition;Retrotransposon;Long_Terminal_Repeat_Element	intronic
G101095	TU144420	exon	chr8	124605176	124605541	-	MamRep605	root;Interspersed_Repeat;Transposable_Element;Class_I_Retrotransposition;Retrotransposon;Long_Terminal_Repeat_Element	intronic
G101095	TU144420	transcript	chr8	124605176	124605541	-	MamRep605	root;Interspersed_Repeat;Transposable_Element;Class_I_Retrotransposition;Retrotransposon;Long_Terminal_Repeat_Element	intronic
G101095	TU144425	transcript	chr8	124605176	124605960	-	MamRep605	root;Interspersed_Repeat;Transposable_Element;Class_I_Retrotransposition;Retrotransposon;Long_Terminal_Repeat_Element	intronic
G101100	TU144437	transcript	chr8	125085966	125087252	-	MLT1B	root;Interspersed_Repeat;Transposable_Element;Class_I_Retrotransposition;Retrotransposon;Long_Terminal_Repeat_Element;Gypsy-ERV;Retroviridae;Orthoretrovirinae;ERV2-group;ERV3;MaLR	intronic
G101100	TU144448	transcript	chr8	125086031	125087078	-	MLT1B	root;Interspersed_Repeat;Transposable_Element;Class_I_Retrotransposition;Retrotransposon;Long_Terminal_Repeat_Element;Gypsy-ERV;Retroviridae;Orthoretrovirinae;ERV2-group;ERV3;MaLR	intronic
G101100	TU144451	exon	chr8	125086215	125086607	-	MLT1B	root;Interspersed_Repeat;Transposable_Element;Class_I_Retrotransposition;Retrotransposon;Long_Terminal_Repeat_Element;Gypsy-ERV;Retroviridae;Orthoretrovirinae;ERV2-group;ERV3;MaLR	intronic
G101100	TU144451	transcript	chr8	125086215	125086607	-	MLT1B	root;Interspersed_Repeat;Transposable_Element;Class_I_Retrotransposition;Retrotransposon;Long_Terminal_Repeat_Element;Gypsy-ERV;Retroviridae;Orthoretrovirinae;ERV2-group;ERV3;MaLR	intronic
G101100	TU144454	exon	chr8	125086031	125087252	-	MLT1B	root;Interspersed_Repeat;Transposable_Element;Class_I_Retrotransposition;Retrotransposon;Long_Terminal_Repeat_Element;Gypsy-ERV;Retroviridae;Orthoretrovirinae;ERV2-group;ERV3;MaLR	intronic
G101100	TU144448	exon	chr8	125086031	125087078	-	MLT1B	root;Interspersed_Repeat;Transposable_Element;Class_I_Retrotransposition;Retrotransposon;Long_Terminal_Repeat_Element;Gypsy-ERV;Retroviridae;Orthoretrovirinae;ERV2-group;ERV3;MaLR	intronic
G101100	TU144435	transcript	chr8	125086031	125086685	-	MLT1B	root;Interspersed_Repeat;Transposable_Element;Class_I_Retrotransposition;Retrotransposon;Long_Terminal_Repeat_Element;Gypsy-ERV;Retroviridae;Orthoretrovirinae;ERV2-group;ERV3;MaLR	intronic
G101100	TU144454	transcript	chr8	125086031	125087252	-	MLT1B	root;Interspersed_Repeat;Transposable_Element;Class_I_Retrotransposition;Retrotransposon;Long_Terminal_Repeat_Element;Gypsy-ERV;Retroviridae;Orthoretrovirinae;ERV2-group;ERV3;MaLR	intronic
G101100	TU144440	transcript	chr8	125086215	125086685	-	MLT1B	root;Interspersed_Repeat;Transposable_Element;Class_I_Retrotransposition;Retrotransposon;Long_Terminal_Repeat_Element;Gypsy-ERV;Retroviridae;Orthoretrovirinae;ERV2-group;ERV3;MaLR	intronic
G101100	TU144442	exon	chr8	125086031	125086607	-	MLT1B	root;Interspersed_Repeat;Transposable_Element;Class_I_Retrotransposition;Retrotransposon;Long_Terminal_Repeat_Element;Gypsy-ERV;Retroviridae;Orthoretrovirinae;ERV2-group;ERV3;MaLR	intronic
G101100	TU144446	exon	chr8	125085966	125087078	-	MLT1B	root;Interspersed_Repeat;Transposable_Element;Class_I_Retrotransposition;Retrotransposon;Long_Terminal_Repeat_Element;Gypsy-ERV;Retroviridae;Orthoretrovirinae;ERV2-group;ERV3;MaLR	intronic
G101100	TU144427	exon	chr8	125085966	125086607	-	MLT1B	root;Interspersed_Repeat;Transposable_Element;Class_I_Retrotransposition;Retrotransposon;Long_Terminal_Repeat_Element;Gypsy-ERV;Retroviridae;Orthoretrovirinae;ERV2-group;ERV3;MaLR	intronic
G101100	TU144456	transcript	chr8	125086215	125087252	-	MLT1B	root;Interspersed_Repeat;Transposable_Element;Class_I_Retrotransposition;Retrotransposon;Long_Terminal_Repeat_Element;Gypsy-ERV;Retroviridae;Orthoretrovirinae;ERV2-group;ERV3;MaLR	intronic
G101100	TU144444	exon	chr8	125085966	125086685	-	MLT1B	root;Interspersed_Repeat;Transposable_Element;Class_I_Retrotransposition;Retrotransposon;Long_Terminal_Repeat_Element;Gypsy-ERV;Retroviridae;Orthoretrovirinae;ERV2-group;ERV3;MaLR	intronic
G101100	TU144435	exon	chr8	125086031	125086685	-	MLT1B	root;Interspersed_Repeat;Transposable_Element;Class_I_Retrotransposition;Retrotransposon;Long_Terminal_Repeat_Element;Gypsy-ERV;Retroviridae;Orthoretrovirinae;ERV2-group;ERV3;MaLR	intronic
G101100	TU144444	transcript	chr8	125085966	125086685	-	MLT1B	root;Interspersed_Repeat;Transposable_Element;Class_I_Retrotransposition;Retrotransposon;Long_Terminal_Repeat_Element;Gypsy-ERV;Retroviridae;Orthoretrovirinae;ERV2-group;ERV3;MaLR	intronic
G101100	TU144456	exon	chr8	125086215	125087252	-	MLT1B	root;Interspersed_Repeat;Transposable_Element;Class_I_Retrotransposition;Retrotransposon;Long_Terminal_Repeat_Element;Gypsy-ERV;Retroviridae;Orthoretrovirinae;ERV2-group;ERV3;MaLR	intronic
G101100	TU144437	exon	chr8	125085966	125087252	-	MLT1B	root;Interspersed_Repeat;Transposable_Element;Class_I_Retrotransposition;Retrotransposon;Long_Terminal_Repeat_Element;Gypsy-ERV;Retroviridae;Orthoretrovirinae;ERV2-group;ERV3;MaLR	intronic
G101100	TU144427	transcript	chr8	125085966	125086607	-	MLT1B	root;Interspersed_Repeat;Transposable_Element;Class_I_Retrotransposition;Retrotransposon;Long_Terminal_Repeat_Element;Gypsy-ERV;Retroviridae;Orthoretrovirinae;ERV2-group;ERV3;MaLR	intronic
G101100	TU144442	transcript	chr8	125086031	125086607	-	MLT1B	root;Interspersed_Repeat;Transposable_Element;Class_I_Retrotransposition;Retrotransposon;Long_Terminal_Repeat_Element;Gypsy-ERV;Retroviridae;Orthoretrovirinae;ERV2-group;ERV3;MaLR	intronic
G101100	TU144446	transcript	chr8	125085966	125087078	-	MLT1B	root;Interspersed_Repeat;Transposable_Element;Class_I_Retrotransposition;Retrotransposon;Long_Terminal_Repeat_Element;Gypsy-ERV;Retroviridae;Orthoretrovirinae;ERV2-group;ERV3;MaLR	intronic
G101100	TU144440	exon	chr8	125086215	125086685	-	MLT1B	root;Interspersed_Repeat;Transposable_Element;Class_I_Retrotransposition;Retrotransposon;Long_Terminal_Repeat_Element;Gypsy-ERV;Retroviridae;Orthoretrovirinae;ERV2-group;ERV3;MaLR	intronic
G101101	TU144436	transcript	chr8	127127410	127128276	+	MLT1C2	root;Interspersed_Repeat;Transposable_Element;Class_I_Retrotransposition;Retrotransposon;Long_Terminal_Repeat_Element;Gypsy-ERV;Retroviridae;Orthoretrovirinae;ERV2-group;ERV3;MaLR	intronic
G101101	TU144436	exon	chr8	127127410	127128276	+	MLT1C2	root;Interspersed_Repeat;Transposable_Element;Class_I_Retrotransposition;Retrotransposon;Long_Terminal_Repeat_Element;Gypsy-ERV;Retroviridae;Orthoretrovirinae;ERV2-group;ERV3;MaLR	intronic
G101101	TU144428	exon	chr8	127127485	127128276	+	MLT1C2	root;Interspersed_Repeat;Transposable_Element;Class_I_Retrotransposition;Retrotransposon;Long_Terminal_Repeat_Element;Gypsy-ERV;Retroviridae;Orthoretrovirinae;ERV2-group;ERV3;MaLR	intronic
G101101	TU144439	exon	chr8	127127410	127128474	+	MLT1C2	root;Interspersed_Repeat;Transposable_Element;Class_I_Retrotransposition;Retrotransposon;Long_Terminal_Repeat_Element;Gypsy-ERV;Retroviridae;Orthoretrovirinae;ERV2-group;ERV3;MaLR	intronic
G101101	TU144428	transcript	chr8	127127485	127128276	+	MLT1C2	root;Interspersed_Repeat;Transposable_Element;Class_I_Retrotransposition;Retrotransposon;Long_Terminal_Repeat_Element;Gypsy-ERV;Retroviridae;Orthoretrovirinae;ERV2-group;ERV3;MaLR	intronic
G101101	TU144433	transcript	chr8	127127485	127128474	+	MLT1C2	root;Interspersed_Repeat;Transposable_Element;Class_I_Retrotransposition;Retrotransposon;Long_Terminal_Repeat_Element;Gypsy-ERV;Retroviridae;Orthoretrovirinae;ERV2-group;ERV3;MaLR	intronic
G101101	TU144433	exon	chr8	127127485	127128474	+	MLT1C2	root;Interspersed_Repeat;Transposable_Element;Class_I_Retrotransposition;Retrotransposon;Long_Terminal_Repeat_Element;Gypsy-ERV;Retroviridae;Orthoretrovirinae;ERV2-group;ERV3;MaLR	intronic
G101101	TU144439	transcript	chr8	127127410	127128474	+	MLT1C2	root;Interspersed_Repeat;Transposable_Element;Class_I_Retrotransposition;Retrotransposon;Long_Terminal_Repeat_Element;Gypsy-ERV;Retroviridae;Orthoretrovirinae;ERV2-group;ERV3;MaLR	intronic
G101103	TU144430	exon	chr8	127517049	127518124	-	MLT1A	root;Interspersed_Repeat;Transposable_Element;Class_I_Retrotransposition;Retrotransposon;Long_Terminal_Repeat_Element;Gypsy-ERV;Retroviridae;Orthoretrovirinae;ERV2-group;ERV3;MaLR	intergenic
G101103	TU144430	transcript	chr8	127517049	127518124	-	MLT1A	root;Interspersed_Repeat;Transposable_Element;Class_I_Retrotransposition;Retrotransposon;Long_Terminal_Repeat_Element;Gypsy-ERV;Retroviridae;Orthoretrovirinae;ERV2-group;ERV3;MaLR	intergenic
G101112	TU144449	transcript	chr8	127557695	127558613	-	MLT1D	root;Interspersed_Repeat;Transposable_Element;Class_I_Retrotransposition;Retrotransposon;Long_Terminal_Repeat_Element;Gypsy-ERV;Retroviridae;Orthoretrovirinae;ERV2-group;ERV3;MaLR	intergenic
G101112	TU144449	exon	chr8	127557695	127558613	-	MLT1D	root;Interspersed_Repeat;Transposable_Element;Class_I_Retrotransposition;Retrotransposon;Long_Terminal_Repeat_Element;Gypsy-ERV;Retroviridae;Orthoretrovirinae;ERV2-group;ERV3;MaLR	intergenic
G101119	TU144459	transcript	chr8	127598994	127600183	-	LTR78	root;Interspersed_Repeat;Transposable_Element;Class_I_Retrotransposition;Retrotransposon;Long_Terminal_Repeat_Element;Gypsy-ERV;Retroviridae;Orthoretrovirinae;ERV1	antisense
G101119	TU144459	exon	chr8	127598994	127600183	-	LTR78	root;Interspersed_Repeat;Transposable_Element;Class_I_Retrotransposition;Retrotransposon;Long_Terminal_Repeat_Element;Gypsy-ERV;Retroviridae;Orthoretrovirinae;ERV1	antisense
G101121	TU144461	transcript	chr8	127602622	127604156	-	MER21C	MER21B	MER21-int	nomatch	antisense
G101121	TU144461	exon	chr8	127602622	127604156	-	MER21C	MER21B	MER21-int	nomatch	antisense
G101122	TU144462	exon	chr8	127604166	127606374	-	MER21C	MER21B	MER21-int	nomatch	antisense
G101122	TU144462	transcript	chr8	127604166	127606374	-	MER21C	MER21B	MER21-int	nomatch	antisense
G101123	TU144463	exon	chr8	127869758	127870637	+	MLT1C2	root;Interspersed_Repeat;Transposable_Element;Class_I_Retrotransposition;Retrotransposon;Long_Terminal_Repeat_Element;Gypsy-ERV;Retroviridae;Orthoretrovirinae;ERV2-group;ERV3;MaLR	intronic
G101123	TU144463	transcript	chr8	127869758	127870637	+	MLT1C2	root;Interspersed_Repeat;Transposable_Element;Class_I_Retrotransposition;Retrotransposon;Long_Terminal_Repeat_Element;Gypsy-ERV;Retroviridae;Orthoretrovirinae;ERV2-group;ERV3;MaLR	intronic
G101124	TU144464	exon	chr8	127888292	127889018	+	MLT1D	root;Interspersed_Repeat;Transposable_Element;Class_I_Retrotransposition;Retrotransposon;Long_Terminal_Repeat_Element;Gypsy-ERV;Retroviridae;Orthoretrovirinae;ERV2-group;ERV3;MaLR	intronic
G101124	TU144464	transcript	chr8	127888292	127889018	+	MLT1D	root;Interspersed_Repeat;Transposable_Element;Class_I_Retrotransposition;Retrotransposon;Long_Terminal_Repeat_Element;Gypsy-ERV;Retroviridae;Orthoretrovirinae;ERV2-group;ERV3;MaLR	intronic
G101127	TU144475	exon	chr8	127025356	127026822	+	LTR85b	root;Interspersed_Repeat;Transposable_Element;Class_I_Retrotransposition;Retrotransposon;Long_Terminal_Repeat_Element;Gypsy-ERV;Gypsy	intronic
G101127	TU144477	exon	chr8	127025637	127026822	+	LTR85b	root;Interspersed_Repeat;Transposable_Element;Class_I_Retrotransposition;Retrotransposon;Long_Terminal_Repeat_Element;Gypsy-ERV;Gypsy	intronic
G101127	TU144471	transcript	chr8	127025637	127026790	+	LTR85b	root;Interspersed_Repeat;Transposable_Element;Class_I_Retrotransposition;Retrotransposon;Long_Terminal_Repeat_Element;Gypsy-ERV;Gypsy	intronic
G101127	TU144476	transcript	chr8	127026199	127026822	+	LTR85b	root;Interspersed_Repeat;Transposable_Element;Class_I_Retrotransposition;Retrotransposon;Long_Terminal_Repeat_Element;Gypsy-ERV;Gypsy	intronic
G101127	TU144476	exon	chr8	127026199	127026822	+	LTR85b	root;Interspersed_Repeat;Transposable_Element;Class_I_Retrotransposition;Retrotransposon;Long_Terminal_Repeat_Element;Gypsy-ERV;Gypsy	intronic
G101127	TU144473	transcript	chr8	127025356	127026790	+	LTR85b	root;Interspersed_Repeat;Transposable_Element;Class_I_Retrotransposition;Retrotransposon;Long_Terminal_Repeat_Element;Gypsy-ERV;Gypsy	intronic
G101127	TU144477	transcript	chr8	127025637	127026822	+	LTR85b	root;Interspersed_Repeat;Transposable_Element;Class_I_Retrotransposition;Retrotransposon;Long_Terminal_Repeat_Element;Gypsy-ERV;Gypsy	intronic
G101127	TU144475	transcript	chr8	127025356	127026822	+	LTR85b	root;Interspersed_Repeat;Transposable_Element;Class_I_Retrotransposition;Retrotransposon;Long_Terminal_Repeat_Element;Gypsy-ERV;Gypsy	intronic
G101127	TU144473	exon	chr8	127025356	127026790	+	LTR85b	root;Interspersed_Repeat;Transposable_Element;Class_I_Retrotransposition;Retrotransposon;Long_Terminal_Repeat_Element;Gypsy-ERV;Gypsy	intronic
G101127	TU144468	transcript	chr8	127026199	127026790	+	LTR85b	root;Interspersed_Repeat;Transposable_Element;Class_I_Retrotransposition;Retrotransposon;Long_Terminal_Repeat_Element;Gypsy-ERV;Gypsy	intronic
G101127	TU144468	exon	chr8	127026199	127026790	+	LTR85b	root;Interspersed_Repeat;Transposable_Element;Class_I_Retrotransposition;Retrotransposon;Long_Terminal_Repeat_Element;Gypsy-ERV;Gypsy	intronic
G101127	TU144471	exon	chr8	127025637	127026790	+	LTR85b	root;Interspersed_Repeat;Transposable_Element;Class_I_Retrotransposition;Retrotransposon;Long_Terminal_Repeat_Element;Gypsy-ERV;Gypsy	intronic
G10113	TU15117	transcript	chr10	70411798	70412316	+	MLT1L	root;Interspersed_Repeat;Transposable_Element;Class_I_Retrotransposition;Retrotransposon;Long_Terminal_Repeat_Element;Gypsy-ERV;Retroviridae;Orthoretrovirinae;ERV2-group;ERV3;MaLR	intronic
G10113	TU15117	exon	chr10	70411798	70412316	+	MLT1L	root;Interspersed_Repeat;Transposable_Element;Class_I_Retrotransposition;Retrotransposon;Long_Terminal_Repeat_Element;Gypsy-ERV;Retroviridae;Orthoretrovirinae;ERV2-group;ERV3;MaLR	intronic
G101133	TU144478	transcript	chr8	128066093	128066677	+	MLT1I	root;Interspersed_Repeat;Transposable_Element;Class_I_Retrotransposition;Retrotransposon;Long_Terminal_Repeat_Element;Gypsy-ERV;Retroviridae;Orthoretrovirinae;ERV2-group;ERV3;MaLR	intronic
G101133	TU144478	exon	chr8	128066093	128066677	+	MLT1I	root;Interspersed_Repeat;Transposable_Element;Class_I_Retrotransposition;Retrotransposon;Long_Terminal_Repeat_Element;Gypsy-ERV;Retroviridae;Orthoretrovirinae;ERV2-group;ERV3;MaLR	intronic
G101134	TU144479	exon	chr8	127927880	127928618	+	MER31A	root;Interspersed_Repeat;Transposable_Element;Class_I_Retrotransposition;Retrotransposon;Long_Terminal_Repeat_Element;Gypsy-ERV;Retroviridae;Orthoretrovirinae;ERV1	intronic
G101134	TU144479	transcript	chr8	127927880	127928618	+	MER31A	root;Interspersed_Repeat;Transposable_Element;Class_I_Retrotransposition;Retrotransposon;Long_Terminal_Repeat_Element;Gypsy-ERV;Retroviridae;Orthoretrovirinae;ERV1	intronic
G101137	TU144482	transcript	chr8	128102727	128103447	+	MLT1C2	root;Interspersed_Repeat;Transposable_Element;Class_I_Retrotransposition;Retrotransposon;Long_Terminal_Repeat_Element;Gypsy-ERV;Retroviridae;Orthoretrovirinae;ERV2-group;ERV3;MaLR	intronic
G101137	TU144482	exon	chr8	128102727	128103447	+	MLT1C2	root;Interspersed_Repeat;Transposable_Element;Class_I_Retrotransposition;Retrotransposon;Long_Terminal_Repeat_Element;Gypsy-ERV;Retroviridae;Orthoretrovirinae;ERV2-group;ERV3;MaLR	intronic
G10114	TU15124	exon	chr10	69468681	69469590	+	MER21C	root;Interspersed_Repeat;Transposable_Element;Class_I_Retrotransposition;Retrotransposon;Long_Terminal_Repeat_Element;Gypsy-ERV;Retroviridae;Orthoretrovirinae;ERV2-group;ERV3	intronic
G10114	TU15118	exon	chr10	69468681	69469053	+	MER21C	root;Interspersed_Repeat;Transposable_Element;Class_I_Retrotransposition;Retrotransposon;Long_Terminal_Repeat_Element;Gypsy-ERV;Retroviridae;Orthoretrovirinae;ERV2-group;ERV3	intronic
G10114	TU15122	exon	chr10	69469147	69469590	+	MER21C	root;Interspersed_Repeat;Transposable_Element;Class_I_Retrotransposition;Retrotransposon;Long_Terminal_Repeat_Element;Gypsy-ERV;Retroviridae;Orthoretrovirinae;ERV2-group;ERV3	intronic
G10114	TU15124	transcript	chr10	69468681	69469590	+	MER21C	root;Interspersed_Repeat;Transposable_Element;Class_I_Retrotransposition;Retrotransposon;Long_Terminal_Repeat_Element;Gypsy-ERV;Retroviridae;Orthoretrovirinae;ERV2-group;ERV3	intronic
G10114	TU15118	transcript	chr10	69468681	69469053	+	MER21C	root;Interspersed_Repeat;Transposable_Element;Class_I_Retrotransposition;Retrotransposon;Long_Terminal_Repeat_Element;Gypsy-ERV;Retroviridae;Orthoretrovirinae;ERV2-group;ERV3	intronic
G10114	TU15122	transcript	chr10	69469147	69469590	+	MER21C	root;Interspersed_Repeat;Transposable_Element;Class_I_Retrotransposition;Retrotransposon;Long_Terminal_Repeat_Element;Gypsy-ERV;Retroviridae;Orthoretrovirinae;ERV2-group;ERV3	intronic
G101140	TU144485	exon	chr8	127627960	127628371	-	MLT1L	root;Interspersed_Repeat;Transposable_Element;Class_I_Retrotransposition;Retrotransposon;Long_Terminal_Repeat_Element;Gypsy-ERV;Retroviridae;Orthoretrovirinae;ERV2-group;ERV3;MaLR	antisense
G101140	TU144485	transcript	chr8	127627960	127628371	-	MLT1L	root;Interspersed_Repeat;Transposable_Element;Class_I_Retrotransposition;Retrotransposon;Long_Terminal_Repeat_Element;Gypsy-ERV;Retroviridae;Orthoretrovirinae;ERV2-group;ERV3;MaLR	antisense
G101143	TU144488	exon	chr8	127865178	127865732	+	MLT1D	root;Interspersed_Repeat;Transposable_Element;Class_I_Retrotransposition;Retrotransposon;Long_Terminal_Repeat_Element;Gypsy-ERV;Retroviridae;Orthoretrovirinae;ERV2-group;ERV3;MaLR	intronic
G101143	TU144488	transcript	chr8	127865178	127865732	+	MLT1D	root;Interspersed_Repeat;Transposable_Element;Class_I_Retrotransposition;Retrotransposon;Long_Terminal_Repeat_Element;Gypsy-ERV;Retroviridae;Orthoretrovirinae;ERV2-group;ERV3;MaLR	intronic
G101144	TU144489	exon	chr8	127581137	127581852	-	MLT1C2	root;Interspersed_Repeat;Transposable_Element;Class_I_Retrotransposition;Retrotransposon;Long_Terminal_Repeat_Element;Gypsy-ERV;Retroviridae;Orthoretrovirinae;ERV2-group;ERV3;MaLR	antisense
G101144	TU144489	transcript	chr8	127581137	127581852	-	MLT1C2	root;Interspersed_Repeat;Transposable_Element;Class_I_Retrotransposition;Retrotransposon;Long_Terminal_Repeat_Element;Gypsy-ERV;Retroviridae;Orthoretrovirinae;ERV2-group;ERV3;MaLR	antisense
G101144	TU144494	exon	chr8	127581137	127581898	-	MLT1C2	root;Interspersed_Repeat;Transposable_Element;Class_I_Retrotransposition;Retrotransposon;Long_Terminal_Repeat_Element;Gypsy-ERV;Retroviridae;Orthoretrovirinae;ERV2-group;ERV3;MaLR	antisense
G101144	TU144493	exon	chr8	127581327	127581898	-	MLT1C2	root;Interspersed_Repeat;Transposable_Element;Class_I_Retrotransposition;Retrotransposon;Long_Terminal_Repeat_Element;Gypsy-ERV;Retroviridae;Orthoretrovirinae;ERV2-group;ERV3;MaLR	antisense
G101144	TU144490	transcript	chr8	127581327	127581852	-	MLT1C2	root;Interspersed_Repeat;Transposable_Element;Class_I_Retrotransposition;Retrotransposon;Long_Terminal_Repeat_Element;Gypsy-ERV;Retroviridae;Orthoretrovirinae;ERV2-group;ERV3;MaLR	antisense
G101144	TU144493	transcript	chr8	127581327	127581898	-	MLT1C2	root;Interspersed_Repeat;Transposable_Element;Class_I_Retrotransposition;Retrotransposon;Long_Terminal_Repeat_Element;Gypsy-ERV;Retroviridae;Orthoretrovirinae;ERV2-group;ERV3;MaLR	antisense
G101144	TU144494	transcript	chr8	127581137	127581898	-	MLT1C2	root;Interspersed_Repeat;Transposable_Element;Class_I_Retrotransposition;Retrotransposon;Long_Terminal_Repeat_Element;Gypsy-ERV;Retroviridae;Orthoretrovirinae;ERV2-group;ERV3;MaLR	antisense
G101144	TU144490	exon	chr8	127581327	127581852	-	MLT1C2	root;Interspersed_Repeat;Transposable_Element;Class_I_Retrotransposition;Retrotransposon;Long_Terminal_Repeat_Element;Gypsy-ERV;Retroviridae;Orthoretrovirinae;ERV2-group;ERV3;MaLR	antisense
G101147	TU144495	transcript	chr8	129987870	129988536	-	MER48	root;Interspersed_Repeat;Transposable_Element;Class_I_Retrotransposition;Retrotransposon;Long_Terminal_Repeat_Element;Gypsy-ERV;Retroviridae;Orthoretrovirinae;ERV1	intronic
G101147	TU144495	exon	chr8	129987870	129988536	-	MER48	root;Interspersed_Repeat;Transposable_Element;Class_I_Retrotransposition;Retrotransposon;Long_Terminal_Repeat_Element;Gypsy-ERV;Retroviridae;Orthoretrovirinae;ERV1	intronic
G101148	TU144496	exon	chr8	129955774	129956119	-	MLT1I	root;Interspersed_Repeat;Transposable_Element;Class_I_Retrotransposition;Retrotransposon;Long_Terminal_Repeat_Element;Gypsy-ERV;Retroviridae;Orthoretrovirinae;ERV2-group;ERV3;MaLR	intronic
G101148	TU144496	transcript	chr8	129955774	129956119	-	MLT1I	root;Interspersed_Repeat;Transposable_Element;Class_I_Retrotransposition;Retrotransposon;Long_Terminal_Repeat_Element;Gypsy-ERV;Retroviridae;Orthoretrovirinae;ERV2-group;ERV3;MaLR	intronic
G101149	TU144497	exon	chr8	128035440	128036192	+	MLT1D	root;Interspersed_Repeat;Transposable_Element;Class_I_Retrotransposition;Retrotransposon;Long_Terminal_Repeat_Element;Gypsy-ERV;Retroviridae;Orthoretrovirinae;ERV2-group;ERV3;MaLR	intronic
G101149	TU144497	transcript	chr8	128035440	128036192	+	MLT1D	root;Interspersed_Repeat;Transposable_Element;Class_I_Retrotransposition;Retrotransposon;Long_Terminal_Repeat_Element;Gypsy-ERV;Retroviridae;Orthoretrovirinae;ERV2-group;ERV3;MaLR	intronic
G101150	TU144498	transcript	chr8	130379949	130380645	-	LTR16C	root;Interspersed_Repeat;Transposable_Element;Class_I_Retrotransposition;Retrotransposon;Long_Terminal_Repeat_Element;Gypsy-ERV;Retroviridae;Orthoretrovirinae;ERV2-group;ERV3	intronic
G101150	TU144498	exon	chr8	130379949	130380645	-	LTR16C	root;Interspersed_Repeat;Transposable_Element;Class_I_Retrotransposition;Retrotransposon;Long_Terminal_Repeat_Element;Gypsy-ERV;Retroviridae;Orthoretrovirinae;ERV2-group;ERV3	intronic
G101155	TU144503	exon	chr8	127954878	127955538	+	MLT1B	root;Interspersed_Repeat;Transposable_Element;Class_I_Retrotransposition;Retrotransposon;Long_Terminal_Repeat_Element;Gypsy-ERV;Retroviridae;Orthoretrovirinae;ERV2-group;ERV3;MaLR	intronic
G101155	TU144503	transcript	chr8	127954878	127955538	+	MLT1B	root;Interspersed_Repeat;Transposable_Element;Class_I_Retrotransposition;Retrotransposon;Long_Terminal_Repeat_Element;Gypsy-ERV;Retroviridae;Orthoretrovirinae;ERV2-group;ERV3;MaLR	intronic
G101158	TU144506	transcript	chr8	127830541	127831350	+	MLT2A1	root;Interspersed_Repeat;Transposable_Element;Class_I_Retrotransposition;Retrotransposon;Long_Terminal_Repeat_Element;Gypsy-ERV;Retroviridae;Orthoretrovirinae;ERV2-group;ERV3	intronic
G101158	TU144506	exon	chr8	127831099	127831350	+	MLT2A1	root;Interspersed_Repeat;Transposable_Element;Class_I_Retrotransposition;Retrotransposon;Long_Terminal_Repeat_Element;Gypsy-ERV;Retroviridae;Orthoretrovirinae;ERV2-group;ERV3	intronic
G101158	TU144506	exon	chr8	127830541	127831039	+	MLT2A1	root;Interspersed_Repeat;Transposable_Element;Class_I_Retrotransposition;Retrotransposon;Long_Terminal_Repeat_Element;Gypsy-ERV;Retroviridae;Orthoretrovirinae;ERV2-group;ERV3	intronic
G101160	TU144508	transcript	chr8	128084861	128085445	+	MLT1F	root;Interspersed_Repeat;Transposable_Element;Class_I_Retrotransposition;Retrotransposon;Long_Terminal_Repeat_Element;Gypsy-ERV;Retroviridae;Orthoretrovirinae;ERV2-group;ERV3;MaLR	intronic
G101160	TU144508	exon	chr8	128084861	128085445	+	MLT1F	root;Interspersed_Repeat;Transposable_Element;Class_I_Retrotransposition;Retrotransposon;Long_Terminal_Repeat_Element;Gypsy-ERV;Retroviridae;Orthoretrovirinae;ERV2-group;ERV3;MaLR	intronic
G101161	TU144509	exon	chr8	128054673	128055338	+	MLT2D	root;Interspersed_Repeat;Transposable_Element;Class_I_Retrotransposition;Retrotransposon;Long_Terminal_Repeat_Element;Gypsy-ERV;Retroviridae;Orthoretrovirinae;ERV2-group;ERV3	intronic
G101161	TU144509	transcript	chr8	128054673	128055338	+	MLT2D	root;Interspersed_Repeat;Transposable_Element;Class_I_Retrotransposition;Retrotransposon;Long_Terminal_Repeat_Element;Gypsy-ERV;Retroviridae;Orthoretrovirinae;ERV2-group;ERV3	intronic
G101168	TU144517	exon	chr8	127968498	127969223	+	MLT1C2	root;Interspersed_Repeat;Transposable_Element;Class_I_Retrotransposition;Retrotransposon;Long_Terminal_Repeat_Element;Gypsy-ERV;Retroviridae;Orthoretrovirinae;ERV2-group;ERV3;MaLR	intronic
G101168	TU144520	exon	chr8	127968482	127969223	+	MLT1C2	root;Interspersed_Repeat;Transposable_Element;Class_I_Retrotransposition;Retrotransposon;Long_Terminal_Repeat_Element;Gypsy-ERV;Retroviridae;Orthoretrovirinae;ERV2-group;ERV3;MaLR	intronic
G101168	TU144516	transcript	chr8	127968498	127969072	+	MLT1C2	root;Interspersed_Repeat;Transposable_Element;Class_I_Retrotransposition;Retrotransposon;Long_Terminal_Repeat_Element;Gypsy-ERV;Retroviridae;Orthoretrovirinae;ERV2-group;ERV3;MaLR	intronic
G101168	TU144520	transcript	chr8	127968482	127969223	+	MLT1C2	root;Interspersed_Repeat;Transposable_Element;Class_I_Retrotransposition;Retrotransposon;Long_Terminal_Repeat_Element;Gypsy-ERV;Retroviridae;Orthoretrovirinae;ERV2-group;ERV3;MaLR	intronic
G101168	TU144517	transcript	chr8	127968498	127969223	+	MLT1C2	root;Interspersed_Repeat;Transposable_Element;Class_I_Retrotransposition;Retrotransposon;Long_Terminal_Repeat_Element;Gypsy-ERV;Retroviridae;Orthoretrovirinae;ERV2-group;ERV3;MaLR	intronic
G101168	TU144516	exon	chr8	127968498	127969072	+	MLT1C2	root;Interspersed_Repeat;Transposable_Element;Class_I_Retrotransposition;Retrotransposon;Long_Terminal_Repeat_Element;Gypsy-ERV;Retroviridae;Orthoretrovirinae;ERV2-group;ERV3;MaLR	intronic
G10117	TU15121	transcript	chr10	68274522	68275093	-	MLT1F	root;Interspersed_Repeat;Transposable_Element;Class_I_Retrotransposition;Retrotransposon;Long_Terminal_Repeat_Element;Gypsy-ERV;Retroviridae;Orthoretrovirinae;ERV2-group;ERV3;MaLR	intergenic
G10117	TU15121	exon	chr10	68274522	68275093	-	MLT1F	root;Interspersed_Repeat;Transposable_Element;Class_I_Retrotransposition;Retrotransposon;Long_Terminal_Repeat_Element;Gypsy-ERV;Retroviridae;Orthoretrovirinae;ERV2-group;ERV3;MaLR	intergenic
G101182	TU144534	transcript	chr8	128000465	128001102	+	LTR50	root;Interspersed_Repeat;Transposable_Element;Class_I_Retrotransposition;Retrotransposon;Long_Terminal_Repeat_Element;Gypsy-ERV;Retroviridae;Orthoretrovirinae;ERV2-group;ERV3	intronic
G101182	TU144537	exon	chr8	128000483	128001102	+	LTR50	root;Interspersed_Repeat;Transposable_Element;Class_I_Retrotransposition;Retrotransposon;Long_Terminal_Repeat_Element;Gypsy-ERV;Retroviridae;Orthoretrovirinae;ERV2-group;ERV3	intronic
G101182	TU144540	exon	chr8	128000465	128001033	+	LTR50	root;Interspersed_Repeat;Transposable_Element;Class_I_Retrotransposition;Retrotransposon;Long_Terminal_Repeat_Element;Gypsy-ERV;Retroviridae;Orthoretrovirinae;ERV2-group;ERV3	intronic
G101182	TU144537	transcript	chr8	128000483	128001102	+	LTR50	root;Interspersed_Repeat;Transposable_Element;Class_I_Retrotransposition;Retrotransposon;Long_Terminal_Repeat_Element;Gypsy-ERV;Retroviridae;Orthoretrovirinae;ERV2-group;ERV3	intronic
G101182	TU144541	exon	chr8	128000449	128001102	+	LTR50	root;Interspersed_Repeat;Transposable_Element;Class_I_Retrotransposition;Retrotransposon;Long_Terminal_Repeat_Element;Gypsy-ERV;Retroviridae;Orthoretrovirinae;ERV2-group;ERV3	intronic
G101182	TU144540	transcript	chr8	128000465	128001033	+	LTR50	root;Interspersed_Repeat;Transposable_Element;Class_I_Retrotransposition;Retrotransposon;Long_Terminal_Repeat_Element;Gypsy-ERV;Retroviridae;Orthoretrovirinae;ERV2-group;ERV3	intronic
G101182	TU144535	transcript	chr8	128000483	128001033	+	LTR50	root;Interspersed_Repeat;Transposable_Element;Class_I_Retrotransposition;Retrotransposon;Long_Terminal_Repeat_Element;Gypsy-ERV;Retroviridae;Orthoretrovirinae;ERV2-group;ERV3	intronic
G101182	TU144535	exon	chr8	128000483	128001033	+	LTR50	root;Interspersed_Repeat;Transposable_Element;Class_I_Retrotransposition;Retrotransposon;Long_Terminal_Repeat_Element;Gypsy-ERV;Retroviridae;Orthoretrovirinae;ERV2-group;ERV3	intronic
G101182	TU144534	exon	chr8	128000465	128001102	+	LTR50	root;Interspersed_Repeat;Transposable_Element;Class_I_Retrotransposition;Retrotransposon;Long_Terminal_Repeat_Element;Gypsy-ERV;Retroviridae;Orthoretrovirinae;ERV2-group;ERV3	intronic
G101182	TU144541	transcript	chr8	128000449	128001102	+	LTR50	root;Interspersed_Repeat;Transposable_Element;Class_I_Retrotransposition;Retrotransposon;Long_Terminal_Repeat_Element;Gypsy-ERV;Retroviridae;Orthoretrovirinae;ERV2-group;ERV3	intronic
G101184	TU144533	exon	chr8	130800578	130801238	-	MLT1A0	root;Interspersed_Repeat;Transposable_Element;Class_I_Retrotransposition;Retrotransposon;Long_Terminal_Repeat_Element;Gypsy-ERV;Retroviridae;Orthoretrovirinae;ERV2-group;ERV3;MaLR	intronic
G101184	TU144533	transcript	chr8	130800578	130801238	-	MLT1A0	root;Interspersed_Repeat;Transposable_Element;Class_I_Retrotransposition;Retrotransposon;Long_Terminal_Repeat_Element;Gypsy-ERV;Retroviridae;Orthoretrovirinae;ERV2-group;ERV3;MaLR	intronic
G101186	TU144539	transcript	chr8	130814257	130815418	-	THE1B	root;Interspersed_Repeat;Transposable_Element;Class_I_Retrotransposition;Retrotransposon;Long_Terminal_Repeat_Element;Gypsy-ERV;Retroviridae;Orthoretrovirinae;ERV2-group;ERV3;MaLR	intronic
G101186	TU144539	exon	chr8	130814257	130815418	-	THE1B	root;Interspersed_Repeat;Transposable_Element;Class_I_Retrotransposition;Retrotransposon;Long_Terminal_Repeat_Element;Gypsy-ERV;Retroviridae;Orthoretrovirinae;ERV2-group;ERV3;MaLR	intronic
G101188	TU144542	exon	chr8	128011138	128011694	+	MLT1A	root;Interspersed_Repeat;Transposable_Element;Class_I_Retrotransposition;Retrotransposon;Long_Terminal_Repeat_Element;Gypsy-ERV;Retroviridae;Orthoretrovirinae;ERV2-group;ERV3;MaLR	intronic
G101188	TU144542	transcript	chr8	128011138	128011694	+	MLT1A	root;Interspersed_Repeat;Transposable_Element;Class_I_Retrotransposition;Retrotransposon;Long_Terminal_Repeat_Element;Gypsy-ERV;Retroviridae;Orthoretrovirinae;ERV2-group;ERV3;MaLR	intronic
G101189	TU144543	exon	chr8	128020057	128020821	+	MLT1E2	root;Interspersed_Repeat;Transposable_Element;Class_I_Retrotransposition;Retrotransposon;Long_Terminal_Repeat_Element;Gypsy-ERV;Retroviridae;Orthoretrovirinae;ERV2-group;ERV3;MaLR	intronic
G101189	TU144543	transcript	chr8	128020057	128020821	+	MLT1E2	root;Interspersed_Repeat;Transposable_Element;Class_I_Retrotransposition;Retrotransposon;Long_Terminal_Repeat_Element;Gypsy-ERV;Retroviridae;Orthoretrovirinae;ERV2-group;ERV3;MaLR	intronic
G101190	TU144544	exon	chr8	122837087	122837460	+	NA	NA	intronic
G101190	TU144544	transcript	chr8	122837087	122837460	+	NA	NA	intronic
G101192	TU144546	transcript	chr8	122829905	122830500	+	MER41A	root;Interspersed_Repeat;Transposable_Element;Class_I_Retrotransposition;Retrotransposon;Long_Terminal_Repeat_Element;Gypsy-ERV;Retroviridae;Orthoretrovirinae;ERV1	intronic
G101192	TU144546	exon	chr8	122829905	122830500	+	MER41A	root;Interspersed_Repeat;Transposable_Element;Class_I_Retrotransposition;Retrotransposon;Long_Terminal_Repeat_Element;Gypsy-ERV;Retroviridae;Orthoretrovirinae;ERV1	intronic
G101199	TU144553	transcript	chr8	131021040	131022037	-	MLT1J	root;Interspersed_Repeat;Transposable_Element;Class_I_Retrotransposition;Retrotransposon;Long_Terminal_Repeat_Element;Gypsy-ERV;Retroviridae;Orthoretrovirinae;ERV2-group;ERV3;MaLR	intronic
G101199	TU144553	exon	chr8	131021040	131022037	-	MLT1J	root;Interspersed_Repeat;Transposable_Element;Class_I_Retrotransposition;Retrotransposon;Long_Terminal_Repeat_Element;Gypsy-ERV;Retroviridae;Orthoretrovirinae;ERV2-group;ERV3;MaLR	intronic
G101204	TU144558	transcript	chr8	124990294	124990904	+	ERVL	root;Interspersed_Repeat;Transposable_Element;Class_I_Retrotransposition;Retrotransposon;Long_Terminal_Repeat_Element;Gypsy-ERV;Retroviridae;Orthoretrovirinae;ERV2-group;ERV3	intergenic
G101204	TU144558	exon	chr8	124990294	124990904	+	ERVL	root;Interspersed_Repeat;Transposable_Element;Class_I_Retrotransposition;Retrotransposon;Long_Terminal_Repeat_Element;Gypsy-ERV;Retroviridae;Orthoretrovirinae;ERV2-group;ERV3	intergenic
G101208	TU144562	transcript	chr8	130806292	130807131	-	LTR33	root;Interspersed_Repeat;Transposable_Element;Class_I_Retrotransposition;Retrotransposon;Long_Terminal_Repeat_Element;Gypsy-ERV;Retroviridae;Orthoretrovirinae;ERV2-group;ERV3	intronic
G101208	TU144562	exon	chr8	130806292	130807131	-	LTR33	root;Interspersed_Repeat;Transposable_Element;Class_I_Retrotransposition;Retrotransposon;Long_Terminal_Repeat_Element;Gypsy-ERV;Retroviridae;Orthoretrovirinae;ERV2-group;ERV3	intronic
G101209	TU144563	exon	chr8	128040034	128040236	+	MLT2D	root;Interspersed_Repeat;Transposable_Element;Class_I_Retrotransposition;Retrotransposon;Long_Terminal_Repeat_Element;Gypsy-ERV;Retroviridae;Orthoretrovirinae;ERV2-group;ERV3	intronic
G101209	TU144563	exon	chr8	128040249	128040631	+	MLT2D	root;Interspersed_Repeat;Transposable_Element;Class_I_Retrotransposition;Retrotransposon;Long_Terminal_Repeat_Element;Gypsy-ERV;Retroviridae;Orthoretrovirinae;ERV2-group;ERV3	intronic
G101209	TU144563	transcript	chr8	128040034	128040631	+	MLT2D	root;Interspersed_Repeat;Transposable_Element;Class_I_Retrotransposition;Retrotransposon;Long_Terminal_Repeat_Element;Gypsy-ERV;Retroviridae;Orthoretrovirinae;ERV2-group;ERV3	intronic
G10121	TU15129	transcript	chr10	68263514	68264158	-	LTR16	root;Interspersed_Repeat;Transposable_Element;Class_I_Retrotransposition;Retrotransposon;Long_Terminal_Repeat_Element;Gypsy-ERV;Retroviridae;Orthoretrovirinae;ERV2-group;ERV3	intergenic
G10121	TU15127	transcript	chr10	68263574	68264158	-	LTR16	root;Interspersed_Repeat;Transposable_Element;Class_I_Retrotransposition;Retrotransposon;Long_Terminal_Repeat_Element;Gypsy-ERV;Retroviridae;Orthoretrovirinae;ERV2-group;ERV3	intergenic
G10121	TU15128	transcript	chr10	68263801	68264158	-	LTR16	root;Interspersed_Repeat;Transposable_Element;Class_I_Retrotransposition;Retrotransposon;Long_Terminal_Repeat_Element;Gypsy-ERV;Retroviridae;Orthoretrovirinae;ERV2-group;ERV3	intergenic
G10121	TU15129	exon	chr10	68263514	68264158	-	LTR16	root;Interspersed_Repeat;Transposable_Element;Class_I_Retrotransposition;Retrotransposon;Long_Terminal_Repeat_Element;Gypsy-ERV;Retroviridae;Orthoretrovirinae;ERV2-group;ERV3	intergenic
G10121	TU15128	exon	chr10	68263801	68264158	-	LTR16	root;Interspersed_Repeat;Transposable_Element;Class_I_Retrotransposition;Retrotransposon;Long_Terminal_Repeat_Element;Gypsy-ERV;Retroviridae;Orthoretrovirinae;ERV2-group;ERV3	intergenic
G10121	TU15130	transcript	chr10	68263574	68264187	-	LTR16	root;Interspersed_Repeat;Transposable_Element;Class_I_Retrotransposition;Retrotransposon;Long_Terminal_Repeat_Element;Gypsy-ERV;Retroviridae;Orthoretrovirinae;ERV2-group;ERV3	intergenic
G10121	TU15130	exon	chr10	68263574	68264187	-	LTR16	root;Interspersed_Repeat;Transposable_Element;Class_I_Retrotransposition;Retrotransposon;Long_Terminal_Repeat_Element;Gypsy-ERV;Retroviridae;Orthoretrovirinae;ERV2-group;ERV3	intergenic
G10121	TU15127	exon	chr10	68263574	68264158	-	LTR16	root;Interspersed_Repeat;Transposable_Element;Class_I_Retrotransposition;Retrotransposon;Long_Terminal_Repeat_Element;Gypsy-ERV;Retroviridae;Orthoretrovirinae;ERV2-group;ERV3	intergenic
G101222	TU144576	exon	chr8	130392637	130393094	-	MSTB1	root;Interspersed_Repeat;Transposable_Element;Class_I_Retrotransposition;Retrotransposon;Long_Terminal_Repeat_Element;Gypsy-ERV;Retroviridae;Orthoretrovirinae;ERV2-group;ERV3;MaLR	intronic
G101222	TU144576	transcript	chr8	130392637	130393094	-	MSTB1	root;Interspersed_Repeat;Transposable_Element;Class_I_Retrotransposition;Retrotransposon;Long_Terminal_Repeat_Element;Gypsy-ERV;Retroviridae;Orthoretrovirinae;ERV2-group;ERV3;MaLR	intronic
G101223	TU144577	transcript	chr8	130827568	130830817	-	LTR8	root;Interspersed_Repeat;Transposable_Element;Class_I_Retrotransposition;Retrotransposon;Long_Terminal_Repeat_Element;Gypsy-ERV;Retroviridae;Orthoretrovirinae;ERV1	intronic
G101223	TU144577	exon	chr8	130827568	130830817	-	LTR8	root;Interspersed_Repeat;Transposable_Element;Class_I_Retrotransposition;Retrotransposon;Long_Terminal_Repeat_Element;Gypsy-ERV;Retroviridae;Orthoretrovirinae;ERV1	intronic
G101224	TU144578	transcript	chr8	130171147	130171766	-	THE1D	root;Interspersed_Repeat;Transposable_Element;Class_I_Retrotransposition;Retrotransposon;Long_Terminal_Repeat_Element;Gypsy-ERV;Retroviridae;Orthoretrovirinae;ERV2-group;ERV3;MaLR	intronic
G101224	TU144578	exon	chr8	130171147	130171766	-	THE1D	root;Interspersed_Repeat;Transposable_Element;Class_I_Retrotransposition;Retrotransposon;Long_Terminal_Repeat_Element;Gypsy-ERV;Retroviridae;Orthoretrovirinae;ERV2-group;ERV3;MaLR	intronic
G101225	TU144579	exon	chr8	130432503	130433004	-	MLT1L	root;Interspersed_Repeat;Transposable_Element;Class_I_Retrotransposition;Retrotransposon;Long_Terminal_Repeat_Element;Gypsy-ERV;Retroviridae;Orthoretrovirinae;ERV2-group;ERV3;MaLR	intronic
G101225	TU144581	transcript	chr8	130432598	130433004	-	MLT1L	root;Interspersed_Repeat;Transposable_Element;Class_I_Retrotransposition;Retrotransposon;Long_Terminal_Repeat_Element;Gypsy-ERV;Retroviridae;Orthoretrovirinae;ERV2-group;ERV3;MaLR	intronic
G101225	TU144581	exon	chr8	130432598	130433004	-	MLT1L	root;Interspersed_Repeat;Transposable_Element;Class_I_Retrotransposition;Retrotransposon;Long_Terminal_Repeat_Element;Gypsy-ERV;Retroviridae;Orthoretrovirinae;ERV2-group;ERV3;MaLR	intronic
G101225	TU144579	transcript	chr8	130432503	130433004	-	MLT1L	root;Interspersed_Repeat;Transposable_Element;Class_I_Retrotransposition;Retrotransposon;Long_Terminal_Repeat_Element;Gypsy-ERV;Retroviridae;Orthoretrovirinae;ERV2-group;ERV3;MaLR	intronic
G101225	TU144580	transcript	chr8	130432503	130433099	-	MLT1L	root;Interspersed_Repeat;Transposable_Element;Class_I_Retrotransposition;Retrotransposon;Long_Terminal_Repeat_Element;Gypsy-ERV;Retroviridae;Orthoretrovirinae;ERV2-group;ERV3;MaLR	intronic
G101225	TU144582	exon	chr8	130432598	130433099	-	MLT1L	root;Interspersed_Repeat;Transposable_Element;Class_I_Retrotransposition;Retrotransposon;Long_Terminal_Repeat_Element;Gypsy-ERV;Retroviridae;Orthoretrovirinae;ERV2-group;ERV3;MaLR	intronic
G101225	TU144582	transcript	chr8	130432598	130433099	-	MLT1L	root;Interspersed_Repeat;Transposable_Element;Class_I_Retrotransposition;Retrotransposon;Long_Terminal_Repeat_Element;Gypsy-ERV;Retroviridae;Orthoretrovirinae;ERV2-group;ERV3;MaLR	intronic
G101225	TU144580	exon	chr8	130432503	130433099	-	MLT1L	root;Interspersed_Repeat;Transposable_Element;Class_I_Retrotransposition;Retrotransposon;Long_Terminal_Repeat_Element;Gypsy-ERV;Retroviridae;Orthoretrovirinae;ERV2-group;ERV3;MaLR	intronic
G101229	TU144586	exon	chr8	132289168	132289844	-	MLT1C2	root;Interspersed_Repeat;Transposable_Element;Class_I_Retrotransposition;Retrotransposon;Long_Terminal_Repeat_Element;Gypsy-ERV;Retroviridae;Orthoretrovirinae;ERV2-group;ERV3;MaLR	intronic
G101229	TU144586	transcript	chr8	132289168	132289844	-	MLT1C2	root;Interspersed_Repeat;Transposable_Element;Class_I_Retrotransposition;Retrotransposon;Long_Terminal_Repeat_Element;Gypsy-ERV;Retroviridae;Orthoretrovirinae;ERV2-group;ERV3;MaLR	intronic
G10123	TU15132	exon	chr10	71312558	71313374	+	MLT1G3	root;Interspersed_Repeat;Transposable_Element;Class_I_Retrotransposition;Retrotransposon;Long_Terminal_Repeat_Element;Gypsy-ERV;Retroviridae;Orthoretrovirinae;ERV2-group;ERV3;MaLR	intergenic
G10123	TU15132	transcript	chr10	71312558	71313374	+	MLT1G3	root;Interspersed_Repeat;Transposable_Element;Class_I_Retrotransposition;Retrotransposon;Long_Terminal_Repeat_Element;Gypsy-ERV;Retroviridae;Orthoretrovirinae;ERV2-group;ERV3;MaLR	intergenic
G101230	TU144587	transcript	chr8	131995074	131995431	+	NA	NA	intronic
G101230	TU144587	exon	chr8	131995074	131995431	+	NA	NA	intronic
G101231	TU144592	transcript	chr8	130428717	130429351	-	MLT1C2	root;Interspersed_Repeat;Transposable_Element;Class_I_Retrotransposition;Retrotransposon;Long_Terminal_Repeat_Element;Gypsy-ERV;Retroviridae;Orthoretrovirinae;ERV2-group;ERV3;MaLR	intronic
G101231	TU144588	transcript	chr8	130428844	130429401	-	MLT1C2	root;Interspersed_Repeat;Transposable_Element;Class_I_Retrotransposition;Retrotransposon;Long_Terminal_Repeat_Element;Gypsy-ERV;Retroviridae;Orthoretrovirinae;ERV2-group;ERV3;MaLR	intronic
G101231	TU144594	transcript	chr8	130428682	130429351	-	MLT1C2	root;Interspersed_Repeat;Transposable_Element;Class_I_Retrotransposition;Retrotransposon;Long_Terminal_Repeat_Element;Gypsy-ERV;Retroviridae;Orthoretrovirinae;ERV2-group;ERV3;MaLR	intronic
G101231	TU144591	exon	chr8	130428682	130429401	-	MLT1C2	root;Interspersed_Repeat;Transposable_Element;Class_I_Retrotransposition;Retrotransposon;Long_Terminal_Repeat_Element;Gypsy-ERV;Retroviridae;Orthoretrovirinae;ERV2-group;ERV3;MaLR	intronic
G101231	TU144592	exon	chr8	130428717	130429351	-	MLT1C2	root;Interspersed_Repeat;Transposable_Element;Class_I_Retrotransposition;Retrotransposon;Long_Terminal_Repeat_Element;Gypsy-ERV;Retroviridae;Orthoretrovirinae;ERV2-group;ERV3;MaLR	intronic
G101231	TU144591	transcript	chr8	130428682	130429401	-	MLT1C2	root;Interspersed_Repeat;Transposable_Element;Class_I_Retrotransposition;Retrotransposon;Long_Terminal_Repeat_Element;Gypsy-ERV;Retroviridae;Orthoretrovirinae;ERV2-group;ERV3;MaLR	intronic
G101231	TU144590	transcript	chr8	130428844	130429351	-	MLT1C2	root;Interspersed_Repeat;Transposable_Element;Class_I_Retrotransposition;Retrotransposon;Long_Terminal_Repeat_Element;Gypsy-ERV;Retroviridae;Orthoretrovirinae;ERV2-group;ERV3;MaLR	intronic
G101231	TU144595	exon	chr8	130428717	130429401	-	MLT1C2	root;Interspersed_Repeat;Transposable_Element;Class_I_Retrotransposition;Retrotransposon;Long_Terminal_Repeat_Element;Gypsy-ERV;Retroviridae;Orthoretrovirinae;ERV2-group;ERV3;MaLR	intronic
G101231	TU144594	exon	chr8	130428682	130429351	-	MLT1C2	root;Interspersed_Repeat;Transposable_Element;Class_I_Retrotransposition;Retrotransposon;Long_Terminal_Repeat_Element;Gypsy-ERV;Retroviridae;Orthoretrovirinae;ERV2-group;ERV3;MaLR	intronic
G101231	TU144588	exon	chr8	130428844	130429401	-	MLT1C2	root;Interspersed_Repeat;Transposable_Element;Class_I_Retrotransposition;Retrotransposon;Long_Terminal_Repeat_Element;Gypsy-ERV;Retroviridae;Orthoretrovirinae;ERV2-group;ERV3;MaLR	intronic
G101231	TU144595	transcript	chr8	130428717	130429401	-	MLT1C2	root;Interspersed_Repeat;Transposable_Element;Class_I_Retrotransposition;Retrotransposon;Long_Terminal_Repeat_Element;Gypsy-ERV;Retroviridae;Orthoretrovirinae;ERV2-group;ERV3;MaLR	intronic
G101231	TU144590	exon	chr8	130428844	130429351	-	MLT1C2	root;Interspersed_Repeat;Transposable_Element;Class_I_Retrotransposition;Retrotransposon;Long_Terminal_Repeat_Element;Gypsy-ERV;Retroviridae;Orthoretrovirinae;ERV2-group;ERV3;MaLR	intronic
G101233	TU144593	exon	chr8	132210371	132210896	-	MLT1E1	root;Interspersed_Repeat;Transposable_Element;Class_I_Retrotransposition;Retrotransposon;Long_Terminal_Repeat_Element;Gypsy-ERV;Retroviridae;Orthoretrovirinae;ERV2-group;ERV3;MaLR	intronic
G101233	TU144593	transcript	chr8	132210371	132210896	-	MLT1E1	root;Interspersed_Repeat;Transposable_Element;Class_I_Retrotransposition;Retrotransposon;Long_Terminal_Repeat_Element;Gypsy-ERV;Retroviridae;Orthoretrovirinae;ERV2-group;ERV3;MaLR	intronic
G101235	TU144613	exon	chr8	130417720	130418190	-	MLT1K	root;Interspersed_Repeat;Transposable_Element;Class_I_Retrotransposition;Retrotransposon;Long_Terminal_Repeat_Element;Gypsy-ERV;Retroviridae;Orthoretrovirinae;ERV2-group;ERV3;MaLR	intronic
G101235	TU144614	transcript	chr8	130417481	130418214	-	MLT1K	root;Interspersed_Repeat;Transposable_Element;Class_I_Retrotransposition;Retrotransposon;Long_Terminal_Repeat_Element;Gypsy-ERV;Retroviridae;Orthoretrovirinae;ERV2-group;ERV3;MaLR	intronic
G101235	TU144613	transcript	chr8	130417720	130418190	-	MLT1K	root;Interspersed_Repeat;Transposable_Element;Class_I_Retrotransposition;Retrotransposon;Long_Terminal_Repeat_Element;Gypsy-ERV;Retroviridae;Orthoretrovirinae;ERV2-group;ERV3;MaLR	intronic
G101235	TU144612	exon	chr8	130417720	130418214	-	MLT1K	root;Interspersed_Repeat;Transposable_Element;Class_I_Retrotransposition;Retrotransposon;Long_Terminal_Repeat_Element;Gypsy-ERV;Retroviridae;Orthoretrovirinae;ERV2-group;ERV3;MaLR	intronic
G101235	TU144607	exon	chr8	130417481	130418065	-	MLT1K	root;Interspersed_Repeat;Transposable_Element;Class_I_Retrotransposition;Retrotransposon;Long_Terminal_Repeat_Element;Gypsy-ERV;Retroviridae;Orthoretrovirinae;ERV2-group;ERV3;MaLR	intronic
G101235	TU144614	exon	chr8	130417481	130418214	-	MLT1K	root;Interspersed_Repeat;Transposable_Element;Class_I_Retrotransposition;Retrotransposon;Long_Terminal_Repeat_Element;Gypsy-ERV;Retroviridae;Orthoretrovirinae;ERV2-group;ERV3;MaLR	intronic
G101235	TU144598	exon	chr8	130417596	130418065	-	MLT1K	root;Interspersed_Repeat;Transposable_Element;Class_I_Retrotransposition;Retrotransposon;Long_Terminal_Repeat_Element;Gypsy-ERV;Retroviridae;Orthoretrovirinae;ERV2-group;ERV3;MaLR	intronic
G101235	TU144598	transcript	chr8	130417596	130418065	-	MLT1K	root;Interspersed_Repeat;Transposable_Element;Class_I_Retrotransposition;Retrotransposon;Long_Terminal_Repeat_Element;Gypsy-ERV;Retroviridae;Orthoretrovirinae;ERV2-group;ERV3;MaLR	intronic
G101235	TU144611	exon	chr8	130417596	130418214	-	MLT1K	root;Interspersed_Repeat;Transposable_Element;Class_I_Retrotransposition;Retrotransposon;Long_Terminal_Repeat_Element;Gypsy-ERV;Retroviridae;Orthoretrovirinae;ERV2-group;ERV3;MaLR	intronic
G101235	TU144612	transcript	chr8	130417720	130418214	-	MLT1K	root;Interspersed_Repeat;Transposable_Element;Class_I_Retrotransposition;Retrotransposon;Long_Terminal_Repeat_Element;Gypsy-ERV;Retroviridae;Orthoretrovirinae;ERV2-group;ERV3;MaLR	intronic
G101235	TU144608	transcript	chr8	130417720	130418065	-	MLT1K	root;Interspersed_Repeat;Transposable_Element;Class_I_Retrotransposition;Retrotransposon;Long_Terminal_Repeat_Element;Gypsy-ERV;Retroviridae;Orthoretrovirinae;ERV2-group;ERV3;MaLR	intronic
G101235	TU144603	exon	chr8	130417481	130418190	-	MLT1K	root;Interspersed_Repeat;Transposable_Element;Class_I_Retrotransposition;Retrotransposon;Long_Terminal_Repeat_Element;Gypsy-ERV;Retroviridae;Orthoretrovirinae;ERV2-group;ERV3;MaLR	intronic
G101235	TU144611	transcript	chr8	130417596	130418214	-	MLT1K	root;Interspersed_Repeat;Transposable_Element;Class_I_Retrotransposition;Retrotransposon;Long_Terminal_Repeat_Element;Gypsy-ERV;Retroviridae;Orthoretrovirinae;ERV2-group;ERV3;MaLR	intronic
G101235	TU144609	exon	chr8	130417596	130418190	-	MLT1K	root;Interspersed_Repeat;Transposable_Element;Class_I_Retrotransposition;Retrotransposon;Long_Terminal_Repeat_Element;Gypsy-ERV;Retroviridae;Orthoretrovirinae;ERV2-group;ERV3;MaLR	intronic
G101235	TU144607	transcript	chr8	130417481	130418065	-	MLT1K	root;Interspersed_Repeat;Transposable_Element;Class_I_Retrotransposition;Retrotransposon;Long_Terminal_Repeat_Element;Gypsy-ERV;Retroviridae;Orthoretrovirinae;ERV2-group;ERV3;MaLR	intronic
G101235	TU144608	exon	chr8	130417720	130418065	-	MLT1K	root;Interspersed_Repeat;Transposable_Element;Class_I_Retrotransposition;Retrotransposon;Long_Terminal_Repeat_Element;Gypsy-ERV;Retroviridae;Orthoretrovirinae;ERV2-group;ERV3;MaLR	intronic
G101235	TU144609	transcript	chr8	130417596	130418190	-	MLT1K	root;Interspersed_Repeat;Transposable_Element;Class_I_Retrotransposition;Retrotransposon;Long_Terminal_Repeat_Element;Gypsy-ERV;Retroviridae;Orthoretrovirinae;ERV2-group;ERV3;MaLR	intronic
G101235	TU144603	transcript	chr8	130417481	130418190	-	MLT1K	root;Interspersed_Repeat;Transposable_Element;Class_I_Retrotransposition;Retrotransposon;Long_Terminal_Repeat_Element;Gypsy-ERV;Retroviridae;Orthoretrovirinae;ERV2-group;ERV3;MaLR	intronic
G101237	TU144601	transcript	chr8	130351331	130351814	-	MSTB	root;Interspersed_Repeat;Transposable_Element;Class_I_Retrotransposition;Retrotransposon;Long_Terminal_Repeat_Element;Gypsy-ERV;Retroviridae;Orthoretrovirinae;ERV2-group;ERV3;MaLR	intronic
G101237	TU144599	exon	chr8	130351331	130351982	-	MSTB	root;Interspersed_Repeat;Transposable_Element;Class_I_Retrotransposition;Retrotransposon;Long_Terminal_Repeat_Element;Gypsy-ERV;Retroviridae;Orthoretrovirinae;ERV2-group;ERV3;MaLR	intronic
G101237	TU144599	transcript	chr8	130351331	130351982	-	MSTB	root;Interspersed_Repeat;Transposable_Element;Class_I_Retrotransposition;Retrotransposon;Long_Terminal_Repeat_Element;Gypsy-ERV;Retroviridae;Orthoretrovirinae;ERV2-group;ERV3;MaLR	intronic
G101237	TU144601	exon	chr8	130351331	130351814	-	MSTB	root;Interspersed_Repeat;Transposable_Element;Class_I_Retrotransposition;Retrotransposon;Long_Terminal_Repeat_Element;Gypsy-ERV;Retroviridae;Orthoretrovirinae;ERV2-group;ERV3;MaLR	intronic
G101238	TU144600	exon	chr8	132180809	132181317	-	LTR16E1	root;Interspersed_Repeat;Transposable_Element;Class_I_Retrotransposition;Retrotransposon;Long_Terminal_Repeat_Element;Gypsy-ERV;Retroviridae;Orthoretrovirinae;ERV2-group;ERV3	intronic
G101238	TU144600	transcript	chr8	132180809	132181317	-	LTR16E1	root;Interspersed_Repeat;Transposable_Element;Class_I_Retrotransposition;Retrotransposon;Long_Terminal_Repeat_Element;Gypsy-ERV;Retroviridae;Orthoretrovirinae;ERV2-group;ERV3	intronic
G10124	TU15133	exon	chr10	70211115	70211450	-	MER21C	root;Interspersed_Repeat;Transposable_Element;Class_I_Retrotransposition;Retrotransposon;Long_Terminal_Repeat_Element;Gypsy-ERV;Retroviridae;Orthoretrovirinae;ERV2-group;ERV3	intronic
G10124	TU15134	transcript	chr10	70211148	70211733	-	MER21C	root;Interspersed_Repeat;Transposable_Element;Class_I_Retrotransposition;Retrotransposon;Long_Terminal_Repeat_Element;Gypsy-ERV;Retroviridae;Orthoretrovirinae;ERV2-group;ERV3	intronic
G10124	TU15135	exon	chr10	70211148	70211450	-	MER21C	root;Interspersed_Repeat;Transposable_Element;Class_I_Retrotransposition;Retrotransposon;Long_Terminal_Repeat_Element;Gypsy-ERV;Retroviridae;Orthoretrovirinae;ERV2-group;ERV3	intronic
G10124	TU15134	exon	chr10	70211148	70211733	-	MER21C	root;Interspersed_Repeat;Transposable_Element;Class_I_Retrotransposition;Retrotransposon;Long_Terminal_Repeat_Element;Gypsy-ERV;Retroviridae;Orthoretrovirinae;ERV2-group;ERV3	intronic
G10124	TU15137	exon	chr10	70211115	70211674	-	MER21C	root;Interspersed_Repeat;Transposable_Element;Class_I_Retrotransposition;Retrotransposon;Long_Terminal_Repeat_Element;Gypsy-ERV;Retroviridae;Orthoretrovirinae;ERV2-group;ERV3	intronic
G10124	TU15135	transcript	chr10	70211148	70211450	-	MER21C	root;Interspersed_Repeat;Transposable_Element;Class_I_Retrotransposition;Retrotransposon;Long_Terminal_Repeat_Element;Gypsy-ERV;Retroviridae;Orthoretrovirinae;ERV2-group;ERV3	intronic
G10124	TU15136	exon	chr10	70211148	70211674	-	MER21C	root;Interspersed_Repeat;Transposable_Element;Class_I_Retrotransposition;Retrotransposon;Long_Terminal_Repeat_Element;Gypsy-ERV;Retroviridae;Orthoretrovirinae;ERV2-group;ERV3	intronic
G10124	TU15138	exon	chr10	70211115	70211733	-	MER21C	root;Interspersed_Repeat;Transposable_Element;Class_I_Retrotransposition;Retrotransposon;Long_Terminal_Repeat_Element;Gypsy-ERV;Retroviridae;Orthoretrovirinae;ERV2-group;ERV3	intronic
G10124	TU15138	transcript	chr10	70211115	70211733	-	MER21C	root;Interspersed_Repeat;Transposable_Element;Class_I_Retrotransposition;Retrotransposon;Long_Terminal_Repeat_Element;Gypsy-ERV;Retroviridae;Orthoretrovirinae;ERV2-group;ERV3	intronic
G10124	TU15136	transcript	chr10	70211148	70211674	-	MER21C	root;Interspersed_Repeat;Transposable_Element;Class_I_Retrotransposition;Retrotransposon;Long_Terminal_Repeat_Element;Gypsy-ERV;Retroviridae;Orthoretrovirinae;ERV2-group;ERV3	intronic
G10124	TU15137	transcript	chr10	70211115	70211674	-	MER21C	root;Interspersed_Repeat;Transposable_Element;Class_I_Retrotransposition;Retrotransposon;Long_Terminal_Repeat_Element;Gypsy-ERV;Retroviridae;Orthoretrovirinae;ERV2-group;ERV3	intronic
G10124	TU15133	transcript	chr10	70211115	70211450	-	MER21C	root;Interspersed_Repeat;Transposable_Element;Class_I_Retrotransposition;Retrotransposon;Long_Terminal_Repeat_Element;Gypsy-ERV;Retroviridae;Orthoretrovirinae;ERV2-group;ERV3	intronic
G101241	TU144605	exon	chr8	132417014	132417651	-	LTR33	root;Interspersed_Repeat;Transposable_Element;Class_I_Retrotransposition;Retrotransposon;Long_Terminal_Repeat_Element;Gypsy-ERV;Retroviridae;Orthoretrovirinae;ERV2-group;ERV3	intronic
G101241	TU144605	transcript	chr8	132417014	132417651	-	LTR33	root;Interspersed_Repeat;Transposable_Element;Class_I_Retrotransposition;Retrotransposon;Long_Terminal_Repeat_Element;Gypsy-ERV;Retroviridae;Orthoretrovirinae;ERV2-group;ERV3	intronic
G101244	TU144616	exon	chr8	130065306	130065824	-	MER21A	root;Interspersed_Repeat;Transposable_Element;Class_I_Retrotransposition;Retrotransposon;Long_Terminal_Repeat_Element;Gypsy-ERV;Retroviridae;Orthoretrovirinae;ERV2-group;ERV3	intronic
G101244	TU144616	transcript	chr8	130065306	130065824	-	MER21A	root;Interspersed_Repeat;Transposable_Element;Class_I_Retrotransposition;Retrotransposon;Long_Terminal_Repeat_Element;Gypsy-ERV;Retroviridae;Orthoretrovirinae;ERV2-group;ERV3	intronic
G101244	TU144615	transcript	chr8	130065240	130065723	-	MER21A	root;Interspersed_Repeat;Transposable_Element;Class_I_Retrotransposition;Retrotransposon;Long_Terminal_Repeat_Element;Gypsy-ERV;Retroviridae;Orthoretrovirinae;ERV2-group;ERV3	intronic
G101244	TU144615	exon	chr8	130065240	130065723	-	MER21A	root;Interspersed_Repeat;Transposable_Element;Class_I_Retrotransposition;Retrotransposon;Long_Terminal_Repeat_Element;Gypsy-ERV;Retroviridae;Orthoretrovirinae;ERV2-group;ERV3	intronic
G101246	TU144618	transcript	chr8	130064406	130064916	-	MER21A	root;Interspersed_Repeat;Transposable_Element;Class_I_Retrotransposition;Retrotransposon;Long_Terminal_Repeat_Element;Gypsy-ERV;Retroviridae;Orthoretrovirinae;ERV2-group;ERV3	intronic
G101246	TU144618	exon	chr8	130064406	130064916	-	MER21A	root;Interspersed_Repeat;Transposable_Element;Class_I_Retrotransposition;Retrotransposon;Long_Terminal_Repeat_Element;Gypsy-ERV;Retroviridae;Orthoretrovirinae;ERV2-group;ERV3	intronic
G101250	TU144622	transcript	chr8	132449466	132450649	-	LTR12	root;Interspersed_Repeat;Transposable_Element;Class_I_Retrotransposition;Retrotransposon;Long_Terminal_Repeat_Element;Gypsy-ERV;Retroviridae;Orthoretrovirinae;ERV1	intronic
G101250	TU144622	exon	chr8	132449466	132450649	-	LTR12	root;Interspersed_Repeat;Transposable_Element;Class_I_Retrotransposition;Retrotransposon;Long_Terminal_Repeat_Element;Gypsy-ERV;Retroviridae;Orthoretrovirinae;ERV1	intronic
G101251	TU144623	transcript	chr8	132238029	132238959	-	NA	NA	intronic
G101251	TU144623	exon	chr8	132238029	132238959	-	NA	NA	intronic
G101252	TU144624	transcript	chr8	132357119	132357659	-	LTR16E1	root;Interspersed_Repeat;Transposable_Element;Class_I_Retrotransposition;Retrotransposon;Long_Terminal_Repeat_Element;Gypsy-ERV;Retroviridae;Orthoretrovirinae;ERV2-group;ERV3	intronic
G101252	TU144624	exon	chr8	132357119	132357659	-	LTR16E1	root;Interspersed_Repeat;Transposable_Element;Class_I_Retrotransposition;Retrotransposon;Long_Terminal_Repeat_Element;Gypsy-ERV;Retroviridae;Orthoretrovirinae;ERV2-group;ERV3	intronic
G101253	TU144625	transcript	chr8	132419804	132420451	-	MLT1A0	root;Interspersed_Repeat;Transposable_Element;Class_I_Retrotransposition;Retrotransposon;Long_Terminal_Repeat_Element;Gypsy-ERV;Retroviridae;Orthoretrovirinae;ERV2-group;ERV3;MaLR	intronic
G101253	TU144625	exon	chr8	132419804	132420451	-	MLT1A0	root;Interspersed_Repeat;Transposable_Element;Class_I_Retrotransposition;Retrotransposon;Long_Terminal_Repeat_Element;Gypsy-ERV;Retroviridae;Orthoretrovirinae;ERV2-group;ERV3;MaLR	intronic
G101256	TU144628	exon	chr8	132280107	132280781	-	MSTB	root;Interspersed_Repeat;Transposable_Element;Class_I_Retrotransposition;Retrotransposon;Long_Terminal_Repeat_Element;Gypsy-ERV;Retroviridae;Orthoretrovirinae;ERV2-group;ERV3;MaLR	intronic
G101256	TU144628	transcript	chr8	132280107	132280781	-	MSTB	root;Interspersed_Repeat;Transposable_Element;Class_I_Retrotransposition;Retrotransposon;Long_Terminal_Repeat_Element;Gypsy-ERV;Retroviridae;Orthoretrovirinae;ERV2-group;ERV3;MaLR	intronic
G101256	TU144629	exon	chr8	132280272	132280781	-	MSTB	root;Interspersed_Repeat;Transposable_Element;Class_I_Retrotransposition;Retrotransposon;Long_Terminal_Repeat_Element;Gypsy-ERV;Retroviridae;Orthoretrovirinae;ERV2-group;ERV3;MaLR	intronic
G101256	TU144631	exon	chr8	132280107	132280762	-	MSTB	root;Interspersed_Repeat;Transposable_Element;Class_I_Retrotransposition;Retrotransposon;Long_Terminal_Repeat_Element;Gypsy-ERV;Retroviridae;Orthoretrovirinae;ERV2-group;ERV3;MaLR	intronic
G101256	TU144631	transcript	chr8	132280107	132280762	-	MSTB	root;Interspersed_Repeat;Transposable_Element;Class_I_Retrotransposition;Retrotransposon;Long_Terminal_Repeat_Element;Gypsy-ERV;Retroviridae;Orthoretrovirinae;ERV2-group;ERV3;MaLR	intronic
G101256	TU144629	transcript	chr8	132280272	132280781	-	MSTB	root;Interspersed_Repeat;Transposable_Element;Class_I_Retrotransposition;Retrotransposon;Long_Terminal_Repeat_Element;Gypsy-ERV;Retroviridae;Orthoretrovirinae;ERV2-group;ERV3;MaLR	intronic
G101256	TU144632	transcript	chr8	132280272	132280762	-	MSTB	root;Interspersed_Repeat;Transposable_Element;Class_I_Retrotransposition;Retrotransposon;Long_Terminal_Repeat_Element;Gypsy-ERV;Retroviridae;Orthoretrovirinae;ERV2-group;ERV3;MaLR	intronic
G101256	TU144632	exon	chr8	132280272	132280762	-	MSTB	root;Interspersed_Repeat;Transposable_Element;Class_I_Retrotransposition;Retrotransposon;Long_Terminal_Repeat_Element;Gypsy-ERV;Retroviridae;Orthoretrovirinae;ERV2-group;ERV3;MaLR	intronic
G101257	TU144630	transcript	chr8	132567639	132568524	-	MLT1H1	root;Interspersed_Repeat;Transposable_Element;Class_I_Retrotransposition;Retrotransposon;Long_Terminal_Repeat_Element;Gypsy-ERV;Retroviridae;Orthoretrovirinae;ERV2-group;ERV3;MaLR	intergenic
G101257	TU144630	exon	chr8	132567639	132568524	-	MLT1H1	root;Interspersed_Repeat;Transposable_Element;Class_I_Retrotransposition;Retrotransposon;Long_Terminal_Repeat_Element;Gypsy-ERV;Retroviridae;Orthoretrovirinae;ERV2-group;ERV3;MaLR	intergenic
G101258	TU144633	transcript	chr8	130231764	130232420	-	MLT1F1	root;Interspersed_Repeat;Transposable_Element;Class_I_Retrotransposition;Retrotransposon;Long_Terminal_Repeat_Element;Gypsy-ERV;Retroviridae;Orthoretrovirinae;ERV2-group;ERV3;MaLR	intronic
G101258	TU144636	exon	chr8	130231764	130232391	-	MLT1F1	root;Interspersed_Repeat;Transposable_Element;Class_I_Retrotransposition;Retrotransposon;Long_Terminal_Repeat_Element;Gypsy-ERV;Retroviridae;Orthoretrovirinae;ERV2-group;ERV3;MaLR	intronic
G101258	TU144638	exon	chr8	130231873	130232420	-	MLT1F1	root;Interspersed_Repeat;Transposable_Element;Class_I_Retrotransposition;Retrotransposon;Long_Terminal_Repeat_Element;Gypsy-ERV;Retroviridae;Orthoretrovirinae;ERV2-group;ERV3;MaLR	intronic
G101258	TU144638	transcript	chr8	130231873	130232420	-	MLT1F1	root;Interspersed_Repeat;Transposable_Element;Class_I_Retrotransposition;Retrotransposon;Long_Terminal_Repeat_Element;Gypsy-ERV;Retroviridae;Orthoretrovirinae;ERV2-group;ERV3;MaLR	intronic
G101258	TU144634	transcript	chr8	130231793	130232420	-	MLT1F1	root;Interspersed_Repeat;Transposable_Element;Class_I_Retrotransposition;Retrotransposon;Long_Terminal_Repeat_Element;Gypsy-ERV;Retroviridae;Orthoretrovirinae;ERV2-group;ERV3;MaLR	intronic
G101258	TU144633	exon	chr8	130231764	130232420	-	MLT1F1	root;Interspersed_Repeat;Transposable_Element;Class_I_Retrotransposition;Retrotransposon;Long_Terminal_Repeat_Element;Gypsy-ERV;Retroviridae;Orthoretrovirinae;ERV2-group;ERV3;MaLR	intronic
G101258	TU144634	exon	chr8	130231793	130232420	-	MLT1F1	root;Interspersed_Repeat;Transposable_Element;Class_I_Retrotransposition;Retrotransposon;Long_Terminal_Repeat_Element;Gypsy-ERV;Retroviridae;Orthoretrovirinae;ERV2-group;ERV3;MaLR	intronic
G101258	TU144639	transcript	chr8	130231793	130232391	-	MLT1F1	root;Interspersed_Repeat;Transposable_Element;Class_I_Retrotransposition;Retrotransposon;Long_Terminal_Repeat_Element;Gypsy-ERV;Retroviridae;Orthoretrovirinae;ERV2-group;ERV3;MaLR	intronic
G101258	TU144639	exon	chr8	130231793	130232391	-	MLT1F1	root;Interspersed_Repeat;Transposable_Element;Class_I_Retrotransposition;Retrotransposon;Long_Terminal_Repeat_Element;Gypsy-ERV;Retroviridae;Orthoretrovirinae;ERV2-group;ERV3;MaLR	intronic
G101258	TU144640	transcript	chr8	130231873	130232391	-	MLT1F1	root;Interspersed_Repeat;Transposable_Element;Class_I_Retrotransposition;Retrotransposon;Long_Terminal_Repeat_Element;Gypsy-ERV;Retroviridae;Orthoretrovirinae;ERV2-group;ERV3;MaLR	intronic
G101258	TU144640	exon	chr8	130231873	130232391	-	MLT1F1	root;Interspersed_Repeat;Transposable_Element;Class_I_Retrotransposition;Retrotransposon;Long_Terminal_Repeat_Element;Gypsy-ERV;Retroviridae;Orthoretrovirinae;ERV2-group;ERV3;MaLR	intronic
G101258	TU144636	transcript	chr8	130231764	130232391	-	MLT1F1	root;Interspersed_Repeat;Transposable_Element;Class_I_Retrotransposition;Retrotransposon;Long_Terminal_Repeat_Element;Gypsy-ERV;Retroviridae;Orthoretrovirinae;ERV2-group;ERV3;MaLR	intronic
G10126	TU15140	transcript	chr10	70136955	70137503	-	THE1B	root;Interspersed_Repeat;Transposable_Element;Class_I_Retrotransposition;Retrotransposon;Long_Terminal_Repeat_Element;Gypsy-ERV;Retroviridae;Orthoretrovirinae;ERV2-group;ERV3;MaLR	intergenic
G10126	TU15147	exon	chr10	70136955	70137576	-	THE1B	root;Interspersed_Repeat;Transposable_Element;Class_I_Retrotransposition;Retrotransposon;Long_Terminal_Repeat_Element;Gypsy-ERV;Retroviridae;Orthoretrovirinae;ERV2-group;ERV3;MaLR	intergenic
G10126	TU15141	transcript	chr10	70137163	70137503	-	THE1B	root;Interspersed_Repeat;Transposable_Element;Class_I_Retrotransposition;Retrotransposon;Long_Terminal_Repeat_Element;Gypsy-ERV;Retroviridae;Orthoretrovirinae;ERV2-group;ERV3;MaLR	intergenic
G10126	TU15147	transcript	chr10	70136955	70137576	-	THE1B	root;Interspersed_Repeat;Transposable_Element;Class_I_Retrotransposition;Retrotransposon;Long_Terminal_Repeat_Element;Gypsy-ERV;Retroviridae;Orthoretrovirinae;ERV2-group;ERV3;MaLR	intergenic
G10126	TU15144	transcript	chr10	70136921	70137503	-	THE1B	root;Interspersed_Repeat;Transposable_Element;Class_I_Retrotransposition;Retrotransposon;Long_Terminal_Repeat_Element;Gypsy-ERV;Retroviridae;Orthoretrovirinae;ERV2-group;ERV3;MaLR	intergenic
G10126	TU15140	exon	chr10	70136955	70137503	-	THE1B	root;Interspersed_Repeat;Transposable_Element;Class_I_Retrotransposition;Retrotransposon;Long_Terminal_Repeat_Element;Gypsy-ERV;Retroviridae;Orthoretrovirinae;ERV2-group;ERV3;MaLR	intergenic
G10126	TU15144	exon	chr10	70136921	70137503	-	THE1B	root;Interspersed_Repeat;Transposable_Element;Class_I_Retrotransposition;Retrotransposon;Long_Terminal_Repeat_Element;Gypsy-ERV;Retroviridae;Orthoretrovirinae;ERV2-group;ERV3;MaLR	intergenic
G10126	TU15141	exon	chr10	70137163	70137503	-	THE1B	root;Interspersed_Repeat;Transposable_Element;Class_I_Retrotransposition;Retrotransposon;Long_Terminal_Repeat_Element;Gypsy-ERV;Retroviridae;Orthoretrovirinae;ERV2-group;ERV3;MaLR	intergenic
G101260	TU144637	exon	chr8	132825629	132825978	+	NA	NA	intronic
G101260	TU144637	transcript	chr8	132825629	132825978	+	NA	NA	intronic
G101262	TU144642	transcript	chr8	118267916	118268806	-	NA	NA	intronic
G101262	TU144642	exon	chr8	118267916	118268806	-	NA	NA	intronic
G101263	TU144643	transcript	chr8	118270605	118270948	-	NA	NA	intronic
G101263	TU144643	exon	chr8	118270605	118270948	-	NA	NA	intronic
G101265	TU144645	exon	chr8	118272714	118273093	-	THE1C	root;Interspersed_Repeat;Transposable_Element;Class_I_Retrotransposition;Retrotransposon;Long_Terminal_Repeat_Element;Gypsy-ERV;Retroviridae;Orthoretrovirinae;ERV2-group;ERV3;MaLR	intronic
G101265	TU144645	transcript	chr8	118272714	118273093	-	THE1C	root;Interspersed_Repeat;Transposable_Element;Class_I_Retrotransposition;Retrotransposon;Long_Terminal_Repeat_Element;Gypsy-ERV;Retroviridae;Orthoretrovirinae;ERV2-group;ERV3;MaLR	intronic
G101276	TU144656	exon	chr8	129899689	129900163	-	MER65A	root;Interspersed_Repeat;Transposable_Element;Class_I_Retrotransposition;Retrotransposon;Long_Terminal_Repeat_Element;Gypsy-ERV;Retroviridae;Orthoretrovirinae;ERV1	intronic
G101276	TU144656	transcript	chr8	129899689	129900163	-	MER65A	root;Interspersed_Repeat;Transposable_Element;Class_I_Retrotransposition;Retrotransposon;Long_Terminal_Repeat_Element;Gypsy-ERV;Retroviridae;Orthoretrovirinae;ERV1	intronic
G101279	TU144659	transcript	chr8	132424456	132425155	-	MLT1C2	root;Interspersed_Repeat;Transposable_Element;Class_I_Retrotransposition;Retrotransposon;Long_Terminal_Repeat_Element;Gypsy-ERV;Retroviridae;Orthoretrovirinae;ERV2-group;ERV3;MaLR	intronic
G101279	TU144659	exon	chr8	132424456	132425155	-	MLT1C2	root;Interspersed_Repeat;Transposable_Element;Class_I_Retrotransposition;Retrotransposon;Long_Terminal_Repeat_Element;Gypsy-ERV;Retroviridae;Orthoretrovirinae;ERV2-group;ERV3;MaLR	intronic
G101280	TU144660	transcript	chr8	129859260	129860024	-	LTR13	root;Interspersed_Repeat;Transposable_Element;Class_I_Retrotransposition;Retrotransposon;Long_Terminal_Repeat_Element;Gypsy-ERV;Retroviridae;Orthoretrovirinae;ERV2-group;ERV2	intronic
G101280	TU144660	exon	chr8	129859260	129860024	-	LTR13	root;Interspersed_Repeat;Transposable_Element;Class_I_Retrotransposition;Retrotransposon;Long_Terminal_Repeat_Element;Gypsy-ERV;Retroviridae;Orthoretrovirinae;ERV2-group;ERV2	intronic
G101281	TU144666	transcript	chr8	130220386	130221595	-	THE1C	root;Interspersed_Repeat;Transposable_Element;Class_I_Retrotransposition;Retrotransposon;Long_Terminal_Repeat_Element;Gypsy-ERV;Retroviridae;Orthoretrovirinae;ERV2-group;ERV3;MaLR	intronic
G101281	TU144665	exon	chr8	130220327	130221885	-	THE1C	root;Interspersed_Repeat;Transposable_Element;Class_I_Retrotransposition;Retrotransposon;Long_Terminal_Repeat_Element;Gypsy-ERV;Retroviridae;Orthoretrovirinae;ERV2-group;ERV3;MaLR	intronic
G101281	TU144670	transcript	chr8	130220386	130221885	-	THE1C	root;Interspersed_Repeat;Transposable_Element;Class_I_Retrotransposition;Retrotransposon;Long_Terminal_Repeat_Element;Gypsy-ERV;Retroviridae;Orthoretrovirinae;ERV2-group;ERV3;MaLR	intronic
G101281	TU144670	exon	chr8	130220386	130221885	-	THE1C	root;Interspersed_Repeat;Transposable_Element;Class_I_Retrotransposition;Retrotransposon;Long_Terminal_Repeat_Element;Gypsy-ERV;Retroviridae;Orthoretrovirinae;ERV2-group;ERV3;MaLR	intronic
G101281	TU144661	transcript	chr8	130220552	130221595	-	THE1C	root;Interspersed_Repeat;Transposable_Element;Class_I_Retrotransposition;Retrotransposon;Long_Terminal_Repeat_Element;Gypsy-ERV;Retroviridae;Orthoretrovirinae;ERV2-group;ERV3;MaLR	intronic
G101281	TU144661	exon	chr8	130220552	130221595	-	THE1C	root;Interspersed_Repeat;Transposable_Element;Class_I_Retrotransposition;Retrotransposon;Long_Terminal_Repeat_Element;Gypsy-ERV;Retroviridae;Orthoretrovirinae;ERV2-group;ERV3;MaLR	intronic
G101281	TU144668	transcript	chr8	130220327	130221595	-	THE1C	root;Interspersed_Repeat;Transposable_Element;Class_I_Retrotransposition;Retrotransposon;Long_Terminal_Repeat_Element;Gypsy-ERV;Retroviridae;Orthoretrovirinae;ERV2-group;ERV3;MaLR	intronic
G101281	TU144664	exon	chr8	130220552	130221885	-	THE1C	root;Interspersed_Repeat;Transposable_Element;Class_I_Retrotransposition;Retrotransposon;Long_Terminal_Repeat_Element;Gypsy-ERV;Retroviridae;Orthoretrovirinae;ERV2-group;ERV3;MaLR	intronic
G101281	TU144668	exon	chr8	130220327	130221595	-	THE1C	root;Interspersed_Repeat;Transposable_Element;Class_I_Retrotransposition;Retrotransposon;Long_Terminal_Repeat_Element;Gypsy-ERV;Retroviridae;Orthoretrovirinae;ERV2-group;ERV3;MaLR	intronic
G101281	TU144666	exon	chr8	130220386	130221595	-	THE1C	root;Interspersed_Repeat;Transposable_Element;Class_I_Retrotransposition;Retrotransposon;Long_Terminal_Repeat_Element;Gypsy-ERV;Retroviridae;Orthoretrovirinae;ERV2-group;ERV3;MaLR	intronic
G101281	TU144665	transcript	chr8	130220327	130221885	-	THE1C	root;Interspersed_Repeat;Transposable_Element;Class_I_Retrotransposition;Retrotransposon;Long_Terminal_Repeat_Element;Gypsy-ERV;Retroviridae;Orthoretrovirinae;ERV2-group;ERV3;MaLR	intronic
G101281	TU144664	transcript	chr8	130220552	130221885	-	THE1C	root;Interspersed_Repeat;Transposable_Element;Class_I_Retrotransposition;Retrotransposon;Long_Terminal_Repeat_Element;Gypsy-ERV;Retroviridae;Orthoretrovirinae;ERV2-group;ERV3;MaLR	intronic
G101301	TU144686	transcript	chr8	133472213	133472597	-	NA	NA	intronic
G101301	TU144686	exon	chr8	133472213	133472597	-	NA	NA	intronic
G101302	TU144687	transcript	chr8	132459308	132459763	-	MSTB1	root;Interspersed_Repeat;Transposable_Element;Class_I_Retrotransposition;Retrotransposon;Long_Terminal_Repeat_Element;Gypsy-ERV;Retroviridae;Orthoretrovirinae;ERV2-group;ERV3;MaLR	intronic
G101302	TU144687	exon	chr8	132459308	132459763	-	MSTB1	root;Interspersed_Repeat;Transposable_Element;Class_I_Retrotransposition;Retrotransposon;Long_Terminal_Repeat_Element;Gypsy-ERV;Retroviridae;Orthoretrovirinae;ERV2-group;ERV3;MaLR	intronic
G101305	TU144696	transcript	chr8	132354257	132354889	-	MamRep605	root;Interspersed_Repeat;Transposable_Element;Class_I_Retrotransposition;Retrotransposon;Long_Terminal_Repeat_Element	intronic
G101305	TU144692	transcript	chr8	132354269	132354848	-	MamRep605	root;Interspersed_Repeat;Transposable_Element;Class_I_Retrotransposition;Retrotransposon;Long_Terminal_Repeat_Element	intronic
G101305	TU144696	exon	chr8	132354257	132354889	-	MamRep605	root;Interspersed_Repeat;Transposable_Element;Class_I_Retrotransposition;Retrotransposon;Long_Terminal_Repeat_Element	intronic
G101305	TU144690	exon	chr8	132354269	132354889	-	MamRep605	root;Interspersed_Repeat;Transposable_Element;Class_I_Retrotransposition;Retrotransposon;Long_Terminal_Repeat_Element	intronic
G101305	TU144694	exon	chr8	132354257	132354848	-	MamRep605	root;Interspersed_Repeat;Transposable_Element;Class_I_Retrotransposition;Retrotransposon;Long_Terminal_Repeat_Element	intronic
G101305	TU144690	transcript	chr8	132354269	132354889	-	MamRep605	root;Interspersed_Repeat;Transposable_Element;Class_I_Retrotransposition;Retrotransposon;Long_Terminal_Repeat_Element	intronic
G101305	TU144692	exon	chr8	132354269	132354848	-	MamRep605	root;Interspersed_Repeat;Transposable_Element;Class_I_Retrotransposition;Retrotransposon;Long_Terminal_Repeat_Element	intronic
G101305	TU144694	transcript	chr8	132354257	132354848	-	MamRep605	root;Interspersed_Repeat;Transposable_Element;Class_I_Retrotransposition;Retrotransposon;Long_Terminal_Repeat_Element	intronic
G101308	TU144695	transcript	chr8	132252183	132252992	-	LTR12_v	root;Interspersed_Repeat;Transposable_Element;Class_I_Retrotransposition;Retrotransposon;Long_Terminal_Repeat_Element;Gypsy-ERV;Retroviridae;Orthoretrovirinae;ERV1	intronic
G101308	TU144695	exon	chr8	132252183	132252992	-	LTR12_v	root;Interspersed_Repeat;Transposable_Element;Class_I_Retrotransposition;Retrotransposon;Long_Terminal_Repeat_Element;Gypsy-ERV;Retroviridae;Orthoretrovirinae;ERV1	intronic
G101308	TU144697	transcript	chr8	132252089	132252937	-	LTR12_v	root;Interspersed_Repeat;Transposable_Element;Class_I_Retrotransposition;Retrotransposon;Long_Terminal_Repeat_Element;Gypsy-ERV;Retroviridae;Orthoretrovirinae;ERV1	intronic
G101308	TU144697	exon	chr8	132252089	132252937	-	LTR12_v	root;Interspersed_Repeat;Transposable_Element;Class_I_Retrotransposition;Retrotransposon;Long_Terminal_Repeat_Element;Gypsy-ERV;Retroviridae;Orthoretrovirinae;ERV1	intronic
G10131	TU15148	transcript	chr10	70064400	70064953	+	THE1A	root;Interspersed_Repeat;Transposable_Element;Class_I_Retrotransposition;Retrotransposon;Long_Terminal_Repeat_Element;Gypsy-ERV;Retroviridae;Orthoretrovirinae;ERV2-group;ERV3;MaLR	sense
G10131	TU15151	exon	chr10	70064400	70064996	+	THE1A	root;Interspersed_Repeat;Transposable_Element;Class_I_Retrotransposition;Retrotransposon;Long_Terminal_Repeat_Element;Gypsy-ERV;Retroviridae;Orthoretrovirinae;ERV2-group;ERV3;MaLR	sense
G10131	TU15151	transcript	chr10	70064400	70064996	+	THE1A	root;Interspersed_Repeat;Transposable_Element;Class_I_Retrotransposition;Retrotransposon;Long_Terminal_Repeat_Element;Gypsy-ERV;Retroviridae;Orthoretrovirinae;ERV2-group;ERV3;MaLR	sense
G10131	TU15148	exon	chr10	70064400	70064953	+	THE1A	root;Interspersed_Repeat;Transposable_Element;Class_I_Retrotransposition;Retrotransposon;Long_Terminal_Repeat_Element;Gypsy-ERV;Retroviridae;Orthoretrovirinae;ERV2-group;ERV3;MaLR	sense
G101314	TU144703	exon	chr8	132248831	132249465	-	LTR12E	root;Interspersed_Repeat;Transposable_Element;Class_I_Retrotransposition;Retrotransposon;Long_Terminal_Repeat_Element;Gypsy-ERV;Retroviridae;Orthoretrovirinae;ERV1	intronic
G101314	TU144703	transcript	chr8	132248831	132249465	-	LTR12E	root;Interspersed_Repeat;Transposable_Element;Class_I_Retrotransposition;Retrotransposon;Long_Terminal_Repeat_Element;Gypsy-ERV;Retroviridae;Orthoretrovirinae;ERV1	intronic
G101323	TU144712	exon	chr8	134579105	134579745	-	THE1B	root;Interspersed_Repeat;Transposable_Element;Class_I_Retrotransposition;Retrotransposon;Long_Terminal_Repeat_Element;Gypsy-ERV;Retroviridae;Orthoretrovirinae;ERV2-group;ERV3;MaLR	intronic
G101323	TU144712	transcript	chr8	134579105	134579745	-	THE1B	root;Interspersed_Repeat;Transposable_Element;Class_I_Retrotransposition;Retrotransposon;Long_Terminal_Repeat_Element;Gypsy-ERV;Retroviridae;Orthoretrovirinae;ERV2-group;ERV3;MaLR	intronic
G101324	TU144713	transcript	chr8	134554821	134555649	-	MER68	root;Interspersed_Repeat;Transposable_Element;Class_I_Retrotransposition;Retrotransposon;Long_Terminal_Repeat_Element;Gypsy-ERV;Retroviridae;Orthoretrovirinae;ERV2-group;ERV3	intronic
G101324	TU144713	exon	chr8	134554821	134555649	-	MER68	root;Interspersed_Repeat;Transposable_Element;Class_I_Retrotransposition;Retrotransposon;Long_Terminal_Repeat_Element;Gypsy-ERV;Retroviridae;Orthoretrovirinae;ERV2-group;ERV3	intronic
G101328	TU144716	exon	chr8	132628437	132628743	-	NA	NA	intronic
G101328	TU144716	transcript	chr8	132628437	132628743	-	NA	NA	intronic
G101343	TU144732	transcript	chr8	135009346	135010174	+	MLT1H	root;Interspersed_Repeat;Transposable_Element;Class_I_Retrotransposition;Retrotransposon;Long_Terminal_Repeat_Element;Gypsy-ERV;Retroviridae;Orthoretrovirinae;ERV2-group;ERV3;MaLR	intergenic
G101343	TU144732	exon	chr8	135009346	135010174	+	MLT1H	root;Interspersed_Repeat;Transposable_Element;Class_I_Retrotransposition;Retrotransposon;Long_Terminal_Repeat_Element;Gypsy-ERV;Retroviridae;Orthoretrovirinae;ERV2-group;ERV3;MaLR	intergenic
G101355	TU144744	exon	chr8	135063318	135064215	+	MLT1C2	root;Interspersed_Repeat;Transposable_Element;Class_I_Retrotransposition;Retrotransposon;Long_Terminal_Repeat_Element;Gypsy-ERV;Retroviridae;Orthoretrovirinae;ERV2-group;ERV3;MaLR	intergenic
G101355	TU144744	transcript	chr8	135063318	135064215	+	MLT1C2	root;Interspersed_Repeat;Transposable_Element;Class_I_Retrotransposition;Retrotransposon;Long_Terminal_Repeat_Element;Gypsy-ERV;Retroviridae;Orthoretrovirinae;ERV2-group;ERV3;MaLR	intergenic
G101358	TU144749	exon	chr8	129925223	129925987	-	LTR78	root;Interspersed_Repeat;Transposable_Element;Class_I_Retrotransposition;Retrotransposon;Long_Terminal_Repeat_Element;Gypsy-ERV;Retroviridae;Orthoretrovirinae;ERV1	intronic
G101358	TU144751	exon	chr8	129925312	129925987	-	LTR78	root;Interspersed_Repeat;Transposable_Element;Class_I_Retrotransposition;Retrotransposon;Long_Terminal_Repeat_Element;Gypsy-ERV;Retroviridae;Orthoretrovirinae;ERV1	intronic
G101358	TU144747	exon	chr8	129924393	129925987	-	LTR78	root;Interspersed_Repeat;Transposable_Element;Class_I_Retrotransposition;Retrotransposon;Long_Terminal_Repeat_Element;Gypsy-ERV;Retroviridae;Orthoretrovirinae;ERV1	intronic
G101358	TU144755	exon	chr8	129925223	129925475	-	LTR78	root;Interspersed_Repeat;Transposable_Element;Class_I_Retrotransposition;Retrotransposon;Long_Terminal_Repeat_Element;Gypsy-ERV;Retroviridae;Orthoretrovirinae;ERV1	intronic
G101358	TU144755	transcript	chr8	129925223	129925475	-	LTR78	root;Interspersed_Repeat;Transposable_Element;Class_I_Retrotransposition;Retrotransposon;Long_Terminal_Repeat_Element;Gypsy-ERV;Retroviridae;Orthoretrovirinae;ERV1	intronic
G101358	TU144747	transcript	chr8	129924393	129925987	-	LTR78	root;Interspersed_Repeat;Transposable_Element;Class_I_Retrotransposition;Retrotransposon;Long_Terminal_Repeat_Element;Gypsy-ERV;Retroviridae;Orthoretrovirinae;ERV1	intronic
G101358	TU144751	transcript	chr8	129925312	129925987	-	LTR78	root;Interspersed_Repeat;Transposable_Element;Class_I_Retrotransposition;Retrotransposon;Long_Terminal_Repeat_Element;Gypsy-ERV;Retroviridae;Orthoretrovirinae;ERV1	intronic
G101358	TU144749	transcript	chr8	129925223	129925987	-	LTR78	root;Interspersed_Repeat;Transposable_Element;Class_I_Retrotransposition;Retrotransposon;Long_Terminal_Repeat_Element;Gypsy-ERV;Retroviridae;Orthoretrovirinae;ERV1	intronic
G10136	TU15154	exon	chr10	70313356	70314282	-	THE1B	root;Interspersed_Repeat;Transposable_Element;Class_I_Retrotransposition;Retrotransposon;Long_Terminal_Repeat_Element;Gypsy-ERV;Retroviridae;Orthoretrovirinae;ERV2-group;ERV3;MaLR	intronic
G10136	TU15154	transcript	chr10	70313356	70314282	-	THE1B	root;Interspersed_Repeat;Transposable_Element;Class_I_Retrotransposition;Retrotransposon;Long_Terminal_Repeat_Element;Gypsy-ERV;Retroviridae;Orthoretrovirinae;ERV2-group;ERV3;MaLR	intronic
G10137	TU15155	exon	chr10	71471917	71472644	+	LTR33A_v	root;Interspersed_Repeat;Transposable_Element;Class_I_Retrotransposition;Retrotransposon;Long_Terminal_Repeat_Element;Gypsy-ERV;Retroviridae;Orthoretrovirinae;ERV2-group;ERV3	intronic
G10137	TU15155	transcript	chr10	71471917	71472644	+	LTR33A_v	root;Interspersed_Repeat;Transposable_Element;Class_I_Retrotransposition;Retrotransposon;Long_Terminal_Repeat_Element;Gypsy-ERV;Retroviridae;Orthoretrovirinae;ERV2-group;ERV3	intronic
G101386	TU144778	transcript	chr8	135011836	135013552	+	THE1B	root;Interspersed_Repeat;Transposable_Element;Class_I_Retrotransposition;Retrotransposon;Long_Terminal_Repeat_Element;Gypsy-ERV;Retroviridae;Orthoretrovirinae;ERV2-group;ERV3;MaLR	intergenic
G101386	TU144778	exon	chr8	135011836	135013552	+	THE1B	root;Interspersed_Repeat;Transposable_Element;Class_I_Retrotransposition;Retrotransposon;Long_Terminal_Repeat_Element;Gypsy-ERV;Retroviridae;Orthoretrovirinae;ERV2-group;ERV3;MaLR	intergenic
G101387	TU144779	transcript	chr8	134491630	134492017	-	MLT1D	root;Interspersed_Repeat;Transposable_Element;Class_I_Retrotransposition;Retrotransposon;Long_Terminal_Repeat_Element;Gypsy-ERV;Retroviridae;Orthoretrovirinae;ERV2-group;ERV3;MaLR	intronic
G101387	TU144779	exon	chr8	134491630	134492017	-	MLT1D	root;Interspersed_Repeat;Transposable_Element;Class_I_Retrotransposition;Retrotransposon;Long_Terminal_Repeat_Element;Gypsy-ERV;Retroviridae;Orthoretrovirinae;ERV2-group;ERV3;MaLR	intronic
G101391	TU144783	exon	chr8	136537113	136537555	+	MLT2A2	root;Interspersed_Repeat;Transposable_Element;Class_I_Retrotransposition;Retrotransposon;Long_Terminal_Repeat_Element;Gypsy-ERV;Retroviridae;Orthoretrovirinae;ERV2-group;ERV3	intronic
G101391	TU144783	transcript	chr8	136537113	136537555	+	MLT2A2	root;Interspersed_Repeat;Transposable_Element;Class_I_Retrotransposition;Retrotransposon;Long_Terminal_Repeat_Element;Gypsy-ERV;Retroviridae;Orthoretrovirinae;ERV2-group;ERV3	intronic
G101393	TU144785	exon	chr8	136533464	136534608	+	MER4D1	root;Interspersed_Repeat;Transposable_Element;Class_I_Retrotransposition;Retrotransposon;Long_Terminal_Repeat_Element;Gypsy-ERV;Retroviridae;Orthoretrovirinae;ERV1	intronic
G101393	TU144785	transcript	chr8	136533464	136534608	+	MER4D1	root;Interspersed_Repeat;Transposable_Element;Class_I_Retrotransposition;Retrotransposon;Long_Terminal_Repeat_Element;Gypsy-ERV;Retroviridae;Orthoretrovirinae;ERV1	intronic
G101394	TU144786	transcript	chr8	133536727	133537697	-	MER21A	root;Interspersed_Repeat;Transposable_Element;Class_I_Retrotransposition;Retrotransposon;Long_Terminal_Repeat_Element;Gypsy-ERV;Retroviridae;Orthoretrovirinae;ERV2-group;ERV3	intronic
G101394	TU144786	exon	chr8	133536727	133537697	-	MER21A	root;Interspersed_Repeat;Transposable_Element;Class_I_Retrotransposition;Retrotransposon;Long_Terminal_Repeat_Element;Gypsy-ERV;Retroviridae;Orthoretrovirinae;ERV2-group;ERV3	intronic
G101395	TU144787	exon	chr8	136521880	136523796	+	NA	NA	intronic
G101395	TU144787	transcript	chr8	136521880	136523796	+	NA	NA	intronic
G101397	TU144790	transcript	chr8	123464089	123464604	+	LTR78	root;Interspersed_Repeat;Transposable_Element;Class_I_Retrotransposition;Retrotransposon;Long_Terminal_Repeat_Element;Gypsy-ERV;Retroviridae;Orthoretrovirinae;ERV1	intronic
G101397	TU144791	exon	chr8	123463417	123463906	+	LTR78	root;Interspersed_Repeat;Transposable_Element;Class_I_Retrotransposition;Retrotransposon;Long_Terminal_Repeat_Element;Gypsy-ERV;Retroviridae;Orthoretrovirinae;ERV1	intronic
G101397	TU144791	transcript	chr8	123463417	123463906	+	LTR78	root;Interspersed_Repeat;Transposable_Element;Class_I_Retrotransposition;Retrotransposon;Long_Terminal_Repeat_Element;Gypsy-ERV;Retroviridae;Orthoretrovirinae;ERV1	intronic
G101397	TU144789	exon	chr8	123463417	123464478	+	LTR78	root;Interspersed_Repeat;Transposable_Element;Class_I_Retrotransposition;Retrotransposon;Long_Terminal_Repeat_Element;Gypsy-ERV;Retroviridae;Orthoretrovirinae;ERV1	intronic
G101397	TU144789	transcript	chr8	123463417	123464478	+	LTR78	root;Interspersed_Repeat;Transposable_Element;Class_I_Retrotransposition;Retrotransposon;Long_Terminal_Repeat_Element;Gypsy-ERV;Retroviridae;Orthoretrovirinae;ERV1	intronic
G101397	TU144790	exon	chr8	123464089	123464604	+	LTR78	root;Interspersed_Repeat;Transposable_Element;Class_I_Retrotransposition;Retrotransposon;Long_Terminal_Repeat_Element;Gypsy-ERV;Retroviridae;Orthoretrovirinae;ERV1	intronic
G101398	TU144792	transcript	chr8	134820331	134820918	-	MLT1I	root;Interspersed_Repeat;Transposable_Element;Class_I_Retrotransposition;Retrotransposon;Long_Terminal_Repeat_Element;Gypsy-ERV;Retroviridae;Orthoretrovirinae;ERV2-group;ERV3;MaLR	intergenic
G101398	TU144792	exon	chr8	134820331	134820918	-	MLT1I	root;Interspersed_Repeat;Transposable_Element;Class_I_Retrotransposition;Retrotransposon;Long_Terminal_Repeat_Element;Gypsy-ERV;Retroviridae;Orthoretrovirinae;ERV2-group;ERV3;MaLR	intergenic
G101399	TU144793	exon	chr8	136669494	136670100	+	MSTD	root;Interspersed_Repeat;Transposable_Element;Class_I_Retrotransposition;Retrotransposon;Long_Terminal_Repeat_Element;Gypsy-ERV;Retroviridae;Orthoretrovirinae;ERV2-group;ERV3;MaLR	intronic
G101399	TU144793	transcript	chr8	136669494	136670100	+	MSTD	root;Interspersed_Repeat;Transposable_Element;Class_I_Retrotransposition;Retrotransposon;Long_Terminal_Repeat_Element;Gypsy-ERV;Retroviridae;Orthoretrovirinae;ERV2-group;ERV3;MaLR	intronic
G101400	TU144794	exon	chr8	136596185	136596723	+	LTR33C	root;Interspersed_Repeat;Transposable_Element;Class_I_Retrotransposition;Retrotransposon;Long_Terminal_Repeat_Element;Gypsy-ERV;Retroviridae;Orthoretrovirinae;ERV2-group;ERV3	intronic
G101400	TU144794	transcript	chr8	136596185	136596723	+	LTR33C	root;Interspersed_Repeat;Transposable_Element;Class_I_Retrotransposition;Retrotransposon;Long_Terminal_Repeat_Element;Gypsy-ERV;Retroviridae;Orthoretrovirinae;ERV2-group;ERV3	intronic
G101401	TU144795	exon	chr8	123465847	123466203	+	NA	NA	intronic
G101401	TU144795	transcript	chr8	123465847	123466203	+	NA	NA	intronic
G101402	TU144796	exon	chr8	123464862	123465466	+	NA	NA	intronic
G101402	TU144796	transcript	chr8	123464862	123465466	+	NA	NA	intronic
G101403	TU144797	transcript	chr8	123466402	123466685	+	NA	NA	intronic
G101403	TU144797	exon	chr8	123466402	123466685	+	NA	NA	intronic
G101404	TU144798	transcript	chr8	133511955	133512721	-	MLT2B3	root;Interspersed_Repeat;Transposable_Element;Class_I_Retrotransposition;Retrotransposon;Long_Terminal_Repeat_Element;Gypsy-ERV;Retroviridae;Orthoretrovirinae;ERV2-group;ERV3	intronic
G101404	TU144798	exon	chr8	133511955	133512721	-	MLT2B3	root;Interspersed_Repeat;Transposable_Element;Class_I_Retrotransposition;Retrotransposon;Long_Terminal_Repeat_Element;Gypsy-ERV;Retroviridae;Orthoretrovirinae;ERV2-group;ERV3	intronic
G101405	TU144799	exon	chr8	136678360	136679028	+	MLT1J1	root;Interspersed_Repeat;Transposable_Element;Class_I_Retrotransposition;Retrotransposon;Long_Terminal_Repeat_Element;Gypsy-ERV;Retroviridae;Orthoretrovirinae;ERV2-group;ERV3;MaLR	intronic
G101405	TU144799	transcript	chr8	136678360	136679028	+	MLT1J1	root;Interspersed_Repeat;Transposable_Element;Class_I_Retrotransposition;Retrotransposon;Long_Terminal_Repeat_Element;Gypsy-ERV;Retroviridae;Orthoretrovirinae;ERV2-group;ERV3;MaLR	intronic
G101407	TU144801	exon	chr8	136559132	136559764	+	MLT1K	root;Interspersed_Repeat;Transposable_Element;Class_I_Retrotransposition;Retrotransposon;Long_Terminal_Repeat_Element;Gypsy-ERV;Retroviridae;Orthoretrovirinae;ERV2-group;ERV3;MaLR	intronic
G101407	TU144801	transcript	chr8	136559132	136559764	+	MLT1K	root;Interspersed_Repeat;Transposable_Element;Class_I_Retrotransposition;Retrotransposon;Long_Terminal_Repeat_Element;Gypsy-ERV;Retroviridae;Orthoretrovirinae;ERV2-group;ERV3;MaLR	intronic
G101408	TU144807	exon	chr8	132202002	132203389	-	MSTD	root;Interspersed_Repeat;Transposable_Element;Class_I_Retrotransposition;Retrotransposon;Long_Terminal_Repeat_Element;Gypsy-ERV;Retroviridae;Orthoretrovirinae;ERV2-group;ERV3;MaLR	intronic
G101408	TU144808	transcript	chr8	132200730	132201480	-	MSTD	root;Interspersed_Repeat;Transposable_Element;Class_I_Retrotransposition;Retrotransposon;Long_Terminal_Repeat_Element;Gypsy-ERV;Retroviridae;Orthoretrovirinae;ERV2-group;ERV3;MaLR	intronic
G101408	TU144807	transcript	chr8	132202002	132203389	-	MSTD	root;Interspersed_Repeat;Transposable_Element;Class_I_Retrotransposition;Retrotransposon;Long_Terminal_Repeat_Element;Gypsy-ERV;Retroviridae;Orthoretrovirinae;ERV2-group;ERV3;MaLR	intronic
G101408	TU144802	exon	chr8	132200850	132201616	-	MSTD	root;Interspersed_Repeat;Transposable_Element;Class_I_Retrotransposition;Retrotransposon;Long_Terminal_Repeat_Element;Gypsy-ERV;Retroviridae;Orthoretrovirinae;ERV2-group;ERV3;MaLR	intronic
G101408	TU144806	transcript	chr8	132202107	132202674	-	MSTD	root;Interspersed_Repeat;Transposable_Element;Class_I_Retrotransposition;Retrotransposon;Long_Terminal_Repeat_Element;Gypsy-ERV;Retroviridae;Orthoretrovirinae;ERV2-group;ERV3;MaLR	intronic
G101408	TU144804	transcript	chr8	132201114	132202674	-	MSTD	root;Interspersed_Repeat;Transposable_Element;Class_I_Retrotransposition;Retrotransposon;Long_Terminal_Repeat_Element;Gypsy-ERV;Retroviridae;Orthoretrovirinae;ERV2-group;ERV3;MaLR	intronic
G101408	TU144802	transcript	chr8	132200850	132201616	-	MSTD	root;Interspersed_Repeat;Transposable_Element;Class_I_Retrotransposition;Retrotransposon;Long_Terminal_Repeat_Element;Gypsy-ERV;Retroviridae;Orthoretrovirinae;ERV2-group;ERV3;MaLR	intronic
G101408	TU144804	exon	chr8	132201114	132202674	-	MSTD	root;Interspersed_Repeat;Transposable_Element;Class_I_Retrotransposition;Retrotransposon;Long_Terminal_Repeat_Element;Gypsy-ERV;Retroviridae;Orthoretrovirinae;ERV2-group;ERV3;MaLR	intronic
G101408	TU144808	exon	chr8	132200730	132201480	-	MSTD	root;Interspersed_Repeat;Transposable_Element;Class_I_Retrotransposition;Retrotransposon;Long_Terminal_Repeat_Element;Gypsy-ERV;Retroviridae;Orthoretrovirinae;ERV2-group;ERV3;MaLR	intronic
G101408	TU144806	exon	chr8	132202107	132202674	-	MSTD	root;Interspersed_Repeat;Transposable_Element;Class_I_Retrotransposition;Retrotransposon;Long_Terminal_Repeat_Element;Gypsy-ERV;Retroviridae;Orthoretrovirinae;ERV2-group;ERV3;MaLR	intronic
G101409	TU144803	exon	chr8	136544310	136544997	+	MLT1K	root;Interspersed_Repeat;Transposable_Element;Class_I_Retrotransposition;Retrotransposon;Long_Terminal_Repeat_Element;Gypsy-ERV;Retroviridae;Orthoretrovirinae;ERV2-group;ERV3;MaLR	intronic
G101409	TU144803	transcript	chr8	136544310	136544997	+	MLT1K	root;Interspersed_Repeat;Transposable_Element;Class_I_Retrotransposition;Retrotransposon;Long_Terminal_Repeat_Element;Gypsy-ERV;Retroviridae;Orthoretrovirinae;ERV2-group;ERV3;MaLR	intronic
G10141	TU15161	transcript	chr10	68515990	68516385	-	LTR10C	root;Interspersed_Repeat;Transposable_Element;Class_I_Retrotransposition;Retrotransposon;Long_Terminal_Repeat_Element;Gypsy-ERV;Retroviridae;Orthoretrovirinae;ERV1	sense
G10141	TU15164	transcript	chr10	68515990	68516772	-	LTR10C	root;Interspersed_Repeat;Transposable_Element;Class_I_Retrotransposition;Retrotransposon;Long_Terminal_Repeat_Element;Gypsy-ERV;Retroviridae;Orthoretrovirinae;ERV1	sense
G10141	TU15162	transcript	chr10	68515990	68516845	-	LTR10C	root;Interspersed_Repeat;Transposable_Element;Class_I_Retrotransposition;Retrotransposon;Long_Terminal_Repeat_Element;Gypsy-ERV;Retroviridae;Orthoretrovirinae;ERV1	sense
G10141	TU15167	exon	chr10	68515941	68516385	-	LTR10C	root;Interspersed_Repeat;Transposable_Element;Class_I_Retrotransposition;Retrotransposon;Long_Terminal_Repeat_Element;Gypsy-ERV;Retroviridae;Orthoretrovirinae;ERV1	sense
G10141	TU15161	exon	chr10	68515990	68516385	-	LTR10C	root;Interspersed_Repeat;Transposable_Element;Class_I_Retrotransposition;Retrotransposon;Long_Terminal_Repeat_Element;Gypsy-ERV;Retroviridae;Orthoretrovirinae;ERV1	sense
G10141	TU15159	exon	chr10	68515941	68516772	-	LTR10C	root;Interspersed_Repeat;Transposable_Element;Class_I_Retrotransposition;Retrotransposon;Long_Terminal_Repeat_Element;Gypsy-ERV;Retroviridae;Orthoretrovirinae;ERV1	sense
G10141	TU15167	transcript	chr10	68515941	68516385	-	LTR10C	root;Interspersed_Repeat;Transposable_Element;Class_I_Retrotransposition;Retrotransposon;Long_Terminal_Repeat_Element;Gypsy-ERV;Retroviridae;Orthoretrovirinae;ERV1	sense
G10141	TU15164	exon	chr10	68515990	68516772	-	LTR10C	root;Interspersed_Repeat;Transposable_Element;Class_I_Retrotransposition;Retrotransposon;Long_Terminal_Repeat_Element;Gypsy-ERV;Retroviridae;Orthoretrovirinae;ERV1	sense
G10141	TU15159	transcript	chr10	68515941	68516772	-	LTR10C	root;Interspersed_Repeat;Transposable_Element;Class_I_Retrotransposition;Retrotransposon;Long_Terminal_Repeat_Element;Gypsy-ERV;Retroviridae;Orthoretrovirinae;ERV1	sense
G10141	TU15162	exon	chr10	68515990	68516845	-	LTR10C	root;Interspersed_Repeat;Transposable_Element;Class_I_Retrotransposition;Retrotransposon;Long_Terminal_Repeat_Element;Gypsy-ERV;Retroviridae;Orthoretrovirinae;ERV1	sense
G101410	TU144805	transcript	chr8	136728991	136729717	+	MSTB	root;Interspersed_Repeat;Transposable_Element;Class_I_Retrotransposition;Retrotransposon;Long_Terminal_Repeat_Element;Gypsy-ERV;Retroviridae;Orthoretrovirinae;ERV2-group;ERV3;MaLR	intronic
G101410	TU144805	exon	chr8	136728991	136729717	+	MSTB	root;Interspersed_Repeat;Transposable_Element;Class_I_Retrotransposition;Retrotransposon;Long_Terminal_Repeat_Element;Gypsy-ERV;Retroviridae;Orthoretrovirinae;ERV2-group;ERV3;MaLR	intronic
G101411	TU144809	exon	chr8	135515397	135515780	+	LTR33	root;Interspersed_Repeat;Transposable_Element;Class_I_Retrotransposition;Retrotransposon;Long_Terminal_Repeat_Element;Gypsy-ERV;Retroviridae;Orthoretrovirinae;ERV2-group;ERV3	intronic
G101411	TU144809	transcript	chr8	135515397	135515780	+	LTR33	root;Interspersed_Repeat;Transposable_Element;Class_I_Retrotransposition;Retrotransposon;Long_Terminal_Repeat_Element;Gypsy-ERV;Retroviridae;Orthoretrovirinae;ERV2-group;ERV3	intronic
G101412	TU144810	exon	chr8	132273597	132274532	-	THE1B	root;Interspersed_Repeat;Transposable_Element;Class_I_Retrotransposition;Retrotransposon;Long_Terminal_Repeat_Element;Gypsy-ERV;Retroviridae;Orthoretrovirinae;ERV2-group;ERV3;MaLR	intronic
G101412	TU144810	transcript	chr8	132273597	132274532	-	THE1B	root;Interspersed_Repeat;Transposable_Element;Class_I_Retrotransposition;Retrotransposon;Long_Terminal_Repeat_Element;Gypsy-ERV;Retroviridae;Orthoretrovirinae;ERV2-group;ERV3;MaLR	intronic
G101413	TU144811	transcript	chr8	135534632	135535096	+	NA	NA	intronic
G101413	TU144811	exon	chr8	135534632	135535096	+	NA	NA	intronic
G101414	TU144812	transcript	chr8	136735559	136736259	+	NA	NA	intronic
G101414	TU144812	exon	chr8	136735559	136736259	+	NA	NA	intronic
G101416	TU144814	exon	chr8	136746946	136748158	+	THE1D	root;Interspersed_Repeat;Transposable_Element;Class_I_Retrotransposition;Retrotransposon;Long_Terminal_Repeat_Element;Gypsy-ERV;Retroviridae;Orthoretrovirinae;ERV2-group;ERV3;MaLR	intronic
G101416	TU144814	transcript	chr8	136746946	136748158	+	THE1D	root;Interspersed_Repeat;Transposable_Element;Class_I_Retrotransposition;Retrotransposon;Long_Terminal_Repeat_Element;Gypsy-ERV;Retroviridae;Orthoretrovirinae;ERV2-group;ERV3;MaLR	intronic
G101418	TU144816	transcript	chr8	136631669	136634007	+	MLT2B3	root;Interspersed_Repeat;Transposable_Element;Class_I_Retrotransposition;Retrotransposon;Long_Terminal_Repeat_Element;Gypsy-ERV;Retroviridae;Orthoretrovirinae;ERV2-group;ERV3	intronic
G101418	TU144816	exon	chr8	136631669	136634007	+	MLT2B3	root;Interspersed_Repeat;Transposable_Element;Class_I_Retrotransposition;Retrotransposon;Long_Terminal_Repeat_Element;Gypsy-ERV;Retroviridae;Orthoretrovirinae;ERV2-group;ERV3	intronic
G10142	TU15160	exon	chr10	72171015	72171669	-	MLT1D	root;Interspersed_Repeat;Transposable_Element;Class_I_Retrotransposition;Retrotransposon;Long_Terminal_Repeat_Element;Gypsy-ERV;Retroviridae;Orthoretrovirinae;ERV2-group;ERV3;MaLR	intronic
G10142	TU15160	transcript	chr10	72171015	72171669	-	MLT1D	root;Interspersed_Repeat;Transposable_Element;Class_I_Retrotransposition;Retrotransposon;Long_Terminal_Repeat_Element;Gypsy-ERV;Retroviridae;Orthoretrovirinae;ERV2-group;ERV3;MaLR	intronic
G101422	TU144820	transcript	chr8	136775020	136775710	+	MLT1E1A	root;Interspersed_Repeat;Transposable_Element;Class_I_Retrotransposition;Retrotransposon;Long_Terminal_Repeat_Element;Gypsy-ERV;Retroviridae;Orthoretrovirinae;ERV2-group;ERV3;MaLR	intronic
G101422	TU144820	exon	chr8	136775020	136775710	+	MLT1E1A	root;Interspersed_Repeat;Transposable_Element;Class_I_Retrotransposition;Retrotransposon;Long_Terminal_Repeat_Element;Gypsy-ERV;Retroviridae;Orthoretrovirinae;ERV2-group;ERV3;MaLR	intronic
G101424	TU144822	exon	chr8	136622507	136623130	+	MLT1A0	root;Interspersed_Repeat;Transposable_Element;Class_I_Retrotransposition;Retrotransposon;Long_Terminal_Repeat_Element;Gypsy-ERV;Retroviridae;Orthoretrovirinae;ERV2-group;ERV3;MaLR	intronic
G101424	TU144822	transcript	chr8	136622507	136623130	+	MLT1A0	root;Interspersed_Repeat;Transposable_Element;Class_I_Retrotransposition;Retrotransposon;Long_Terminal_Repeat_Element;Gypsy-ERV;Retroviridae;Orthoretrovirinae;ERV2-group;ERV3;MaLR	intronic
G101425	TU144823	exon	chr8	136591946	136592618	+	LTR91A	root;Interspersed_Repeat;Transposable_Element;Class_I_Retrotransposition;Retrotransposon;Long_Terminal_Repeat_Element	intronic
G101425	TU144823	transcript	chr8	136591946	136592618	+	LTR91A	root;Interspersed_Repeat;Transposable_Element;Class_I_Retrotransposition;Retrotransposon;Long_Terminal_Repeat_Element	intronic
G101430	TU144828	exon	chr8	136527051	136527589	+	NA	NA	intronic
G101430	TU144828	transcript	chr8	136527051	136527589	+	NA	NA	intronic
G101431	TU144829	transcript	chr8	136627795	136630361	+	MLT1G3	root;Interspersed_Repeat;Transposable_Element;Class_I_Retrotransposition;Retrotransposon;Long_Terminal_Repeat_Element;Gypsy-ERV;Retroviridae;Orthoretrovirinae;ERV2-group;ERV3;MaLR	intronic
G101431	TU144829	exon	chr8	136627795	136630361	+	MLT1G3	root;Interspersed_Repeat;Transposable_Element;Class_I_Retrotransposition;Retrotransposon;Long_Terminal_Repeat_Element;Gypsy-ERV;Retroviridae;Orthoretrovirinae;ERV2-group;ERV3;MaLR	intronic
G101433	TU144831	exon	chr8	136685075	136685904	+	MER67D	root;Interspersed_Repeat;Transposable_Element;Class_I_Retrotransposition;Retrotransposon;Long_Terminal_Repeat_Element;Gypsy-ERV;Retroviridae;Orthoretrovirinae;ERV1	intronic
G101433	TU144831	transcript	chr8	136685075	136685904	+	MER67D	root;Interspersed_Repeat;Transposable_Element;Class_I_Retrotransposition;Retrotransposon;Long_Terminal_Repeat_Element;Gypsy-ERV;Retroviridae;Orthoretrovirinae;ERV1	intronic
G101436	TU144834	transcript	chr8	136905801	136906606	+	MLT1D	root;Interspersed_Repeat;Transposable_Element;Class_I_Retrotransposition;Retrotransposon;Long_Terminal_Repeat_Element;Gypsy-ERV;Retroviridae;Orthoretrovirinae;ERV2-group;ERV3;MaLR	intronic
G101436	TU144834	exon	chr8	136905801	136906606	+	MLT1D	root;Interspersed_Repeat;Transposable_Element;Class_I_Retrotransposition;Retrotransposon;Long_Terminal_Repeat_Element;Gypsy-ERV;Retroviridae;Orthoretrovirinae;ERV2-group;ERV3;MaLR	intronic
G101437	TU144835	exon	chr8	136919698	136921027	+	MLT1D	root;Interspersed_Repeat;Transposable_Element;Class_I_Retrotransposition;Retrotransposon;Long_Terminal_Repeat_Element;Gypsy-ERV;Retroviridae;Orthoretrovirinae;ERV2-group;ERV3;MaLR	intronic
G101437	TU144835	transcript	chr8	136919698	136921027	+	MLT1D	root;Interspersed_Repeat;Transposable_Element;Class_I_Retrotransposition;Retrotransposon;Long_Terminal_Repeat_Element;Gypsy-ERV;Retroviridae;Orthoretrovirinae;ERV2-group;ERV3;MaLR	intronic
G10144	TU15165	exon	chr10	72013674	72013809	+	MLT1A1	root;Interspersed_Repeat;Transposable_Element;Class_I_Retrotransposition;Retrotransposon;Long_Terminal_Repeat_Element;Gypsy-ERV;Retroviridae;Orthoretrovirinae;ERV2-group;ERV3;MaLR	intergenic
G10144	TU15165	exon	chr10	72018598	72019658	+	MLT1A1	root;Interspersed_Repeat;Transposable_Element;Class_I_Retrotransposition;Retrotransposon;Long_Terminal_Repeat_Element;Gypsy-ERV;Retroviridae;Orthoretrovirinae;ERV2-group;ERV3;MaLR	intergenic
G10144	TU15165	transcript	chr10	72013674	72019658	+	MLT1A1	root;Interspersed_Repeat;Transposable_Element;Class_I_Retrotransposition;Retrotransposon;Long_Terminal_Repeat_Element;Gypsy-ERV;Retroviridae;Orthoretrovirinae;ERV2-group;ERV3;MaLR	intergenic
G101440	TU144838	transcript	chr8	136638281	136639004	+	MLT1D	root;Interspersed_Repeat;Transposable_Element;Class_I_Retrotransposition;Retrotransposon;Long_Terminal_Repeat_Element;Gypsy-ERV;Retroviridae;Orthoretrovirinae;ERV2-group;ERV3;MaLR	intronic
G101440	TU144838	exon	chr8	136638281	136639004	+	MLT1D	root;Interspersed_Repeat;Transposable_Element;Class_I_Retrotransposition;Retrotransposon;Long_Terminal_Repeat_Element;Gypsy-ERV;Retroviridae;Orthoretrovirinae;ERV2-group;ERV3;MaLR	intronic
G101449	TU144847	exon	chr8	137002304	137003191	+	MLT1J2	root;Interspersed_Repeat;Transposable_Element;Class_I_Retrotransposition;Retrotransposon;Long_Terminal_Repeat_Element;Gypsy-ERV;Retroviridae;Orthoretrovirinae;ERV2-group;ERV3;MaLR	intronic
G101449	TU144847	transcript	chr8	137002304	137003191	+	MLT1J2	root;Interspersed_Repeat;Transposable_Element;Class_I_Retrotransposition;Retrotransposon;Long_Terminal_Repeat_Element;Gypsy-ERV;Retroviridae;Orthoretrovirinae;ERV2-group;ERV3;MaLR	intronic
G101450	TU144848	exon	chr8	136711501	136712848	+	MER11A	root;Interspersed_Repeat;Transposable_Element;Class_I_Retrotransposition;Retrotransposon;Long_Terminal_Repeat_Element;Gypsy-ERV;Retroviridae;Orthoretrovirinae;ERV2-group;ERV2	intronic
G101450	TU144848	transcript	chr8	136711501	136712848	+	MER11A	root;Interspersed_Repeat;Transposable_Element;Class_I_Retrotransposition;Retrotransposon;Long_Terminal_Repeat_Element;Gypsy-ERV;Retroviridae;Orthoretrovirinae;ERV2-group;ERV2	intronic
G101453	TU144851	exon	chr8	136727175	136728791	+	MLT1F2	root;Interspersed_Repeat;Transposable_Element;Class_I_Retrotransposition;Retrotransposon;Long_Terminal_Repeat_Element;Gypsy-ERV;Retroviridae;Orthoretrovirinae;ERV2-group;ERV3;MaLR	intronic
G101453	TU144852	exon	chr8	136727513	136728707	+	MLT1F2	root;Interspersed_Repeat;Transposable_Element;Class_I_Retrotransposition;Retrotransposon;Long_Terminal_Repeat_Element;Gypsy-ERV;Retroviridae;Orthoretrovirinae;ERV2-group;ERV3;MaLR	intronic
G101453	TU144852	transcript	chr8	136727513	136728707	+	MLT1F2	root;Interspersed_Repeat;Transposable_Element;Class_I_Retrotransposition;Retrotransposon;Long_Terminal_Repeat_Element;Gypsy-ERV;Retroviridae;Orthoretrovirinae;ERV2-group;ERV3;MaLR	intronic
G101453	TU144856	exon	chr8	136727175	136728707	+	MLT1F2	root;Interspersed_Repeat;Transposable_Element;Class_I_Retrotransposition;Retrotransposon;Long_Terminal_Repeat_Element;Gypsy-ERV;Retroviridae;Orthoretrovirinae;ERV2-group;ERV3;MaLR	intronic
G101453	TU144851	transcript	chr8	136727175	136728791	+	MLT1F2	root;Interspersed_Repeat;Transposable_Element;Class_I_Retrotransposition;Retrotransposon;Long_Terminal_Repeat_Element;Gypsy-ERV;Retroviridae;Orthoretrovirinae;ERV2-group;ERV3;MaLR	intronic
G101453	TU144856	transcript	chr8	136727175	136728707	+	MLT1F2	root;Interspersed_Repeat;Transposable_Element;Class_I_Retrotransposition;Retrotransposon;Long_Terminal_Repeat_Element;Gypsy-ERV;Retroviridae;Orthoretrovirinae;ERV2-group;ERV3;MaLR	intronic
G101455	TU144854	transcript	chr8	136874543	136875380	+	LTR16E1	root;Interspersed_Repeat;Transposable_Element;Class_I_Retrotransposition;Retrotransposon;Long_Terminal_Repeat_Element;Gypsy-ERV;Retroviridae;Orthoretrovirinae;ERV2-group;ERV3	intronic
G101455	TU144854	exon	chr8	136874543	136875380	+	LTR16E1	root;Interspersed_Repeat;Transposable_Element;Class_I_Retrotransposition;Retrotransposon;Long_Terminal_Repeat_Element;Gypsy-ERV;Retroviridae;Orthoretrovirinae;ERV2-group;ERV3	intronic
G101456	TU144855	exon	chr8	137003347	137005433	+	MLT1J2	root;Interspersed_Repeat;Transposable_Element;Class_I_Retrotransposition;Retrotransposon;Long_Terminal_Repeat_Element;Gypsy-ERV;Retroviridae;Orthoretrovirinae;ERV2-group;ERV3;MaLR	intronic
G101456	TU144855	transcript	chr8	137003347	137005433	+	MLT1J2	root;Interspersed_Repeat;Transposable_Element;Class_I_Retrotransposition;Retrotransposon;Long_Terminal_Repeat_Element;Gypsy-ERV;Retroviridae;Orthoretrovirinae;ERV2-group;ERV3;MaLR	intronic
G101459	TU144859	exon	chr8	137119803	137120429	+	THE1C	root;Interspersed_Repeat;Transposable_Element;Class_I_Retrotransposition;Retrotransposon;Long_Terminal_Repeat_Element;Gypsy-ERV;Retroviridae;Orthoretrovirinae;ERV2-group;ERV3;MaLR	intergenic
G101459	TU144859	transcript	chr8	137119803	137120429	+	THE1C	root;Interspersed_Repeat;Transposable_Element;Class_I_Retrotransposition;Retrotransposon;Long_Terminal_Repeat_Element;Gypsy-ERV;Retroviridae;Orthoretrovirinae;ERV2-group;ERV3;MaLR	intergenic
G101464	TU144864	transcript	chr8	137153847	137155047	+	THE1-int	root;Interspersed_Repeat;Transposable_Element;Class_I_Retrotransposition;Retrotransposon;Long_Terminal_Repeat_Element;Gypsy-ERV;Retroviridae;Orthoretrovirinae;ERV2-group;ERV3;MaLR	intergenic
G101464	TU144864	exon	chr8	137153847	137155047	+	THE1-int	root;Interspersed_Repeat;Transposable_Element;Class_I_Retrotransposition;Retrotransposon;Long_Terminal_Repeat_Element;Gypsy-ERV;Retroviridae;Orthoretrovirinae;ERV2-group;ERV3;MaLR	intergenic
G101465	TU144865	transcript	chr8	137149424	137150387	+	MER77B	root;Interspersed_Repeat;Transposable_Element;Class_I_Retrotransposition;Retrotransposon;Long_Terminal_Repeat_Element;Gypsy-ERV;Retroviridae;Orthoretrovirinae;ERV2-group;ERV3	intergenic
G101465	TU144865	exon	chr8	137149424	137150387	+	MER77B	root;Interspersed_Repeat;Transposable_Element;Class_I_Retrotransposition;Retrotransposon;Long_Terminal_Repeat_Element;Gypsy-ERV;Retroviridae;Orthoretrovirinae;ERV2-group;ERV3	intergenic
G101466	TU144866	transcript	chr8	137102786	137104032	+	NA	NA	intergenic
G101466	TU144866	exon	chr8	137102786	137104032	+	NA	NA	intergenic
G101467	TU144880	transcript	chr8	135484044	135484790	+	MER72B	root;Interspersed_Repeat;Transposable_Element;Class_I_Retrotransposition;Retrotransposon;Long_Terminal_Repeat_Element;Gypsy-ERV;Retroviridae;Orthoretrovirinae;ERV1	intronic
G101467	TU144867	transcript	chr8	135484044	135485012	+	MER72B	root;Interspersed_Repeat;Transposable_Element;Class_I_Retrotransposition;Retrotransposon;Long_Terminal_Repeat_Element;Gypsy-ERV;Retroviridae;Orthoretrovirinae;ERV1	intronic
G101467	TU144876	transcript	chr8	135484044	135484947	+	MER72B	root;Interspersed_Repeat;Transposable_Element;Class_I_Retrotransposition;Retrotransposon;Long_Terminal_Repeat_Element;Gypsy-ERV;Retroviridae;Orthoretrovirinae;ERV1	intronic
G101467	TU144867	exon	chr8	135484044	135485012	+	MER72B	root;Interspersed_Repeat;Transposable_Element;Class_I_Retrotransposition;Retrotransposon;Long_Terminal_Repeat_Element;Gypsy-ERV;Retroviridae;Orthoretrovirinae;ERV1	intronic
G101467	TU144878	transcript	chr8	135484247	135484947	+	MER72B	root;Interspersed_Repeat;Transposable_Element;Class_I_Retrotransposition;Retrotransposon;Long_Terminal_Repeat_Element;Gypsy-ERV;Retroviridae;Orthoretrovirinae;ERV1	intronic
G101467	TU144873	exon	chr8	135484247	135484790	+	MER72B	root;Interspersed_Repeat;Transposable_Element;Class_I_Retrotransposition;Retrotransposon;Long_Terminal_Repeat_Element;Gypsy-ERV;Retroviridae;Orthoretrovirinae;ERV1	intronic
G101467	TU144872	transcript	chr8	135484247	135485012	+	MER72B	root;Interspersed_Repeat;Transposable_Element;Class_I_Retrotransposition;Retrotransposon;Long_Terminal_Repeat_Element;Gypsy-ERV;Retroviridae;Orthoretrovirinae;ERV1	intronic
G101467	TU144873	transcript	chr8	135484247	135484790	+	MER72B	root;Interspersed_Repeat;Transposable_Element;Class_I_Retrotransposition;Retrotransposon;Long_Terminal_Repeat_Element;Gypsy-ERV;Retroviridae;Orthoretrovirinae;ERV1	intronic
G101467	TU144878	exon	chr8	135484247	135484947	+	MER72B	root;Interspersed_Repeat;Transposable_Element;Class_I_Retrotransposition;Retrotransposon;Long_Terminal_Repeat_Element;Gypsy-ERV;Retroviridae;Orthoretrovirinae;ERV1	intronic
G101467	TU144880	exon	chr8	135484044	135484790	+	MER72B	root;Interspersed_Repeat;Transposable_Element;Class_I_Retrotransposition;Retrotransposon;Long_Terminal_Repeat_Element;Gypsy-ERV;Retroviridae;Orthoretrovirinae;ERV1	intronic
G101467	TU144876	exon	chr8	135484044	135484947	+	MER72B	root;Interspersed_Repeat;Transposable_Element;Class_I_Retrotransposition;Retrotransposon;Long_Terminal_Repeat_Element;Gypsy-ERV;Retroviridae;Orthoretrovirinae;ERV1	intronic
G101467	TU144872	exon	chr8	135484247	135485012	+	MER72B	root;Interspersed_Repeat;Transposable_Element;Class_I_Retrotransposition;Retrotransposon;Long_Terminal_Repeat_Element;Gypsy-ERV;Retroviridae;Orthoretrovirinae;ERV1	intronic
G101468	TU144868	transcript	chr8	137142575	137143991	+	MER49	root;Interspersed_Repeat;Transposable_Element;Class_I_Retrotransposition;Retrotransposon;Long_Terminal_Repeat_Element;Gypsy-ERV;Retroviridae;Orthoretrovirinae;ERV1	intergenic
G101468	TU144868	exon	chr8	137142575	137143991	+	MER49	root;Interspersed_Repeat;Transposable_Element;Class_I_Retrotransposition;Retrotransposon;Long_Terminal_Repeat_Element;Gypsy-ERV;Retroviridae;Orthoretrovirinae;ERV1	intergenic
G101477	TU144882	exon	chr8	123460980	123461546	+	LTR16C	root;Interspersed_Repeat;Transposable_Element;Class_I_Retrotransposition;Retrotransposon;Long_Terminal_Repeat_Element;Gypsy-ERV;Retroviridae;Orthoretrovirinae;ERV2-group;ERV3	intronic
G101477	TU144882	transcript	chr8	123460980	123461546	+	LTR16C	root;Interspersed_Repeat;Transposable_Element;Class_I_Retrotransposition;Retrotransposon;Long_Terminal_Repeat_Element;Gypsy-ERV;Retroviridae;Orthoretrovirinae;ERV2-group;ERV3	intronic
G10148	TU15170	transcript	chr10	72542365	72543363	-	LTR1D	root;Interspersed_Repeat;Transposable_Element;Class_I_Retrotransposition;Retrotransposon;Long_Terminal_Repeat_Element;Gypsy-ERV;Retroviridae;Orthoretrovirinae;ERV1	intronic
G10148	TU15170	exon	chr10	72542365	72543363	-	LTR1D	root;Interspersed_Repeat;Transposable_Element;Class_I_Retrotransposition;Retrotransposon;Long_Terminal_Repeat_Element;Gypsy-ERV;Retroviridae;Orthoretrovirinae;ERV1	intronic
G101480	TU144885	transcript	chr8	137165090	137167490	+	HERV16	root;Interspersed_Repeat;Transposable_Element;Class_I_Retrotransposition;Retrotransposon;Long_Terminal_Repeat_Element;Gypsy-ERV;Retroviridae;Orthoretrovirinae;ERV2-group;ERV3	intergenic
G101480	TU144885	exon	chr8	137165090	137167490	+	HERV16	root;Interspersed_Repeat;Transposable_Element;Class_I_Retrotransposition;Retrotransposon;Long_Terminal_Repeat_Element;Gypsy-ERV;Retroviridae;Orthoretrovirinae;ERV2-group;ERV3	intergenic
G101495	TU144900	exon	chr8	133525842	133526237	-	MER52A	root;Interspersed_Repeat;Transposable_Element;Class_I_Retrotransposition;Retrotransposon;Long_Terminal_Repeat_Element;Gypsy-ERV;Retroviridae;Orthoretrovirinae;ERV1	intronic
G101495	TU144900	transcript	chr8	133525842	133526237	-	MER52A	root;Interspersed_Repeat;Transposable_Element;Class_I_Retrotransposition;Retrotransposon;Long_Terminal_Repeat_Element;Gypsy-ERV;Retroviridae;Orthoretrovirinae;ERV1	intronic
[truncated: 170,103 more rows]
