# Supplementary material for: Systematic decoding the functional role of human endogenous retrovirus-derived RNAs in medulloblastoma
Source: Neurooncol Adv. 2026 Apr 29;8(1):vdag109. doi: 10.1093/noajnl/vdag109 (PMC13215088; doi:10.1093/noajnl/vdag109)
Supplement: vdag109_Supplementary_Data [file vdag109_supplementary_data.zip › TableS3.xlsx]

## Sheet: Table S3
Table S3. Multidimensional annotation of identified hervRNAs in medulloblastoma
Gene ID	Transcript count	Promoter LTR motif constrained	Conservation score	ORF class	Best complete ORF aa length	Stable RNA fold	Evidence group	Evidence count
G33135	3	Yes	1	Complete_ORF	43	Yes	Promoter + TransDecoder + RNAfold	3
G38962	1	Yes	0.999875	Complete_ORF	71	Yes	Promoter + TransDecoder + RNAfold	3
G69477	8	Yes	0.999733	Complete_ORF	84	Yes	Promoter + TransDecoder + RNAfold	3
G38520	1	Yes	0.999364	Complete_ORF	64	Yes	Promoter + TransDecoder + RNAfold	3
G90424	14	Yes	0.999091	Complete_ORF	57	Yes	Promoter + TransDecoder + RNAfold	3
G94951	4	Yes	0.9988	Complete_ORF	41	Yes	Promoter + TransDecoder + RNAfold	3
G80796	1	Yes	0.998333	Complete_ORF	47	Yes	Promoter + TransDecoder + RNAfold	3
G31895	1	Yes	0.9975	Complete_ORF	49	Yes	Promoter + TransDecoder + RNAfold	3
G107865	8	Yes	0.996667	Complete_ORF	65	Yes	Promoter + TransDecoder + RNAfold	3
G54395	3	Yes	0.996667	Complete_ORF	31	Yes	Promoter + TransDecoder + RNAfold	3
G107545	1	Yes	0.996563	Complete_ORF	44	Yes	Promoter + TransDecoder + RNAfold	3
G83435	1	Yes	0.995909	Complete_ORF	94	Yes	Promoter + TransDecoder + RNAfold	3
G53044	1	Yes	0.994636	Complete_ORF	46	Yes	Promoter + TransDecoder + RNAfold	3
G77586	2	Yes	0.9943	Complete_ORF	111	Yes	Promoter + TransDecoder + RNAfold	3
G87656	1	Yes	0.994182	Complete_ORF	66	Yes	Promoter + TransDecoder + RNAfold	3
G22471	4	Yes	0.9922	Complete_ORF	65	Yes	Promoter + TransDecoder + RNAfold	3
G1723	4	Yes	0.992167	Complete_ORF	69	Yes	Promoter + TransDecoder + RNAfold	3
G37342	4	Yes	0.991	Complete_ORF	43	Yes	Promoter + TransDecoder + RNAfold	3
G12475	4	Yes	0.990923	Complete_ORF	75	Yes	Promoter + TransDecoder + RNAfold	3
G42751	6	Yes	0.9905	Complete_ORF	31	Yes	Promoter + TransDecoder + RNAfold	3
G2665	3	Yes	0.990167	Complete_ORF	141	Yes	Promoter + TransDecoder + RNAfold	3
G29409	4	Yes	0.989778	Complete_ORF	41	Yes	Promoter + TransDecoder + RNAfold	3
G105882	6	Yes	0.989067	Complete_ORF	81	Yes	Promoter + TransDecoder + RNAfold	3
G9024	1	Yes	0.987636	Complete_ORF	34	Yes	Promoter + TransDecoder + RNAfold	3
G4751	1	Yes	0.9872	Complete_ORF	42	Yes	Promoter + TransDecoder + RNAfold	3
G81761	4	Yes	0.9871	Complete_ORF	66	Yes	Promoter + TransDecoder + RNAfold	3
G107808	3	Yes	0.986667	Complete_ORF	33	Yes	Promoter + TransDecoder + RNAfold	3
G107453	1	Yes	0.986333	Complete_ORF	73	Yes	Promoter + TransDecoder + RNAfold	3
G84478	4	Yes	0.986182	Complete_ORF	53	Yes	Promoter + TransDecoder + RNAfold	3
G84502	6	Yes	0.986182	Complete_ORF	30	Yes	Promoter + TransDecoder + RNAfold	3
G109345	4	Yes	0.986	Complete_ORF	53	Yes	Promoter + TransDecoder + RNAfold	3
G41637	14	Yes	0.985833	Complete_ORF	83	Yes	Promoter + TransDecoder + RNAfold	3
G31295	4	Yes	0.985444	Complete_ORF	49	Yes	Promoter + TransDecoder + RNAfold	3
G87222	1	Yes	0.985167	Complete_ORF	37	Yes	Promoter + TransDecoder + RNAfold	3
G111360	17	Yes	0.984833	Complete_ORF	39	Yes	Promoter + TransDecoder + RNAfold	3
G7909	3	Yes	0.98475	Complete_ORF	62	Yes	Promoter + TransDecoder + RNAfold	3
G18100	4	Yes	0.9844	Complete_ORF	48	Yes	Promoter + TransDecoder + RNAfold	3
G78128	1	Yes	0.984333	Complete_ORF	89	Yes	Promoter + TransDecoder + RNAfold	3
G48758	6	Yes	0.9839	Complete_ORF	46	Yes	Promoter + TransDecoder + RNAfold	3
G41957	5	Yes	0.9838	Complete_ORF	59	Yes	Promoter + TransDecoder + RNAfold	3
G75155	5	Yes	0.983133	Complete_ORF	54	Yes	Promoter + TransDecoder + RNAfold	3
G93568	1	Yes	0.982818	Complete_ORF	77	Yes	Promoter + TransDecoder + RNAfold	3
G36940	9	Yes	0.98275	Complete_ORF	65	Yes	Promoter + TransDecoder + RNAfold	3
G27863	1	Yes	0.9827	Complete_ORF	56	Yes	Promoter + TransDecoder + RNAfold	3
G32065	14	Yes	0.982667	Complete_ORF	46	Yes	Promoter + TransDecoder + RNAfold	3
G11072	1	Yes	0.982273	Complete_ORF	48	Yes	Promoter + TransDecoder + RNAfold	3
G83403	1	Yes	0.981417	Complete_ORF	91	Yes	Promoter + TransDecoder + RNAfold	3
G109061	11	Yes	0.98135	Complete_ORF	44	Yes	Promoter + TransDecoder + RNAfold	3
G14374	1	Yes	0.981286	Complete_ORF	29	Yes	Promoter + TransDecoder + RNAfold	3
G36453	10	Yes	0.981059	Complete_ORF	105	Yes	Promoter + TransDecoder + RNAfold	3
G3589	1	Yes	0.9804	Complete_ORF	54	Yes	Promoter + TransDecoder + RNAfold	3
G3573	1	Yes	0.9804	Complete_ORF	34	Yes	Promoter + TransDecoder + RNAfold	3
G33954	5	Yes	0.98	Complete_ORF	31	Yes	Promoter + TransDecoder + RNAfold	3
G74603	1	Yes	0.9799	Complete_ORF	29	Yes	Promoter + TransDecoder + RNAfold	3
G11045	13	Yes	0.9796	Complete_ORF	49	Yes	Promoter + TransDecoder + RNAfold	3
G86190	5	Yes	0.979	Complete_ORF	117	Yes	Promoter + TransDecoder + RNAfold	3
G14670	1	Yes	0.9781	Complete_ORF	140	Yes	Promoter + TransDecoder + RNAfold	3
G31189	1	Yes	0.977421	Complete_ORF	33	Yes	Promoter + TransDecoder + RNAfold	3
G53405	1	Yes	0.975882	Complete_ORF	41	Yes	Promoter + TransDecoder + RNAfold	3
G20665	4	Yes	0.975867	Complete_ORF	73	Yes	Promoter + TransDecoder + RNAfold	3
G1537	5	Yes	0.974933	Complete_ORF	92	Yes	Promoter + TransDecoder + RNAfold	3
G52581	1	Yes	0.974727	Complete_ORF	49	Yes	Promoter + TransDecoder + RNAfold	3
G52683	15	Yes	0.974727	Complete_ORF	33	Yes	Promoter + TransDecoder + RNAfold	3
G42963	7	Yes	0.974	Complete_ORF	41	Yes	Promoter + TransDecoder + RNAfold	3
G31648	6	Yes	0.972867	Complete_ORF	40	Yes	Promoter + TransDecoder + RNAfold	3
G111932	5	Yes	0.972824	Complete_ORF	95	Yes	Promoter + TransDecoder + RNAfold	3
G108050	4	Yes	0.972812	Complete_ORF	133	Yes	Promoter + TransDecoder + RNAfold	3
G1158	3	Yes	0.972667	Complete_ORF	47	Yes	Promoter + TransDecoder + RNAfold	3
G62607	4	Yes	0.971	Complete_ORF	99	Yes	Promoter + TransDecoder + RNAfold	3
G82819	16	Yes	0.970933	Complete_ORF	47	Yes	Promoter + TransDecoder + RNAfold	3
G18285	1	Yes	0.970733	Complete_ORF	106	Yes	Promoter + TransDecoder + RNAfold	3
G54289	5	Yes	0.970615	Complete_ORF	60	Yes	Promoter + TransDecoder + RNAfold	3
G3107	3	Yes	0.970421	Complete_ORF	53	Yes	Promoter + TransDecoder + RNAfold	3
G10246	6	Yes	0.970364	Complete_ORF	81	Yes	Promoter + TransDecoder + RNAfold	3
G100521	4	Yes	0.970333	Complete_ORF	102	Yes	Promoter + TransDecoder + RNAfold	3
G72766	6	Yes	0.970154	Complete_ORF	55	Yes	Promoter + TransDecoder + RNAfold	3
G3236	4	Yes	0.9698	Complete_ORF	51	Yes	Promoter + TransDecoder + RNAfold	3
G18734	1	Yes	0.969636	Complete_ORF	51	Yes	Promoter + TransDecoder + RNAfold	3
G93069	3	Yes	0.969625	Complete_ORF	95	Yes	Promoter + TransDecoder + RNAfold	3
G3340	12	Yes	0.968643	Complete_ORF	175	Yes	Promoter + TransDecoder + RNAfold	3
G53056	4	Yes	0.967917	Complete_ORF	36	Yes	Promoter + TransDecoder + RNAfold	3
G19005	6	Yes	0.966333	Complete_ORF	83	Yes	Promoter + TransDecoder + RNAfold	3
G37212	21	Yes	0.966222	Complete_ORF	147	Yes	Promoter + TransDecoder + RNAfold	3
G28455	5	Yes	0.965714	Complete_ORF	149	Yes	Promoter + TransDecoder + RNAfold	3
G91136	6	Yes	0.965455	Complete_ORF	38	Yes	Promoter + TransDecoder + RNAfold	3
G74657	6	Yes	0.965167	Complete_ORF	40	Yes	Promoter + TransDecoder + RNAfold	3
G18166	4	Yes	0.964857	Complete_ORF	40	Yes	Promoter + TransDecoder + RNAfold	3
G41175	6	Yes	0.9646	Complete_ORF	34	Yes	Promoter + TransDecoder + RNAfold	3
G108538	1	Yes	0.964455	Complete_ORF	47	Yes	Promoter + TransDecoder + RNAfold	3
G107840	1	Yes	0.964417	Complete_ORF	91	Yes	Promoter + TransDecoder + RNAfold	3
G1479	6	Yes	0.9637	Complete_ORF	51	Yes	Promoter + TransDecoder + RNAfold	3
G77516	8	Yes	0.963455	Complete_ORF	75	Yes	Promoter + TransDecoder + RNAfold	3
G43618	2	Yes	0.962	Complete_ORF	52	Yes	Promoter + TransDecoder + RNAfold	3
G42120	8	Yes	0.961786	Complete_ORF	33	Yes	Promoter + TransDecoder + RNAfold	3
G89140	1	Yes	0.961667	Complete_ORF	31	Yes	Promoter + TransDecoder + RNAfold	3
G46065	3	Yes	0.9614	Complete_ORF	179	Yes	Promoter + TransDecoder + RNAfold	3
G37876	2	Yes	0.961	Complete_ORF	52	Yes	Promoter + TransDecoder + RNAfold	3
G111534	6	Yes	0.960294	Complete_ORF	92	Yes	Promoter + TransDecoder + RNAfold	3
G18451	7	Yes	0.96	Complete_ORF	44	Yes	Promoter + TransDecoder + RNAfold	3
G1199	5	Yes	0.959545	Complete_ORF	57	Yes	Promoter + TransDecoder + RNAfold	3
G1107	1	Yes	0.959545	Complete_ORF	57	Yes	Promoter + TransDecoder + RNAfold	3
G73905	1	Yes	0.959071	Complete_ORF	31	Yes	Promoter + TransDecoder + RNAfold	3
G86504	1	Yes	0.958714	Complete_ORF	65	Yes	Promoter + TransDecoder + RNAfold	3
G86232	14	Yes	0.957615	Complete_ORF	39	Yes	Promoter + TransDecoder + RNAfold	3
G8909	1	Yes	0.957545	Complete_ORF	56	Yes	Promoter + TransDecoder + RNAfold	3
G73149	1	Yes	0.957333	Complete_ORF	55	Yes	Promoter + TransDecoder + RNAfold	3
G1480	8	Yes	0.957	Complete_ORF	53	Yes	Promoter + TransDecoder + RNAfold	3
G42407	14	Yes	0.956538	Complete_ORF	35	Yes	Promoter + TransDecoder + RNAfold	3
G72215	4	Yes	0.956467	Complete_ORF	60	Yes	Promoter + TransDecoder + RNAfold	3
G110454	4	Yes	0.95625	Complete_ORF	37	Yes	Promoter + TransDecoder + RNAfold	3
G6623	12	Yes	0.9558	Complete_ORF	30	Yes	Promoter + TransDecoder + RNAfold	3
G101925	9	Yes	0.95575	Complete_ORF	74	Yes	Promoter + TransDecoder + RNAfold	3
G56389	1	Yes	0.955333	Complete_ORF	50	Yes	Promoter + TransDecoder + RNAfold	3
G47105	11	Yes	0.954867	Complete_ORF	46	Yes	Promoter + TransDecoder + RNAfold	3
G51158	2	Yes	0.9546	Complete_ORF	77	Yes	Promoter + TransDecoder + RNAfold	3
G51154	3	Yes	0.9546	Complete_ORF	41	Yes	Promoter + TransDecoder + RNAfold	3
G66282	3	Yes	0.9542	Complete_ORF	48	Yes	Promoter + TransDecoder + RNAfold	3
G110947	6	Yes	0.9542	Complete_ORF	36	Yes	Promoter + TransDecoder + RNAfold	3
G44809	9	Yes	0.954133	Complete_ORF	73	Yes	Promoter + TransDecoder + RNAfold	3
G52027	4	Yes	0.953917	Complete_ORF	38	Yes	Promoter + TransDecoder + RNAfold	3
G6691	5	Yes	0.9534	Complete_ORF	79	Yes	Promoter + TransDecoder + RNAfold	3
G36273	7	Yes	0.953273	Complete_ORF	61	Yes	Promoter + TransDecoder + RNAfold	3
G45931	1	Yes	0.953167	Complete_ORF	65	Yes	Promoter + TransDecoder + RNAfold	3
G107866	4	Yes	0.953167	Complete_ORF	53	Yes	Promoter + TransDecoder + RNAfold	3
G98119	6	Yes	0.952833	Complete_ORF	84	Yes	Promoter + TransDecoder + RNAfold	3
G111455	1	Yes	0.952778	Complete_ORF	45	Yes	Promoter + TransDecoder + RNAfold	3
G31991	2	Yes	0.951056	Complete_ORF	59	Yes	Promoter + TransDecoder + RNAfold	3
G59800	16	Yes	0.950818	Complete_ORF	163	Yes	Promoter + TransDecoder + RNAfold	3
G92554	1	Yes	0.950214	Complete_ORF	32	Yes	Promoter + TransDecoder + RNAfold	3
G10325	6	Yes	0.949769	Complete_ORF	48	Yes	Promoter + TransDecoder + RNAfold	3
G42304	4	Yes	0.949467	Complete_ORF	57	Yes	Promoter + TransDecoder + RNAfold	3
G20396	4	Yes	0.9485	Complete_ORF	97	Yes	Promoter + TransDecoder + RNAfold	3
G65224	8	Yes	0.9478	Complete_ORF	36	Yes	Promoter + TransDecoder + RNAfold	3
G98498	3	Yes	0.947667	Complete_ORF	29	Yes	Promoter + TransDecoder + RNAfold	3
G97817	13	Yes	0.946941	Complete_ORF	82	Yes	Promoter + TransDecoder + RNAfold	3
G45532	4	Yes	0.946286	Complete_ORF	55	Yes	Promoter + TransDecoder + RNAfold	3
G17233	11	Yes	0.9455	Complete_ORF	106	Yes	Promoter + TransDecoder + RNAfold	3
G17215	12	Yes	0.9455	Complete_ORF	48	Yes	Promoter + TransDecoder + RNAfold	3
G59819	12	Yes	0.945455	Complete_ORF	109	Yes	Promoter + TransDecoder + RNAfold	3
G77238	2	Yes	0.945417	Complete_ORF	135	Yes	Promoter + TransDecoder + RNAfold	3
G67616	1	Yes	0.945182	Complete_ORF	43	Yes	Promoter + TransDecoder + RNAfold	3
G109253	1	Yes	0.945	Complete_ORF	149	Yes	Promoter + TransDecoder + RNAfold	3
G51219	4	Yes	0.944667	Complete_ORF	34	Yes	Promoter + TransDecoder + RNAfold	3
G70708	12	Yes	0.94425	Complete_ORF	30	Yes	Promoter + TransDecoder + RNAfold	3
G111132	1	Yes	0.943214	Complete_ORF	54	Yes	Promoter + TransDecoder + RNAfold	3
G11809	1	Yes	0.9421	Complete_ORF	51	Yes	Promoter + TransDecoder + RNAfold	3
G110765	2	Yes	0.94175	Complete_ORF	38	Yes	Promoter + TransDecoder + RNAfold	3
G95088	1	Yes	0.941538	Complete_ORF	69	Yes	Promoter + TransDecoder + RNAfold	3
G13895	12	Yes	0.9412	Complete_ORF	66	Yes	Promoter + TransDecoder + RNAfold	3
G102807	1	Yes	0.940133	Complete_ORF	54	Yes	Promoter + TransDecoder + RNAfold	3
G108752	1	Yes	0.939733	Complete_ORF	93	Yes	Promoter + TransDecoder + RNAfold	3
G105446	6	Yes	0.939357	Complete_ORF	46	Yes	Promoter + TransDecoder + RNAfold	3
G61064	13	Yes	0.938929	Complete_ORF	149	Yes	Promoter + TransDecoder + RNAfold	3
G41731	2	Yes	0.937647	Complete_ORF	86	Yes	Promoter + TransDecoder + RNAfold	3
G34006	1	Yes	0.937615	Complete_ORF	29	Yes	Promoter + TransDecoder + RNAfold	3
G77211	2	Yes	0.937417	Complete_ORF	95	Yes	Promoter + TransDecoder + RNAfold	3
G46057	10	Yes	0.937375	Complete_ORF	102	Yes	Promoter + TransDecoder + RNAfold	3
G28082	11	Yes	0.937	Complete_ORF	51	Yes	Promoter + TransDecoder + RNAfold	3
G109202	5	Yes	0.935533	Complete_ORF	71	Yes	Promoter + TransDecoder + RNAfold	3
G28047	8	Yes	0.9348	Complete_ORF	72	Yes	Promoter + TransDecoder + RNAfold	3
G5761	7	Yes	0.934417	Complete_ORF	39	Yes	Promoter + TransDecoder + RNAfold	3
G59489	8	Yes	0.9342	Complete_ORF	110	Yes	Promoter + TransDecoder + RNAfold	3
G74827	14	Yes	0.933833	Complete_ORF	67	Yes	Promoter + TransDecoder + RNAfold	3
G11549	1	Yes	0.933667	Complete_ORF	56	Yes	Promoter + TransDecoder + RNAfold	3
G54536	2	Yes	0.933154	Complete_ORF	29	Yes	Promoter + TransDecoder + RNAfold	3
G94273	1	Yes	0.932889	Complete_ORF	67	Yes	Promoter + TransDecoder + RNAfold	3
G93635	2	Yes	0.932167	Complete_ORF	63	Yes	Promoter + TransDecoder + RNAfold	3
G93531	1	Yes	0.9317	Complete_ORF	55	Yes	Promoter + TransDecoder + RNAfold	3
G6886	1	Yes	0.9314	Complete_ORF	61	Yes	Promoter + TransDecoder + RNAfold	3
G106533	1	Yes	0.930812	Complete_ORF	58	Yes	Promoter + TransDecoder + RNAfold	3
G79995	1	Yes	0.930429	Complete_ORF	58	Yes	Promoter + TransDecoder + RNAfold	3
G77549	1	Yes	0.930375	Complete_ORF	63	Yes	Promoter + TransDecoder + RNAfold	3
G95526	1	Yes	0.928933	Complete_ORF	69	Yes	Promoter + TransDecoder + RNAfold	3
G72925	2	Yes	0.928267	Complete_ORF	33	Yes	Promoter + TransDecoder + RNAfold	3
G10382	4	Yes	0.928083	Complete_ORF	92	Yes	Promoter + TransDecoder + RNAfold	3
G50581	4	Yes	0.9275	Complete_ORF	40	Yes	Promoter + TransDecoder + RNAfold	3
G36821	1	Yes	0.927471	Complete_ORF	39	Yes	Promoter + TransDecoder + RNAfold	3
G67212	4	Yes	0.927167	Complete_ORF	73	Yes	Promoter + TransDecoder + RNAfold	3
G67217	5	Yes	0.927167	Complete_ORF	41	Yes	Promoter + TransDecoder + RNAfold	3
G103587	10	Yes	0.926833	Complete_ORF	57	Yes	Promoter + TransDecoder + RNAfold	3
G8517	1	Yes	0.926778	Complete_ORF	37	Yes	Promoter + TransDecoder + RNAfold	3
G78118	7	Yes	0.9265	Complete_ORF	37	Yes	Promoter + TransDecoder + RNAfold	3
G49783	1	Yes	0.926273	Complete_ORF	49	Yes	Promoter + TransDecoder + RNAfold	3
G12498	6	Yes	0.925455	Complete_ORF	60	Yes	Promoter + TransDecoder + RNAfold	3
G15144	2	Yes	0.925143	Complete_ORF	69	Yes	Promoter + TransDecoder + RNAfold	3
G59142	4	Yes	0.925091	Complete_ORF	101	Yes	Promoter + TransDecoder + RNAfold	3
G36863	1	Yes	0.924312	Complete_ORF	138	Yes	Promoter + TransDecoder + RNAfold	3
G2075	6	Yes	0.923941	Complete_ORF	30	Yes	Promoter + TransDecoder + RNAfold	3
G46086	4	Yes	0.923	Complete_ORF	58	Yes	Promoter + TransDecoder + RNAfold	3
G1693	1	Yes	0.9228	Complete_ORF	32	Yes	Promoter + TransDecoder + RNAfold	3
G41155	12	Yes	0.921818	Complete_ORF	53	Yes	Promoter + TransDecoder + RNAfold	3
G73399	11	Yes	0.9215	Complete_ORF	87	Yes	Promoter + TransDecoder + RNAfold	3
G24569	4	Yes	0.9215	Complete_ORF	63	Yes	Promoter + TransDecoder + RNAfold	3
G13381	1	Yes	0.92025	Complete_ORF	110	Yes	Promoter + TransDecoder + RNAfold	3
G6875	1	Yes	0.9195	Complete_ORF	50	Yes	Promoter + TransDecoder + RNAfold	3
G35671	1	Yes	0.9195	Complete_ORF	42	Yes	Promoter + TransDecoder + RNAfold	3
G81054	6	Yes	0.918545	Complete_ORF	71	Yes	Promoter + TransDecoder + RNAfold	3
G55440	2	Yes	0.91825	Complete_ORF	47	Yes	Promoter + TransDecoder + RNAfold	3
G98482	1	Yes	0.917867	Complete_ORF	35	Yes	Promoter + TransDecoder + RNAfold	3
G1396	6	Yes	0.9175	Complete_ORF	84	Yes	Promoter + TransDecoder + RNAfold	3
G51182	8	Yes	0.917333	Complete_ORF	40	Yes	Promoter + TransDecoder + RNAfold	3
G30164	10	Yes	0.915267	Complete_ORF	47	Yes	Promoter + TransDecoder + RNAfold	3
G103352	1	Yes	0.915111	Complete_ORF	33	Yes	Promoter + TransDecoder + RNAfold	3
G7428	5	Yes	0.915083	Complete_ORF	32	Yes	Promoter + TransDecoder + RNAfold	3
G90355	10	Yes	0.915077	Complete_ORF	68	Yes	Promoter + TransDecoder + RNAfold	3
G31610	4	Yes	0.914636	Complete_ORF	47	Yes	Promoter + TransDecoder + RNAfold	3
G5541	1	Yes	0.914545	Complete_ORF	40	Yes	Promoter + TransDecoder + RNAfold	3
G82736	10	Yes	0.914455	Complete_ORF	46	Yes	Promoter + TransDecoder + RNAfold	3
G71255	16	Yes	0.9135	Complete_ORF	55	Yes	Promoter + TransDecoder + RNAfold	3
G44710	10	Yes	0.913214	Complete_ORF	75	Yes	Promoter + TransDecoder + RNAfold	3
G88995	5	Yes	0.913111	Complete_ORF	93	Yes	Promoter + TransDecoder + RNAfold	3
G34084	9	Yes	0.912875	Complete_ORF	63	Yes	Promoter + TransDecoder + RNAfold	3
G56245	1	Yes	0.912294	Complete_ORF	66	Yes	Promoter + TransDecoder + RNAfold	3
G21154	9	Yes	0.911545	Complete_ORF	98	Yes	Promoter + TransDecoder + RNAfold	3
G99809	14	Yes	0.911214	Complete_ORF	38	Yes	Promoter + TransDecoder + RNAfold	3
G81388	1	Yes	0.91075	Complete_ORF	61	Yes	Promoter + TransDecoder + RNAfold	3
G86182	1	Yes	0.910059	Complete_ORF	58	Yes	Promoter + TransDecoder + RNAfold	3
G35092	12	Yes	0.91	Complete_ORF	155	Yes	Promoter + TransDecoder + RNAfold	3
G88750	7	Yes	0.909533	Complete_ORF	89	Yes	Promoter + TransDecoder + RNAfold	3
G31506	4	Yes	0.909167	Complete_ORF	82	Yes	Promoter + TransDecoder + RNAfold	3
G41280	5	Yes	0.908467	Complete_ORF	49	Yes	Promoter + TransDecoder + RNAfold	3
G111303	1	Yes	0.908	Complete_ORF	51	Yes	Promoter + TransDecoder + RNAfold	3
G108992	6	Yes	0.90725	Complete_ORF	91	Yes	Promoter + TransDecoder + RNAfold	3
G63530	8	Yes	0.906636	Complete_ORF	106	Yes	Promoter + TransDecoder + RNAfold	3
G81105	3	Yes	0.9056	Complete_ORF	90	Yes	Promoter + TransDecoder + RNAfold	3
G81525	4	Yes	0.9056	Complete_ORF	59	Yes	Promoter + TransDecoder + RNAfold	3
G28561	1	Yes	0.904917	Complete_ORF	55	Yes	Promoter + TransDecoder + RNAfold	3
G28648	5	Yes	0.904917	Complete_ORF	41	Yes	Promoter + TransDecoder + RNAfold	3
G59155	8	Yes	0.904818	Complete_ORF	59	Yes	Promoter + TransDecoder + RNAfold	3
G59184	5	Yes	0.904818	Complete_ORF	54	Yes	Promoter + TransDecoder + RNAfold	3
G36565	1	Yes	0.904714	Complete_ORF	88	Yes	Promoter + TransDecoder + RNAfold	3
G97985	17	Yes	0.903429	Complete_ORF	49	Yes	Promoter + TransDecoder + RNAfold	3
G107343	8	Yes	0.902762	Complete_ORF	95	Yes	Promoter + TransDecoder + RNAfold	3
G79947	4	Yes	0.902462	Complete_ORF	80	Yes	Promoter + TransDecoder + RNAfold	3
G24798	4	Yes	0.9021	Complete_ORF	61	Yes	Promoter + TransDecoder + RNAfold	3
G14889	4	Yes	0.902	Complete_ORF	59	Yes	Promoter + TransDecoder + RNAfold	3
G44901	4	Yes	0.901625	Complete_ORF	83	Yes	Promoter + TransDecoder + RNAfold	3
G64186	16	Yes	0.901583	Complete_ORF	108	Yes	Promoter + TransDecoder + RNAfold	3
G59210	6	Yes	0.901125	Complete_ORF	37	Yes	Promoter + TransDecoder + RNAfold	3
G84994	3	Yes	0.901062	Complete_ORF	49	Yes	Promoter + TransDecoder + RNAfold	3
G65118	1	Yes	0.9005	Complete_ORF	64	Yes	Promoter + TransDecoder + RNAfold	3
G27279	13	Yes	0.9002	Complete_ORF	34	Yes	Promoter + TransDecoder + RNAfold	3
G86321	8	Yes	0.899833	Complete_ORF	38	Yes	Promoter + TransDecoder + RNAfold	3
G70573	1	Yes	0.899818	Complete_ORF	44	Yes	Promoter + TransDecoder + RNAfold	3
G110170	3	Yes	0.899769	Complete_ORF	195	Yes	Promoter + TransDecoder + RNAfold	3
G110167	1	Yes	0.899769	Complete_ORF	34	Yes	Promoter + TransDecoder + RNAfold	3
G36303	1	Yes	0.899417	Complete_ORF	89	Yes	Promoter + TransDecoder + RNAfold	3
G107899	4	Yes	0.899333	Complete_ORF	102	Yes	Promoter + TransDecoder + RNAfold	3
G35774	4	Yes	0.899	Complete_ORF	44	Yes	Promoter + TransDecoder + RNAfold	3
G12325	6	Yes	0.898636	Complete_ORF	67	Yes	Promoter + TransDecoder + RNAfold	3
G25338	4	Yes	0.898364	Complete_ORF	62	Yes	Promoter + TransDecoder + RNAfold	3
G89969	11	Yes	0.896917	Complete_ORF	31	Yes	Promoter + TransDecoder + RNAfold	3
G42600	1	Yes	0.89625	Complete_ORF	57	Yes	Promoter + TransDecoder + RNAfold	3
G61076	6	Yes	0.895818	Complete_ORF	68	Yes	Promoter + TransDecoder + RNAfold	3
G55384	4	Yes	0.895786	Complete_ORF	30	Yes	Promoter + TransDecoder + RNAfold	3
G43260	10	Yes	0.895643	Complete_ORF	84	Yes	Promoter + TransDecoder + RNAfold	3
G78481	1	Yes	0.894857	Complete_ORF	51	Yes	Promoter + TransDecoder + RNAfold	3
G66937	2	Yes	0.894824	Complete_ORF	81	Yes	Promoter + TransDecoder + RNAfold	3
G66936	1	Yes	0.894824	Complete_ORF	59	Yes	Promoter + TransDecoder + RNAfold	3
G2984	6	Yes	0.893727	Complete_ORF	65	Yes	Promoter + TransDecoder + RNAfold	3
G13281	1	Yes	0.893	Complete_ORF	96	Yes	Promoter + TransDecoder + RNAfold	3
G6675	13	Yes	0.893	Complete_ORF	83	Yes	Promoter + TransDecoder + RNAfold	3
G16306	5	Yes	0.893	Complete_ORF	53	Yes	Promoter + TransDecoder + RNAfold	3
G83822	11	Yes	0.892933	Complete_ORF	54	Yes	Promoter + TransDecoder + RNAfold	3
G105874	1	Yes	0.891917	Complete_ORF	67	Yes	Promoter + TransDecoder + RNAfold	3
G107539	4	Yes	0.890875	Complete_ORF	32	Yes	Promoter + TransDecoder + RNAfold	3
G45818	6	Yes	0.890636	Complete_ORF	45	Yes	Promoter + TransDecoder + RNAfold	3
G59182	6	Yes	0.889182	Complete_ORF	29	Yes	Promoter + TransDecoder + RNAfold	3
G94570	1	Yes	0.888714	Complete_ORF	55	Yes	Promoter + TransDecoder + RNAfold	3
G110314	6	Yes	0.887917	Complete_ORF	55	Yes	Promoter + TransDecoder + RNAfold	3
G2772	1	Yes	0.887625	Complete_ORF	72	Yes	Promoter + TransDecoder + RNAfold	3
G101664	6	Yes	0.887333	Complete_ORF	47	Yes	Promoter + TransDecoder + RNAfold	3
G53847	1	Yes	0.886867	Complete_ORF	54	Yes	Promoter + TransDecoder + RNAfold	3
G53873	1	Yes	0.886867	Complete_ORF	29	Yes	Promoter + TransDecoder + RNAfold	3
G10886	1	Yes	0.886385	Complete_ORF	46	Yes	Promoter + TransDecoder + RNAfold	3
G98315	5	Yes	0.886	Complete_ORF	91	Yes	Promoter + TransDecoder + RNAfold	3
G103312	1	Yes	0.885714	Complete_ORF	40	Yes	Promoter + TransDecoder + RNAfold	3
G29155	6	Yes	0.885667	Complete_ORF	53	Yes	Promoter + TransDecoder + RNAfold	3
G22542	1	Yes	0.8855	Complete_ORF	76	Yes	Promoter + TransDecoder + RNAfold	3
G30371	1	Yes	0.885455	Complete_ORF	85	Yes	Promoter + TransDecoder + RNAfold	3
G94554	4	Yes	0.884571	Complete_ORF	30	Yes	Promoter + TransDecoder + RNAfold	3
G63851	7	Yes	0.884364	Complete_ORF	29	Yes	Promoter + TransDecoder + RNAfold	3
G46347	6	Yes	0.883882	Complete_ORF	95	Yes	Promoter + TransDecoder + RNAfold	3
G96610	1	Yes	0.883588	Complete_ORF	71	Yes	Promoter + TransDecoder + RNAfold	3
G5152	1	Yes	0.883467	Complete_ORF	54	Yes	Promoter + TransDecoder + RNAfold	3
G83202	4	Yes	0.882533	Complete_ORF	92	Yes	Promoter + TransDecoder + RNAfold	3
G44973	3	Yes	0.881111	Complete_ORF	65	Yes	Promoter + TransDecoder + RNAfold	3
G8575	8	Yes	0.8802	Complete_ORF	34	Yes	Promoter + TransDecoder + RNAfold	3
G102134	1	Yes	0.878905	Complete_ORF	88	Yes	Promoter + TransDecoder + RNAfold	3
G60354	8	Yes	0.877125	Complete_ORF	43	Yes	Promoter + TransDecoder + RNAfold	3
G92742	1	Yes	0.876091	Complete_ORF	48	Yes	Promoter + TransDecoder + RNAfold	3
G85959	1	Yes	0.875923	Complete_ORF	48	Yes	Promoter + TransDecoder + RNAfold	3
G54145	1	Yes	0.875154	Complete_ORF	38	Yes	Promoter + TransDecoder + RNAfold	3
G2377	9	Yes	0.875091	Complete_ORF	56	Yes	Promoter + TransDecoder + RNAfold	3
G96848	1	Yes	0.875	Complete_ORF	59	Yes	Promoter + TransDecoder + RNAfold	3
G90256	12	Yes	0.872929	Complete_ORF	42	Yes	Promoter + TransDecoder + RNAfold	3
G108862	10	Yes	0.8729	Complete_ORF	59	Yes	Promoter + TransDecoder + RNAfold	3
G77588	4	Yes	0.87225	Complete_ORF	71	Yes	Promoter + TransDecoder + RNAfold	3
G79280	17	Yes	0.872	Complete_ORF	58	Yes	Promoter + TransDecoder + RNAfold	3
G34719	1	Yes	0.8715	Complete_ORF	94	Yes	Promoter + TransDecoder + RNAfold	3
G42128	1	Yes	0.871273	Complete_ORF	49	Yes	Promoter + TransDecoder + RNAfold	3
G104128	31	Yes	0.870733	Complete_ORF	80	Yes	Promoter + TransDecoder + RNAfold	3
G61277	1	Yes	0.87	Complete_ORF	37	Yes	Promoter + TransDecoder + RNAfold	3
G47312	4	Yes	0.869769	Complete_ORF	63	Yes	Promoter + TransDecoder + RNAfold	3
G49993	4	Yes	0.869	Complete_ORF	47	Yes	Promoter + TransDecoder + RNAfold	3
G55892	7	Yes	0.868692	Complete_ORF	60	Yes	Promoter + TransDecoder + RNAfold	3
G33484	4	Yes	0.867467	Complete_ORF	37	Yes	Promoter + TransDecoder + RNAfold	3
G41166	8	Yes	0.86675	Complete_ORF	36	Yes	Promoter + TransDecoder + RNAfold	3
G5394	4	Yes	0.866545	Complete_ORF	198	Yes	Promoter + TransDecoder + RNAfold	3
G74486	13	Yes	0.866455	Complete_ORF	64	Yes	Promoter + TransDecoder + RNAfold	3
G90312	4	Yes	0.865214	Complete_ORF	73	Yes	Promoter + TransDecoder + RNAfold	3
G101208	1	Yes	0.8652	Complete_ORF	62	Yes	Promoter + TransDecoder + RNAfold	3
G70537	1	Yes	0.865083	Complete_ORF	71	Yes	Promoter + TransDecoder + RNAfold	3
G79015	1	Yes	0.864667	Complete_ORF	41	Yes	Promoter + TransDecoder + RNAfold	3
G20542	1	Yes	0.8641	Complete_ORF	50	Yes	Promoter + TransDecoder + RNAfold	3
G44928	6	Yes	0.864	Complete_ORF	66	Yes	Promoter + TransDecoder + RNAfold	3
G84892	6	Yes	0.863833	Complete_ORF	66	Yes	Promoter + TransDecoder + RNAfold	3
G49419	1	Yes	0.863636	Complete_ORF	88	Yes	Promoter + TransDecoder + RNAfold	3
G26456	3	Yes	0.862917	Complete_ORF	72	Yes	Promoter + TransDecoder + RNAfold	3
G104540	11	Yes	0.8625	Complete_ORF	86	Yes	Promoter + TransDecoder + RNAfold	3
G31797	4	Yes	0.862389	Complete_ORF	88	Yes	Promoter + TransDecoder + RNAfold	3
G82329	1	Yes	0.862	Complete_ORF	38	Yes	Promoter + TransDecoder + RNAfold	3
G1457	7	Yes	0.859333	Complete_ORF	45	Yes	Promoter + TransDecoder + RNAfold	3
G73138	8	Yes	0.859083	Complete_ORF	49	Yes	Promoter + TransDecoder + RNAfold	3
G77246	1	Yes	0.859083	Complete_ORF	43	Yes	Promoter + TransDecoder + RNAfold	3
G31728	1	Yes	0.859071	Complete_ORF	57	Yes	Promoter + TransDecoder + RNAfold	3
G21055	12	Yes	0.858889	Complete_ORF	56	Yes	Promoter + TransDecoder + RNAfold	3
G41310	14	Yes	0.858727	Complete_ORF	60	Yes	Promoter + TransDecoder + RNAfold	3
G26520	3	Yes	0.858333	Complete_ORF	59	Yes	Promoter + TransDecoder + RNAfold	3
G70041	6	Yes	0.858	Complete_ORF	44	Yes	Promoter + TransDecoder + RNAfold	3
G50653	1	Yes	0.857933	Complete_ORF	37	Yes	Promoter + TransDecoder + RNAfold	3
G19147	6	Yes	0.857545	Complete_ORF	64	Yes	Promoter + TransDecoder + RNAfold	3
G10557	1	Yes	0.857545	Complete_ORF	55	Yes	Promoter + TransDecoder + RNAfold	3
G57107	3	Yes	0.857471	Complete_ORF	75	Yes	Promoter + TransDecoder + RNAfold	3
G84012	4	Yes	0.857437	Complete_ORF	113	Yes	Promoter + TransDecoder + RNAfold	3
G14855	4	Yes	0.857	Complete_ORF	43	Yes	Promoter + TransDecoder + RNAfold	3
G3161	5	Yes	0.8562	Complete_ORF	73	Yes	Promoter + TransDecoder + RNAfold	3
G65867	6	Yes	0.855417	Complete_ORF	63	Yes	Promoter + TransDecoder + RNAfold	3
G109332	9	Yes	0.855133	Complete_ORF	96	Yes	Promoter + TransDecoder + RNAfold	3
G83524	6	Yes	0.852294	Complete_ORF	127	Yes	Promoter + TransDecoder + RNAfold	3
G50623	6	Yes	0.851909	Complete_ORF	78	Yes	Promoter + TransDecoder + RNAfold	3
G33262	4	Yes	0.850125	Complete_ORF	94	Yes	Promoter + TransDecoder + RNAfold	3
G78191	4	Yes	0.849875	Complete_ORF	51	Yes	Promoter + TransDecoder + RNAfold	3
G53264	4	Yes	0.848917	Complete_ORF	40	Yes	Promoter + TransDecoder + RNAfold	3
G42790	1	Yes	0.848905	Complete_ORF	46	Yes	Promoter + TransDecoder + RNAfold	3
G32302	1	Yes	0.8485	Complete_ORF	30	Yes	Promoter + TransDecoder + RNAfold	3
G76659	10	Yes	0.8475	Complete_ORF	38	Yes	Promoter + TransDecoder + RNAfold	3
G107839	1	Yes	0.846	Complete_ORF	60	Yes	Promoter + TransDecoder + RNAfold	3
G75181	1	Yes	0.845818	Complete_ORF	55	Yes	Promoter + TransDecoder + RNAfold	3
G80528	3	Yes	0.844	Complete_ORF	72	Yes	Promoter + TransDecoder + RNAfold	3
G23447	11	Yes	0.8434	Complete_ORF	94	Yes	Promoter + TransDecoder + RNAfold	3
G85070	11	Yes	0.842786	Complete_ORF	66	Yes	Promoter + TransDecoder + RNAfold	3
G108835	4	Yes	0.842769	Complete_ORF	30	Yes	Promoter + TransDecoder + RNAfold	3
G30978	4	Yes	0.842333	Complete_ORF	51	Yes	Promoter + TransDecoder + RNAfold	3
G1260	6	Yes	0.842	Complete_ORF	36	Yes	Promoter + TransDecoder + RNAfold	3
G58880	1	Yes	0.841533	Complete_ORF	30	Yes	Promoter + TransDecoder + RNAfold	3
G12062	4	Yes	0.839091	Complete_ORF	68	Yes	Promoter + TransDecoder + RNAfold	3
G80696	1	Yes	0.838667	Complete_ORF	30	Yes	Promoter + TransDecoder + RNAfold	3
G80913	1	Yes	0.8379	Complete_ORF	55	Yes	Promoter + TransDecoder + RNAfold	3
G45030	8	Yes	0.837125	Complete_ORF	124	Yes	Promoter + TransDecoder + RNAfold	3
G50054	7	Yes	0.836583	Complete_ORF	167	Yes	Promoter + TransDecoder + RNAfold	3
G41194	8	Yes	0.836583	Complete_ORF	64	Yes	Promoter + TransDecoder + RNAfold	3
G45634	6	Yes	0.834833	Complete_ORF	89	Yes	Promoter + TransDecoder + RNAfold	3
G22750	4	Yes	0.8348	Complete_ORF	44	Yes	Promoter + TransDecoder + RNAfold	3
G54074	4	Yes	0.832619	Complete_ORF	42	Yes	Promoter + TransDecoder + RNAfold	3
G76945	2	Yes	0.832615	Complete_ORF	78	Yes	Promoter + TransDecoder + RNAfold	3
G832	1	Yes	0.832417	Complete_ORF	139	Yes	Promoter + TransDecoder + RNAfold	3
G831	1	Yes	0.832417	Complete_ORF	133	Yes	Promoter + TransDecoder + RNAfold	3
G19519	9	Yes	0.832273	Complete_ORF	61	Yes	Promoter + TransDecoder + RNAfold	3
G70862	1	Yes	0.831917	Complete_ORF	55	Yes	Promoter + TransDecoder + RNAfold	3
G23312	1	Yes	0.830389	Complete_ORF	78	Yes	Promoter + TransDecoder + RNAfold	3
G10058	1	Yes	0.830333	Complete_ORF	63	Yes	Promoter + TransDecoder + RNAfold	3
G10042	1	Yes	0.830182	Complete_ORF	40	Yes	Promoter + TransDecoder + RNAfold	3
G50265	3	Yes	0.829533	Complete_ORF	91	Yes	Promoter + TransDecoder + RNAfold	3
G42900	1	Yes	0.829238	Complete_ORF	48	Yes	Promoter + TransDecoder + RNAfold	3
G21279	4	Yes	0.829214	Complete_ORF	58	Yes	Promoter + TransDecoder + RNAfold	3
G42231	1	Yes	0.829111	Complete_ORF	45	Yes	Promoter + TransDecoder + RNAfold	3
G2994	11	Yes	0.828846	Complete_ORF	58	Yes	Promoter + TransDecoder + RNAfold	3
G83178	4	Yes	0.827417	Complete_ORF	32	Yes	Promoter + TransDecoder + RNAfold	3
G1276	5	Yes	0.827091	Complete_ORF	124	Yes	Promoter + TransDecoder + RNAfold	3
G110726	5	Yes	0.826667	Complete_ORF	63	Yes	Promoter + TransDecoder + RNAfold	3
G12591	6	Yes	0.826273	Complete_ORF	88	Yes	Promoter + TransDecoder + RNAfold	3
G29332	7	Yes	0.825214	Complete_ORF	122	Yes	Promoter + TransDecoder + RNAfold	3
G39640	4	Yes	0.825125	Complete_ORF	55	Yes	Promoter + TransDecoder + RNAfold	3
G37792	17	Yes	0.824923	Complete_ORF	86	Yes	Promoter + TransDecoder + RNAfold	3
G63372	4	Yes	0.823611	Complete_ORF	52	Yes	Promoter + TransDecoder + RNAfold	3
G20872	5	Yes	0.823333	Complete_ORF	57	Yes	Promoter + TransDecoder + RNAfold	3
G84963	12	Yes	0.822636	Complete_ORF	59	Yes	Promoter + TransDecoder + RNAfold	3
G11958	12	Yes	0.822062	Complete_ORF	90	Yes	Promoter + TransDecoder + RNAfold	3
G2141	9	Yes	0.8215	Complete_ORF	32	Yes	Promoter + TransDecoder + RNAfold	3
G45799	1	Yes	0.820385	Complete_ORF	60	Yes	Promoter + TransDecoder + RNAfold	3
G28179	5	Yes	0.8196	Complete_ORF	36	Yes	Promoter + TransDecoder + RNAfold	3
G95159	14	Yes	0.819583	Complete_ORF	54	Yes	Promoter + TransDecoder + RNAfold	3
G78586	1	Yes	0.8185	Complete_ORF	54	Yes	Promoter + TransDecoder + RNAfold	3
G20559	3	Yes	0.818455	Complete_ORF	108	Yes	Promoter + TransDecoder + RNAfold	3
G85301	3	Yes	0.818286	Complete_ORF	70	Yes	Promoter + TransDecoder + RNAfold	3
G97583	8	Yes	0.817857	Complete_ORF	77	Yes	Promoter + TransDecoder + RNAfold	3
G25003	4	Yes	0.817063	Complete_ORF	71	Yes	Promoter + TransDecoder + RNAfold	3
G90636	14	Yes	0.815688	Complete_ORF	87	Yes	Promoter + TransDecoder + RNAfold	3
G96562	1	Yes	0.814417	Complete_ORF	71	Yes	Promoter + TransDecoder + RNAfold	3
G108541	1	Yes	0.813733	Complete_ORF	41	Yes	Promoter + TransDecoder + RNAfold	3
G73230	9	Yes	0.813375	Complete_ORF	74	Yes	Promoter + TransDecoder + RNAfold	3
G7346	3	Yes	0.813091	Complete_ORF	72	Yes	Promoter + TransDecoder + RNAfold	3
G108734	1	Yes	0.812333	Complete_ORF	43	Yes	Promoter + TransDecoder + RNAfold	3
G13810	9	Yes	0.8122	Complete_ORF	52	Yes	Promoter + TransDecoder + RNAfold	3
G52012	4	Yes	0.811833	Complete_ORF	39	Yes	Promoter + TransDecoder + RNAfold	3
G110257	7	Yes	0.811813	Complete_ORF	87	Yes	Promoter + TransDecoder + RNAfold	3
G82226	5	Yes	0.811455	Complete_ORF	34	Yes	Promoter + TransDecoder + RNAfold	3
G32136	1	Yes	0.811417	Complete_ORF	29	Yes	Promoter + TransDecoder + RNAfold	3
G10136	1	Yes	0.811214	Complete_ORF	42	Yes	Promoter + TransDecoder + RNAfold	3
G89688	1	Yes	0.810714	Complete_ORF	54	Yes	Promoter + TransDecoder + RNAfold	3
G22481	1	Yes	0.810545	Complete_ORF	87	Yes	Promoter + TransDecoder + RNAfold	3
G10945	1	Yes	0.810412	Complete_ORF	53	Yes	Promoter + TransDecoder + RNAfold	3
G10881	3	Yes	0.810412	Complete_ORF	48	Yes	Promoter + TransDecoder + RNAfold	3
G10995	7	Yes	0.810412	Complete_ORF	38	Yes	Promoter + TransDecoder + RNAfold	3
G59507	1	Yes	0.810286	Complete_ORF	42	Yes	Promoter + TransDecoder + RNAfold	3
G77603	1	Yes	0.810077	Complete_ORF	64	Yes	Promoter + TransDecoder + RNAfold	3
G11885	1	Yes	0.809267	Complete_ORF	90	Yes	Promoter + TransDecoder + RNAfold	3
G54232	3	Yes	0.80925	Complete_ORF	104	Yes	Promoter + TransDecoder + RNAfold	3
G66940	4	Yes	0.807267	Complete_ORF	106	Yes	Promoter + TransDecoder + RNAfold	3
G77542	5	Yes	0.806077	Complete_ORF	82	Yes	Promoter + TransDecoder + RNAfold	3
G42721	6	Yes	0.806	Complete_ORF	99	Yes	Promoter + TransDecoder + RNAfold	3
G46110	3	Yes	0.804733	Complete_ORF	58	Yes	Promoter + TransDecoder + RNAfold	3
G70570	4	Yes	0.804727	Complete_ORF	66	Yes	Promoter + TransDecoder + RNAfold	3
G37223	2	Yes	0.8045	Complete_ORF	41	Yes	Promoter + TransDecoder + RNAfold	3
G108233	4	Yes	0.8038	Complete_ORF	56	Yes	Promoter + TransDecoder + RNAfold	3
G109769	2	Yes	0.803562	Complete_ORF	131	Yes	Promoter + TransDecoder + RNAfold	3
G15168	3	Yes	0.80225	Complete_ORF	69	Yes	Promoter + TransDecoder + RNAfold	3
G60971	1	Yes	0.8022	Complete_ORF	149	Yes	Promoter + TransDecoder + RNAfold	3
G2373	6	Yes	0.801636	Complete_ORF	53	Yes	Promoter + TransDecoder + RNAfold	3
G66718	2	Yes	0.801	Complete_ORF	70	Yes	Promoter + TransDecoder + RNAfold	3
G78253	5	Yes	0.800952	Complete_ORF	67	Yes	Promoter + TransDecoder + RNAfold	3
G54438	1	Yes	0.800467	Complete_ORF	87	Yes	Promoter + TransDecoder + RNAfold	3
G9656	4	Yes	0.7994	Complete_ORF	32	Yes	Promoter + TransDecoder + RNAfold	3
G12693	4	Yes	0.799182	Complete_ORF	54	Yes	Promoter + TransDecoder + RNAfold	3
G110403	8	Yes	0.799067	Complete_ORF	61	Yes	Promoter + TransDecoder + RNAfold	3
G43330	6	Yes	0.798875	Complete_ORF	73	Yes	Promoter + TransDecoder + RNAfold	3
G31572	7	Yes	0.798667	Complete_ORF	47	Yes	Promoter + TransDecoder + RNAfold	3
G34803	1	Yes	0.798667	Complete_ORF	44	Yes	Promoter + TransDecoder + RNAfold	3
G88691	4	Yes	0.798083	Complete_ORF	45	Yes	Promoter + TransDecoder + RNAfold	3
G6836	2	Yes	0.798	Complete_ORF	42	Yes	Promoter + TransDecoder + RNAfold	3
G77296	13	Yes	0.797643	Complete_ORF	60	Yes	Promoter + TransDecoder + RNAfold	3
G54126	1	Yes	0.797143	Complete_ORF	79	Yes	Promoter + TransDecoder + RNAfold	3
G35034	1	Yes	0.796545	Complete_ORF	74	Yes	Promoter + TransDecoder + RNAfold	3
G20669	1	Yes	0.796	Complete_ORF	154	Yes	Promoter + TransDecoder + RNAfold	3
G49303	1	Yes	0.7952	Complete_ORF	62	Yes	Promoter + TransDecoder + RNAfold	3
G91329	9	Yes	0.795	Complete_ORF	46	Yes	Promoter + TransDecoder + RNAfold	3
G75860	1	Yes	0.7936	Complete_ORF	61	Yes	Promoter + TransDecoder + RNAfold	3
G42833	1	Yes	0.7932	Complete_ORF	112	Yes	Promoter + TransDecoder + RNAfold	3
G8620	1	Yes	0.793	Complete_ORF	34	Yes	Promoter + TransDecoder + RNAfold	3
G101709	6	Yes	0.792692	Complete_ORF	63	Yes	Promoter + TransDecoder + RNAfold	3
G84093	5	Yes	0.7912	Complete_ORF	93	Yes	Promoter + TransDecoder + RNAfold	3
G103573	4	Yes	0.790917	Complete_ORF	58	Yes	Promoter + TransDecoder + RNAfold	3
G95428	7	Yes	0.790833	Complete_ORF	111	Yes	Promoter + TransDecoder + RNAfold	3
G57639	4	Yes	0.790833	Complete_ORF	31	Yes	Promoter + TransDecoder + RNAfold	3
G11591	4	Yes	0.79075	Complete_ORF	54	Yes	Promoter + TransDecoder + RNAfold	3
G12559	1	Yes	0.790667	Complete_ORF	43	Yes	Promoter + TransDecoder + RNAfold	3
G6923	4	Yes	0.790429	Complete_ORF	81	Yes	Promoter + TransDecoder + RNAfold	3
G66975	3	Yes	0.79	Complete_ORF	51	Yes	Promoter + TransDecoder + RNAfold	3
G26606	1	Yes	0.78975	Complete_ORF	64	Yes	Promoter + TransDecoder + RNAfold	3
G61704	4	Yes	0.789533	Complete_ORF	48	Yes	Promoter + TransDecoder + RNAfold	3
G45295	5	Yes	0.789176	Complete_ORF	45	Yes	Promoter + TransDecoder + RNAfold	3
G16346	2	Yes	0.789	Complete_ORF	48	Yes	Promoter + TransDecoder + RNAfold	3
G53652	4	Yes	0.788786	Complete_ORF	51	Yes	Promoter + TransDecoder + RNAfold	3
G72240	4	Yes	0.78825	Complete_ORF	72	Yes	Promoter + TransDecoder + RNAfold	3
G84014	6	Yes	0.787167	Complete_ORF	34	Yes	Promoter + TransDecoder + RNAfold	3
G35854	4	Yes	0.78675	Complete_ORF	49	Yes	Promoter + TransDecoder + RNAfold	3
G70400	7	Yes	0.78625	Complete_ORF	48	Yes	Promoter + TransDecoder + RNAfold	3
G51850	1	Yes	0.785733	Complete_ORF	78	Yes	Promoter + TransDecoder + RNAfold	3
G64776	1	Yes	0.785636	Complete_ORF	59	Yes	Promoter + TransDecoder + RNAfold	3
G54333	1	Yes	0.784214	Complete_ORF	90	Yes	Promoter + TransDecoder + RNAfold	3
G65156	4	Yes	0.7841	Complete_ORF	71	Yes	Promoter + TransDecoder + RNAfold	3
G71354	4	Yes	0.783214	Complete_ORF	59	Yes	Promoter + TransDecoder + RNAfold	3
G11046	7	Yes	0.7829	Complete_ORF	42	Yes	Promoter + TransDecoder + RNAfold	3
G62929	4	Yes	0.781667	Complete_ORF	53	Yes	Promoter + TransDecoder + RNAfold	3
G49706	2	Yes	0.779833	Complete_ORF	32	Yes	Promoter + TransDecoder + RNAfold	3
G80930	9	Yes	0.779619	Complete_ORF	69	Yes	Promoter + TransDecoder + RNAfold	3
G69961	4	Yes	0.779222	Complete_ORF	65	Yes	Promoter + TransDecoder + RNAfold	3
G48581	1	Yes	0.779222	Complete_ORF	35	Yes	Promoter + TransDecoder + RNAfold	3
G57453	8	Yes	0.778692	Complete_ORF	40	Yes	Promoter + TransDecoder + RNAfold	3
G18518	5	Yes	0.7762	Complete_ORF	92	Yes	Promoter + TransDecoder + RNAfold	3
G22350	3	Yes	0.773273	Complete_ORF	39	Yes	Promoter + TransDecoder + RNAfold	3
G25946	9	Yes	0.772929	Complete_ORF	59	Yes	Promoter + TransDecoder + RNAfold	3
G109064	3	Yes	0.772917	Complete_ORF	95	Yes	Promoter + TransDecoder + RNAfold	3
G111741	5	Yes	0.772917	Complete_ORF	62	Yes	Promoter + TransDecoder + RNAfold	3
G91595	1	Yes	0.772077	Complete_ORF	54	Yes	Promoter + TransDecoder + RNAfold	3
G46698	6	Yes	0.770833	Complete_ORF	39	Yes	Promoter + TransDecoder + RNAfold	3
G80114	6	Yes	0.770357	Complete_ORF	106	Yes	Promoter + TransDecoder + RNAfold	3
G80092	3	Yes	0.770357	Complete_ORF	106	Yes	Promoter + TransDecoder + RNAfold	3
G103114	1	Yes	0.7695	Complete_ORF	51	Yes	Promoter + TransDecoder + RNAfold	3
G41457	1	Yes	0.769214	Complete_ORF	47	Yes	Promoter + TransDecoder + RNAfold	3
G17924	9	Yes	0.769167	Complete_ORF	57	Yes	Promoter + TransDecoder + RNAfold	3
G21197	13	Yes	0.767833	Complete_ORF	32	Yes	Promoter + TransDecoder + RNAfold	3
G23351	6	Yes	0.767	Complete_ORF	93	Yes	Promoter + TransDecoder + RNAfold	3
G17134	1	Yes	0.764875	Complete_ORF	41	Yes	Promoter + TransDecoder + RNAfold	3
G12919	1	Yes	0.764333	Complete_ORF	35	Yes	Promoter + TransDecoder + RNAfold	3
G43269	12	Yes	0.763538	Complete_ORF	62	Yes	Promoter + TransDecoder + RNAfold	3
G101952	6	Yes	0.762833	Complete_ORF	30	Yes	Promoter + TransDecoder + RNAfold	3
G56447	3	Yes	0.761727	Complete_ORF	51	Yes	Promoter + TransDecoder + RNAfold	3
G5525	4	Yes	0.761417	Complete_ORF	38	Yes	Promoter + TransDecoder + RNAfold	3
G71893	3	Yes	0.760929	Complete_ORF	41	Yes	Promoter + TransDecoder + RNAfold	3
G54624	1	Yes	0.75975	Complete_ORF	67	Yes	Promoter + TransDecoder + RNAfold	3
G105839	8	Yes	0.7596	Complete_ORF	71	Yes	Promoter + TransDecoder + RNAfold	3
G66354	14	Yes	0.7595	Complete_ORF	31	Yes	Promoter + TransDecoder + RNAfold	3
G38609	4	Yes	0.759059	Complete_ORF	78	Yes	Promoter + TransDecoder + RNAfold	3
G90680	3	Yes	0.7585	Complete_ORF	81	Yes	Promoter + TransDecoder + RNAfold	3
G53547	1	Yes	0.758455	Complete_ORF	94	Yes	Promoter + TransDecoder + RNAfold	3
G22920	6	Yes	0.75825	Complete_ORF	46	Yes	Promoter + TransDecoder + RNAfold	3
G3257	3	Yes	0.7572	Complete_ORF	65	Yes	Promoter + TransDecoder + RNAfold	3
G79992	4	Yes	0.757	Complete_ORF	57	Yes	Promoter + TransDecoder + RNAfold	3
G72263	3	Yes	0.756909	Complete_ORF	129	Yes	Promoter + TransDecoder + RNAfold	3
G60271	4	Yes	0.756583	Complete_ORF	30	Yes	Promoter + TransDecoder + RNAfold	3
G99804	4	Yes	0.7565	Complete_ORF	60	Yes	Promoter + TransDecoder + RNAfold	3
G7049	6	Yes	0.756357	Complete_ORF	88	Yes	Promoter + TransDecoder + RNAfold	3
G110040	7	Yes	0.7558	Complete_ORF	194	Yes	Promoter + TransDecoder + RNAfold	3
G26381	6	Yes	0.755273	Complete_ORF	42	Yes	Promoter + TransDecoder + RNAfold	3
G16456	10	Yes	0.754167	Complete_ORF	45	Yes	Promoter + TransDecoder + RNAfold	3
G108260	1	Yes	0.754077	Complete_ORF	71	Yes	Promoter + TransDecoder + RNAfold	3
G70382	4	Yes	0.7535	Complete_ORF	91	Yes	Promoter + TransDecoder + RNAfold	3
G93112	4	Yes	0.753235	Complete_ORF	37	Yes	Promoter + TransDecoder + RNAfold	3
G12486	6	Yes	0.753067	Complete_ORF	44	Yes	Promoter + TransDecoder + RNAfold	3
G79964	4	Yes	0.752	Complete_ORF	141	Yes	Promoter + TransDecoder + RNAfold	3
G10713	4	Yes	0.752	Complete_ORF	81	Yes	Promoter + TransDecoder + RNAfold	3
G50639	3	Yes	0.751167	Complete_ORF	37	Yes	Promoter + TransDecoder + RNAfold	3
G3149	8	Yes	0.7508	Complete_ORF	66	Yes	Promoter + TransDecoder + RNAfold	3
G4818	1	Yes	0.750571	Complete_ORF	57	Yes	Promoter + TransDecoder + RNAfold	3
G83835	8	Yes	0.750154	Complete_ORF	120	Yes	Promoter + TransDecoder + RNAfold	3
G46651	1	Yes	0.748615	Complete_ORF	46	Yes	Promoter + TransDecoder + RNAfold	3
G81019	6	Yes	0.748444	Complete_ORF	57	Yes	Promoter + TransDecoder + RNAfold	3
G25992	4	Yes	0.748231	Complete_ORF	36	Yes	Promoter + TransDecoder + RNAfold	3
G25549	3	Yes	0.746833	Complete_ORF	62	Yes	Promoter + TransDecoder + RNAfold	3
G14042	1	Yes	0.745733	Complete_ORF	41	Yes	Promoter + TransDecoder + RNAfold	3
G91163	3	Yes	0.745273	Complete_ORF	104	Yes	Promoter + TransDecoder + RNAfold	3
G109837	5	Yes	0.745083	Complete_ORF	80	Yes	Promoter + TransDecoder + RNAfold	3
G27631	9	Yes	0.7443	Complete_ORF	35	Yes	Promoter + TransDecoder + RNAfold	3
G44938	1	Yes	0.74425	Complete_ORF	30	Yes	Promoter + TransDecoder + RNAfold	3
G17367	1	Yes	0.742182	Complete_ORF	69	Yes	Promoter + TransDecoder + RNAfold	3
G42226	13	Yes	0.741824	Complete_ORF	137	Yes	Promoter + TransDecoder + RNAfold	3
G37787	9	Yes	0.7415	Complete_ORF	94	Yes	Promoter + TransDecoder + RNAfold	3
G63876	9	Yes	0.740917	Complete_ORF	103	Yes	Promoter + TransDecoder + RNAfold	3
G111190	1	Yes	0.74	Complete_ORF	58	Yes	Promoter + TransDecoder + RNAfold	3
G99699	4	Yes	0.739545	Complete_ORF	29	Yes	Promoter + TransDecoder + RNAfold	3
G33489	12	Yes	0.739417	Complete_ORF	51	Yes	Promoter + TransDecoder + RNAfold	3
G14307	2	Yes	0.739	Complete_ORF	72	Yes	Promoter + TransDecoder + RNAfold	3
G256	5	Yes	0.738733	Complete_ORF	102	Yes	Promoter + TransDecoder + RNAfold	3
G40292	1	Yes	0.738636	Complete_ORF	39	Yes	Promoter + TransDecoder + RNAfold	3
G86949	4	Yes	0.73825	Complete_ORF	96	Yes	Promoter + TransDecoder + RNAfold	3
G41328	1	Yes	0.738167	Complete_ORF	35	Yes	Promoter + TransDecoder + RNAfold	3
G60682	4	Yes	0.737667	Complete_ORF	34	Yes	Promoter + TransDecoder + RNAfold	3
G103088	7	Yes	0.736714	Complete_ORF	72	Yes	Promoter + TransDecoder + RNAfold	3
G19054	4	Yes	0.736238	Complete_ORF	42	Yes	Promoter + TransDecoder + RNAfold	3
G58268	1	Yes	0.735917	Complete_ORF	77	Yes	Promoter + TransDecoder + RNAfold	3
G35675	7	Yes	0.7353	Complete_ORF	41	Yes	Promoter + TransDecoder + RNAfold	3
G20339	1	Yes	0.734786	Complete_ORF	67	Yes	Promoter + TransDecoder + RNAfold	3
G65303	8	Yes	0.734385	Complete_ORF	85	Yes	Promoter + TransDecoder + RNAfold	3
G100610	4	Yes	0.734273	Complete_ORF	66	Yes	Promoter + TransDecoder + RNAfold	3
G46942	3	Yes	0.733	Complete_ORF	58	Yes	Promoter + TransDecoder + RNAfold	3
G52098	1	Yes	0.731	Complete_ORF	71	Yes	Promoter + TransDecoder + RNAfold	3
G17942	1	Yes	0.730471	Complete_ORF	96	Yes	Promoter + TransDecoder + RNAfold	3
G92610	1	Yes	0.73	Complete_ORF	45	Yes	Promoter + TransDecoder + RNAfold	3
G58866	1	Yes	0.728727	Complete_ORF	68	Yes	Promoter + TransDecoder + RNAfold	3
G34849	4	Yes	0.728389	Complete_ORF	36	Yes	Promoter + TransDecoder + RNAfold	3
G90127	6	Yes	0.727875	Complete_ORF	79	Yes	Promoter + TransDecoder + RNAfold	3
G34122	13	Yes	0.727667	Complete_ORF	57	Yes	Promoter + TransDecoder + RNAfold	3
G93443	10	Yes	0.726643	Complete_ORF	57	Yes	Promoter + TransDecoder + RNAfold	3
G53399	6	Yes	0.7265	Complete_ORF	86	Yes	Promoter + TransDecoder + RNAfold	3
G75755	5	Yes	0.726167	Complete_ORF	101	Yes	Promoter + TransDecoder + RNAfold	3
G42008	1	Yes	0.726125	Complete_ORF	80	Yes	Promoter + TransDecoder + RNAfold	3
G18105	9	Yes	0.7252	Complete_ORF	81	Yes	Promoter + TransDecoder + RNAfold	3
G42937	8	Yes	0.724909	Complete_ORF	34	Yes	Promoter + TransDecoder + RNAfold	3
G63095	4	Yes	0.7245	Complete_ORF	82	Yes	Promoter + TransDecoder + RNAfold	3
G72639	1	Yes	0.724071	Complete_ORF	71	Yes	Promoter + TransDecoder + RNAfold	3
G32025	9	Yes	0.724	Complete_ORF	68	Yes	Promoter + TransDecoder + RNAfold	3
G66616	2	Yes	0.723381	Complete_ORF	33	Yes	Promoter + TransDecoder + RNAfold	3
G50631	6	Yes	0.72325	Complete_ORF	53	Yes	Promoter + TransDecoder + RNAfold	3
G14008	8	Yes	0.7222	Complete_ORF	87	Yes	Promoter + TransDecoder + RNAfold	3
G93209	3	Yes	0.721588	Complete_ORF	67	Yes	Promoter + TransDecoder + RNAfold	3
G110431	6	Yes	0.721133	Complete_ORF	119	Yes	Promoter + TransDecoder + RNAfold	3
G63951	8	Yes	0.72025	Complete_ORF	48	Yes	Promoter + TransDecoder + RNAfold	3
G31654	4	Yes	0.719643	Complete_ORF	32	Yes	Promoter + TransDecoder + RNAfold	3
G82700	5	Yes	0.719625	Complete_ORF	51	Yes	Promoter + TransDecoder + RNAfold	3
G98220	1	Yes	0.716067	Complete_ORF	57	Yes	Promoter + TransDecoder + RNAfold	3
G100244	4	Yes	0.715933	Complete_ORF	81	Yes	Promoter + TransDecoder + RNAfold	3
G72006	5	Yes	0.714833	Complete_ORF	59	Yes	Promoter + TransDecoder + RNAfold	3
G41566	1	Yes	0.713786	Complete_ORF	29	Yes	Promoter + TransDecoder + RNAfold	3
G105911	4	Yes	0.713091	Complete_ORF	44	Yes	Promoter + TransDecoder + RNAfold	3
G6929	1	Yes	0.712909	Complete_ORF	44	Yes	Promoter + TransDecoder + RNAfold	3
G11237	4	Yes	0.712867	Complete_ORF	41	Yes	Promoter + TransDecoder + RNAfold	3
G36817	2	Yes	0.712429	Complete_ORF	64	Yes	Promoter + TransDecoder + RNAfold	3
G22472	1	Yes	0.712364	Complete_ORF	34	Yes	Promoter + TransDecoder + RNAfold	3
G111487	5	Yes	0.711818	Complete_ORF	102	Yes	Promoter + TransDecoder + RNAfold	3
G6413	4	Yes	0.711667	Complete_ORF	72	Yes	Promoter + TransDecoder + RNAfold	3
G31018	10	Yes	0.711	Complete_ORF	72	Yes	Promoter + TransDecoder + RNAfold	3
G69860	4	Yes	0.710619	Complete_ORF	38	Yes	Promoter + TransDecoder + RNAfold	3
G107262	1	Yes	0.710545	Complete_ORF	42	Yes	Promoter + TransDecoder + RNAfold	3
G90608	4	Yes	0.710187	Complete_ORF	90	Yes	Promoter + TransDecoder + RNAfold	3
G91584	7	Yes	0.709	Complete_ORF	95	Yes	Promoter + TransDecoder + RNAfold	3
G73862	1	Yes	0.708917	Complete_ORF	36	Yes	Promoter + TransDecoder + RNAfold	3
G91949	6	Yes	0.7086	Complete_ORF	42	Yes	Promoter + TransDecoder + RNAfold	3
G5164	1	Yes	0.7085	Complete_ORF	60	Yes	Promoter + TransDecoder + RNAfold	3
G16665	5	Yes	0.708267	Complete_ORF	51	Yes	Promoter + TransDecoder + RNAfold	3
G69975	12	Yes	0.708143	Complete_ORF	36	Yes	Promoter + TransDecoder + RNAfold	3
G25378	1	Yes	0.707727	Complete_ORF	114	Yes	Promoter + TransDecoder + RNAfold	3
G42119	6	Yes	0.707625	Complete_ORF	173	Yes	Promoter + TransDecoder + RNAfold	3
G28233	6	Yes	0.707077	Complete_ORF	31	Yes	Promoter + TransDecoder + RNAfold	3
G69684	5	Yes	0.706	Complete_ORF	21	Yes	Promoter + TransDecoder + RNAfold	3
G91492	3	Yes	0.705917	Complete_ORF	46	Yes	Promoter + TransDecoder + RNAfold	3
G82775	13	Yes	0.705667	Complete_ORF	56	Yes	Promoter + TransDecoder + RNAfold	3
G78918	6	Yes	0.7056	Complete_ORF	31	Yes	Promoter + TransDecoder + RNAfold	3
G52912	5	Yes	0.705273	Complete_ORF	29	Yes	Promoter + TransDecoder + RNAfold	3
G15355	5	Yes	0.7022	Complete_ORF	59	Yes	Promoter + TransDecoder + RNAfold	3
G50087	12	Yes	0.7007	Complete_ORF	50	Yes	Promoter + TransDecoder + RNAfold	3
G59129	4	Yes	0.700533	Complete_ORF	68	Yes	Promoter + TransDecoder + RNAfold	3
G93038	5	Yes	0.7001	Complete_ORF	50	Yes	Promoter + TransDecoder + RNAfold	3
G83582	5	Yes	0.6988	Complete_ORF	35	Yes	Promoter + TransDecoder + RNAfold	3
G38455	6	Yes	0.698571	Complete_ORF	73	Yes	Promoter + TransDecoder + RNAfold	3
G12649	1	Yes	0.698067	Complete_ORF	49	Yes	Promoter + TransDecoder + RNAfold	3
G53552	1	Yes	0.697733	Complete_ORF	56	Yes	Promoter + TransDecoder + RNAfold	3
G67880	5	Yes	0.697571	Complete_ORF	78	Yes	Promoter + TransDecoder + RNAfold	3
G31124	4	Yes	0.69725	Complete_ORF	68	Yes	Promoter + TransDecoder + RNAfold	3
G12540	7	Yes	0.697231	Complete_ORF	52	Yes	Promoter + TransDecoder + RNAfold	3
G8802	1	Yes	0.6972	Complete_ORF	68	Yes	Promoter + TransDecoder + RNAfold	3
G17119	1	Yes	0.696727	Complete_ORF	78	Yes	Promoter + TransDecoder + RNAfold	3
G85314	1	Yes	0.6963	Complete_ORF	36	Yes	Promoter + TransDecoder + RNAfold	3
G53800	1	Yes	0.696091	Complete_ORF	42	Yes	Promoter + TransDecoder + RNAfold	3
G33185	7	Yes	0.694667	Complete_ORF	61	Yes	Promoter + TransDecoder + RNAfold	3
G64268	1	Yes	0.693294	Complete_ORF	101	Yes	Promoter + TransDecoder + RNAfold	3
G97538	9	Yes	0.693095	Complete_ORF	95	Yes	Promoter + TransDecoder + RNAfold	3
G43536	4	Yes	0.692818	Complete_ORF	122	Yes	Promoter + TransDecoder + RNAfold	3
G46628	8	Yes	0.692214	Complete_ORF	92	Yes	Promoter + TransDecoder + RNAfold	3
G45814	9	Yes	0.691769	Complete_ORF	62	Yes	Promoter + TransDecoder + RNAfold	3
G839	5	Yes	0.6901	Complete_ORF	152	Yes	Promoter + TransDecoder + RNAfold	3
G841	5	Yes	0.6901	Complete_ORF	50	Yes	Promoter + TransDecoder + RNAfold	3
G79154	5	Yes	0.689733	Complete_ORF	74	Yes	Promoter + TransDecoder + RNAfold	3
G18466	1	Yes	0.689417	Complete_ORF	67	Yes	Promoter + TransDecoder + RNAfold	3
G45415	1	Yes	0.688267	Complete_ORF	47	Yes	Promoter + TransDecoder + RNAfold	3
G89287	4	Yes	0.687923	Complete_ORF	36	Yes	Promoter + TransDecoder + RNAfold	3
G7281	1	Yes	0.687722	Complete_ORF	71	Yes	Promoter + TransDecoder + RNAfold	3
G87371	4	Yes	0.687562	Complete_ORF	41	Yes	Promoter + TransDecoder + RNAfold	3
G41283	1	Yes	0.686125	Complete_ORF	44	Yes	Promoter + TransDecoder + RNAfold	3
G65774	8	Yes	0.68575	Complete_ORF	38	Yes	Promoter + TransDecoder + RNAfold	3
G92580	3	Yes	0.685667	Complete_ORF	81	Yes	Promoter + TransDecoder + RNAfold	3
G71378	1	Yes	0.685133	Complete_ORF	94	Yes	Promoter + TransDecoder + RNAfold	3
G90950	4	Yes	0.684769	Complete_ORF	71	Yes	Promoter + TransDecoder + RNAfold	3
G19879	1	Yes	0.684667	Complete_ORF	53	Yes	Promoter + TransDecoder + RNAfold	3
G39981	2	Yes	0.684364	Complete_ORF	95	Yes	Promoter + TransDecoder + RNAfold	3
G94862	7	Yes	0.684333	Complete_ORF	99	Yes	Promoter + TransDecoder + RNAfold	3
G27933	13	Yes	0.684125	Complete_ORF	70	Yes	Promoter + TransDecoder + RNAfold	3
G45038	1	Yes	0.684125	Complete_ORF	31	Yes	Promoter + TransDecoder + RNAfold	3
G14303	1	Yes	0.683917	Complete_ORF	85	Yes	Promoter + TransDecoder + RNAfold	3
G31831	13	Yes	0.683778	Complete_ORF	124	Yes	Promoter + TransDecoder + RNAfold	3
G68217	1	Yes	0.683727	Complete_ORF	37	Yes	Promoter + TransDecoder + RNAfold	3
G18891	6	Yes	0.683462	Complete_ORF	35	Yes	Promoter + TransDecoder + RNAfold	3
G18701	3	Yes	0.683462	Complete_ORF	29	Yes	Promoter + TransDecoder + RNAfold	3
G102131	1	Yes	0.683312	Complete_ORF	42	Yes	Promoter + TransDecoder + RNAfold	3
G61103	6	Yes	0.6832	Complete_ORF	56	Yes	Promoter + TransDecoder + RNAfold	3
G15997	4	Yes	0.682563	Complete_ORF	110	Yes	Promoter + TransDecoder + RNAfold	3
G35030	5	Yes	0.682529	Complete_ORF	40	Yes	Promoter + TransDecoder + RNAfold	3
G48363	17	Yes	0.681933	Complete_ORF	64	Yes	Promoter + TransDecoder + RNAfold	3
G91538	1	Yes	0.681667	Complete_ORF	58	Yes	Promoter + TransDecoder + RNAfold	3
G104649	4	Yes	0.681455	Complete_ORF	46	Yes	Promoter + TransDecoder + RNAfold	3
G41219	4	Yes	0.680583	Complete_ORF	49	Yes	Promoter + TransDecoder + RNAfold	3
G108450	1	Yes	0.68025	Complete_ORF	85	Yes	Promoter + TransDecoder + RNAfold	3
G93261	6	Yes	0.679182	Complete_ORF	105	Yes	Promoter + TransDecoder + RNAfold	3
G18171	6	Yes	0.678455	Complete_ORF	52	Yes	Promoter + TransDecoder + RNAfold	3
G16068	7	Yes	0.678095	Complete_ORF	98	Yes	Promoter + TransDecoder + RNAfold	3
G59226	1	Yes	0.677714	Complete_ORF	48	Yes	Promoter + TransDecoder + RNAfold	3
G32594	6	Yes	0.677077	Complete_ORF	100	Yes	Promoter + TransDecoder + RNAfold	3
G33783	7	Yes	0.676778	Complete_ORF	73	Yes	Promoter + TransDecoder + RNAfold	3
G42773	4	Yes	0.676333	Complete_ORF	61	Yes	Promoter + TransDecoder + RNAfold	3
G77179	17	Yes	0.675273	Complete_ORF	41	Yes	Promoter + TransDecoder + RNAfold	3
G32248	5	Yes	0.675083	Complete_ORF	132	Yes	Promoter + TransDecoder + RNAfold	3
G27134	1	Yes	0.674357	Complete_ORF	91	Yes	Promoter + TransDecoder + RNAfold	3
G52853	12	Yes	0.674091	Complete_ORF	34	Yes	Promoter + TransDecoder + RNAfold	3
G76982	1	Yes	0.674	Complete_ORF	109	Yes	Promoter + TransDecoder + RNAfold	3
G69926	1	Yes	0.67275	Complete_ORF	35	Yes	Promoter + TransDecoder + RNAfold	3
G5236	8	Yes	0.67225	Complete_ORF	64	Yes	Promoter + TransDecoder + RNAfold	3
G19596	3	Yes	0.67225	Complete_ORF	56	Yes	Promoter + TransDecoder + RNAfold	3
G50847	8	Yes	0.6722	Complete_ORF	88	Yes	Promoter + TransDecoder + RNAfold	3
G105784	6	Yes	0.6716	Complete_ORF	40	Yes	Promoter + TransDecoder + RNAfold	3
G78975	9	Yes	0.670563	Complete_ORF	30	Yes	Promoter + TransDecoder + RNAfold	3
G13790	3	Yes	0.6705	Complete_ORF	60	Yes	Promoter + TransDecoder + RNAfold	3
G93256	1	Yes	0.670222	Complete_ORF	37	Yes	Promoter + TransDecoder + RNAfold	3
G50051	3	Yes	0.6698	Complete_ORF	33	Yes	Promoter + TransDecoder + RNAfold	3
G12380	1	Yes	0.669625	Complete_ORF	42	Yes	Promoter + TransDecoder + RNAfold	3
G12403	1	Yes	0.669625	Complete_ORF	33	Yes	Promoter + TransDecoder + RNAfold	3
G6792	7	Yes	0.669333	Complete_ORF	51	Yes	Promoter + TransDecoder + RNAfold	3
G36224	1	Yes	0.669182	Complete_ORF	43	Yes	Promoter + TransDecoder + RNAfold	3
G54619	9	Yes	0.668417	Complete_ORF	86	Yes	Promoter + TransDecoder + RNAfold	3
G63370	4	Yes	0.667818	Complete_ORF	67	Yes	Promoter + TransDecoder + RNAfold	3
G42412	1	Yes	0.667667	Complete_ORF	39	Yes	Promoter + TransDecoder + RNAfold	3
G37897	1	Yes	0.667273	Complete_ORF	32	Yes	Promoter + TransDecoder + RNAfold	3
G67306	6	Yes	0.667	Complete_ORF	106	Yes	Promoter + TransDecoder + RNAfold	3
G14819	6	Yes	0.666533	Complete_ORF	113	Yes	Promoter + TransDecoder + RNAfold	3
G17287	1	Yes	0.666286	Complete_ORF	55	Yes	Promoter + TransDecoder + RNAfold	3
G82914	9	Yes	0.665455	Complete_ORF	53	Yes	Promoter + TransDecoder + RNAfold	3
G95183	4	Yes	0.665444	Complete_ORF	167	Yes	Promoter + TransDecoder + RNAfold	3
G42295	11	Yes	0.665	Complete_ORF	113	Yes	Promoter + TransDecoder + RNAfold	3
G92089	1	Yes	0.664071	Complete_ORF	61	Yes	Promoter + TransDecoder + RNAfold	3
G105525	4	Yes	0.663615	Complete_ORF	31	Yes	Promoter + TransDecoder + RNAfold	3
G19488	1	Yes	0.663286	Complete_ORF	41	Yes	Promoter + TransDecoder + RNAfold	3
G82403	6	Yes	0.658889	Complete_ORF	57	Yes	Promoter + TransDecoder + RNAfold	3
G6317	1	Yes	0.658833	Complete_ORF	36	Yes	Promoter + TransDecoder + RNAfold	3
G57052	1	Yes	0.658273	Complete_ORF	96	Yes	Promoter + TransDecoder + RNAfold	3
G8675	1	Yes	0.657417	Complete_ORF	36	Yes	Promoter + TransDecoder + RNAfold	3
G54590	1	Yes	0.656692	Complete_ORF	59	Yes	Promoter + TransDecoder + RNAfold	3
G91488	10	Yes	0.656667	Complete_ORF	52	Yes	Promoter + TransDecoder + RNAfold	3
G58558	1	Yes	0.655154	Complete_ORF	76	Yes	Promoter + TransDecoder + RNAfold	3
G11923	1	Yes	0.655	Complete_ORF	49	Yes	Promoter + TransDecoder + RNAfold	3
G69408	1	Yes	0.654937	Complete_ORF	41	Yes	Promoter + TransDecoder + RNAfold	3
G20198	2	Yes	0.653444	Complete_ORF	34	Yes	Promoter + TransDecoder + RNAfold	3
G15309	4	Yes	0.653333	Complete_ORF	96	Yes	Promoter + TransDecoder + RNAfold	3
G91432	1	Yes	0.652625	Complete_ORF	60	Yes	Promoter + TransDecoder + RNAfold	3
G87508	16	Yes	0.651667	Complete_ORF	82	Yes	Promoter + TransDecoder + RNAfold	3
G86174	1	Yes	0.6516	Complete_ORF	61	Yes	Promoter + TransDecoder + RNAfold	3
G1205	11	Yes	0.6515	Complete_ORF	245	Yes	Promoter + TransDecoder + RNAfold	3
G2630	1	Yes	0.651417	Complete_ORF	50	Yes	Promoter + TransDecoder + RNAfold	3
G59297	1	Yes	0.650417	Complete_ORF	47	Yes	Promoter + TransDecoder + RNAfold	3
G28112	4	Yes	0.650091	Complete_ORF	52	Yes	Promoter + TransDecoder + RNAfold	3
G56572	10	Yes	0.649667	Complete_ORF	47	Yes	Promoter + TransDecoder + RNAfold	3
G100332	1	Yes	0.6495	Complete_ORF	93	Yes	Promoter + TransDecoder + RNAfold	3
G1117	7	Yes	0.646833	Complete_ORF	104	Yes	Promoter + TransDecoder + RNAfold	3
G29857	16	Yes	0.646462	Complete_ORF	112	Yes	Promoter + TransDecoder + RNAfold	3
G11659	6	Yes	0.646455	Complete_ORF	73	Yes	Promoter + TransDecoder + RNAfold	3
G3926	2	Yes	0.646444	Complete_ORF	77	Yes	Promoter + TransDecoder + RNAfold	3
G38090	1	Yes	0.645455	Complete_ORF	61	Yes	Promoter + TransDecoder + RNAfold	3
G70401	9	Yes	0.645333	Complete_ORF	50	Yes	Promoter + TransDecoder + RNAfold	3
G102650	10	Yes	0.645059	Complete_ORF	119	Yes	Promoter + TransDecoder + RNAfold	3
G37349	1	Yes	0.644667	Complete_ORF	36	Yes	Promoter + TransDecoder + RNAfold	3
G110337	6	Yes	0.6445	Complete_ORF	47	Yes	Promoter + TransDecoder + RNAfold	3
G83234	1	Yes	0.6445	Complete_ORF	38	Yes	Promoter + TransDecoder + RNAfold	3
G91604	12	Yes	0.644333	Complete_ORF	68	Yes	Promoter + TransDecoder + RNAfold	3
G87369	1	Yes	0.644143	Complete_ORF	59	Yes	Promoter + TransDecoder + RNAfold	3
G60610	6	Yes	0.6437	Complete_ORF	51	Yes	Promoter + TransDecoder + RNAfold	3
G36060	5	Yes	0.642938	Complete_ORF	106	Yes	Promoter + TransDecoder + RNAfold	3
G49793	6	Yes	0.642857	Complete_ORF	58	Yes	Promoter + TransDecoder + RNAfold	3
G9217	6	Yes	0.6426	Complete_ORF	369	Yes	Promoter + TransDecoder + RNAfold	3
G66893	3	Yes	0.641846	Complete_ORF	87	Yes	Promoter + TransDecoder + RNAfold	3
G103357	4	Yes	0.6415	Complete_ORF	68	Yes	Promoter + TransDecoder + RNAfold	3
G52455	11	Yes	0.641333	Complete_ORF	51	Yes	Promoter + TransDecoder + RNAfold	3
G26460	6	Yes	0.640833	Complete_ORF	44	Yes	Promoter + TransDecoder + RNAfold	3
G56604	2	Yes	0.6408	Complete_ORF	81	Yes	Promoter + TransDecoder + RNAfold	3
G59137	1	Yes	0.64075	Complete_ORF	97	Yes	Promoter + TransDecoder + RNAfold	3
G1322	1	Yes	0.640588	Complete_ORF	71	Yes	Promoter + TransDecoder + RNAfold	3
G32656	7	Yes	0.6404	Complete_ORF	72	Yes	Promoter + TransDecoder + RNAfold	3
G110750	2	Yes	0.64	Complete_ORF	46	Yes	Promoter + TransDecoder + RNAfold	3
G91300	4	Yes	0.639636	Complete_ORF	84	Yes	Promoter + TransDecoder + RNAfold	3
G11584	1	Yes	0.639571	Complete_ORF	33	Yes	Promoter + TransDecoder + RNAfold	3
G78062	4	Yes	0.639476	Complete_ORF	43	Yes	Promoter + TransDecoder + RNAfold	3
G63023	1	Yes	0.638	Complete_ORF	60	Yes	Promoter + TransDecoder + RNAfold	3
G64097	1	Yes	0.637882	Complete_ORF	50	Yes	Promoter + TransDecoder + RNAfold	3
G41816	4	Yes	0.63775	Complete_ORF	29	Yes	Promoter + TransDecoder + RNAfold	3
G9528	1	Yes	0.636333	Complete_ORF	48	Yes	Promoter + TransDecoder + RNAfold	3
G94331	1	Yes	0.636	Complete_ORF	113	Yes	Promoter + TransDecoder + RNAfold	3
G15092	1	Yes	0.635667	Complete_ORF	40	Yes	Promoter + TransDecoder + RNAfold	3
G40237	1	Yes	0.634143	Complete_ORF	65	Yes	Promoter + TransDecoder + RNAfold	3
G9092	11	Yes	0.633857	Complete_ORF	112	Yes	Promoter + TransDecoder + RNAfold	3
G92680	5	Yes	0.633364	Complete_ORF	41	Yes	Promoter + TransDecoder + RNAfold	3
G82397	7	Yes	0.632833	Complete_ORF	67	Yes	Promoter + TransDecoder + RNAfold	3
G88164	1	Yes	0.632077	Complete_ORF	43	Yes	Promoter + TransDecoder + RNAfold	3
G15714	7	Yes	0.631769	Complete_ORF	36	Yes	Promoter + TransDecoder + RNAfold	3
G108721	8	Yes	0.630636	Complete_ORF	40	Yes	Promoter + TransDecoder + RNAfold	3
G5784	9	Yes	0.628692	Complete_ORF	43	Yes	Promoter + TransDecoder + RNAfold	3
G17492	1	Yes	0.628643	Complete_ORF	70	Yes	Promoter + TransDecoder + RNAfold	3
G91427	8	Yes	0.628278	Complete_ORF	77	Yes	Promoter + TransDecoder + RNAfold	3
G1378	3	Yes	0.627857	Complete_ORF	56	Yes	Promoter + TransDecoder + RNAfold	3
G49630	1	Yes	0.627667	Complete_ORF	118	Yes	Promoter + TransDecoder + RNAfold	3
G30770	1	Yes	0.627067	Complete_ORF	87	Yes	Promoter + TransDecoder + RNAfold	3
G14848	4	Yes	0.627	Complete_ORF	83	Yes	Promoter + TransDecoder + RNAfold	3
G8796	1	Yes	0.62675	Complete_ORF	65	Yes	Promoter + TransDecoder + RNAfold	3
G76441	1	Yes	0.626533	Complete_ORF	52	Yes	Promoter + TransDecoder + RNAfold	3
G91262	11	Yes	0.6265	Complete_ORF	34	Yes	Promoter + TransDecoder + RNAfold	3
G49280	1	Yes	0.62625	Complete_ORF	39	Yes	Promoter + TransDecoder + RNAfold	3
G18560	4	Yes	0.626	Complete_ORF	55	Yes	Promoter + TransDecoder + RNAfold	3
G49635	4	Yes	0.625833	Complete_ORF	34	Yes	Promoter + TransDecoder + RNAfold	3
G87628	1	Yes	0.625417	Complete_ORF	59	Yes	Promoter + TransDecoder + RNAfold	3
G14340	1	Yes	0.624727	Complete_ORF	38	Yes	Promoter + TransDecoder + RNAfold	3
G81462	9	Yes	0.623917	Complete_ORF	106	Yes	Promoter + TransDecoder + RNAfold	3
G84955	3	Yes	0.623353	Complete_ORF	98	Yes	Promoter + TransDecoder + RNAfold	3
G44844	4	Yes	0.621842	Complete_ORF	60	Yes	Promoter + TransDecoder + RNAfold	3
G42558	1	Yes	0.621353	Complete_ORF	83	Yes	Promoter + TransDecoder + RNAfold	3
G68818	1	Yes	0.619417	Complete_ORF	37	Yes	Promoter + TransDecoder + RNAfold	3
G59731	5	Yes	0.619353	Complete_ORF	82	Yes	Promoter + TransDecoder + RNAfold	3
G13557	1	Yes	0.619273	Complete_ORF	40	Yes	Promoter + TransDecoder + RNAfold	3
G86951	1	Yes	0.619167	Complete_ORF	52	Yes	Promoter + TransDecoder + RNAfold	3
G70338	2	Yes	0.617385	Complete_ORF	60	Yes	Promoter + TransDecoder + RNAfold	3
G52644	1	Yes	0.616538	Complete_ORF	130	Yes	Promoter + TransDecoder + RNAfold	3
G2014	4	Yes	0.616333	Complete_ORF	109	Yes	Promoter + TransDecoder + RNAfold	3
G97124	1	Yes	0.615909	Complete_ORF	40	Yes	Promoter + TransDecoder + RNAfold	3
G64274	1	Yes	0.615154	Complete_ORF	48	Yes	Promoter + TransDecoder + RNAfold	3
G36798	2	Yes	0.615083	Complete_ORF	76	Yes	Promoter + TransDecoder + RNAfold	3
G280	3	Yes	0.615	Complete_ORF	69	Yes	Promoter + TransDecoder + RNAfold	3
G83623	5	Yes	0.614833	Complete_ORF	85	Yes	Promoter + TransDecoder + RNAfold	3
G9300	18	Yes	0.614818	Complete_ORF	92	Yes	Promoter + TransDecoder + RNAfold	3
G41350	2	Yes	0.61425	Complete_ORF	49	Yes	Promoter + TransDecoder + RNAfold	3
G68792	4	Yes	0.613833	Complete_ORF	65	Yes	Promoter + TransDecoder + RNAfold	3
G67078	1	Yes	0.613667	Complete_ORF	54	Yes	Promoter + TransDecoder + RNAfold	3
G94275	4	Yes	0.613476	Complete_ORF	47	Yes	Promoter + TransDecoder + RNAfold	3
G7086	4	Yes	0.613437	Complete_ORF	55	Yes	Promoter + TransDecoder + RNAfold	3
G7104	9	Yes	0.613437	Complete_ORF	53	Yes	Promoter + TransDecoder + RNAfold	3
G32643	4	Yes	0.613333	Complete_ORF	78	Yes	Promoter + TransDecoder + RNAfold	3
G89862	8	Yes	0.612667	Complete_ORF	58	Yes	Promoter + TransDecoder + RNAfold	3
G41329	11	Yes	0.6125	Complete_ORF	33	Yes	Promoter + TransDecoder + RNAfold	3
G90321	8	Yes	0.61175	Complete_ORF	89	Yes	Promoter + TransDecoder + RNAfold	3
G48438	2	Yes	0.611455	Complete_ORF	73	Yes	Promoter + TransDecoder + RNAfold	3
G12652	6	Yes	0.61075	Complete_ORF	64	Yes	Promoter + TransDecoder + RNAfold	3
G35991	4	Yes	0.609818	Complete_ORF	94	Yes	Promoter + TransDecoder + RNAfold	3
G28081	3	Yes	0.60975	Complete_ORF	99	Yes	Promoter + TransDecoder + RNAfold	3
G52963	13	Yes	0.609	Complete_ORF	54	Yes	Promoter + TransDecoder + RNAfold	3
G34708	1	Yes	0.608909	Complete_ORF	68	Yes	Promoter + TransDecoder + RNAfold	3
G7310	5	Yes	0.608833	Complete_ORF	59	Yes	Promoter + TransDecoder + RNAfold	3
G89640	4	Yes	0.608143	Complete_ORF	32	Yes	Promoter + TransDecoder + RNAfold	3
G30069	1	Yes	0.608091	Complete_ORF	85	Yes	Promoter + TransDecoder + RNAfold	3
G91412	4	Yes	0.607778	Complete_ORF	122	Yes	Promoter + TransDecoder + RNAfold	3
G91384	11	Yes	0.607778	Complete_ORF	34	Yes	Promoter + TransDecoder + RNAfold	3
G16099	1	Yes	0.6075	Complete_ORF	36	Yes	Promoter + TransDecoder + RNAfold	3
G41670	1	Yes	0.607455	Complete_ORF	41	Yes	Promoter + TransDecoder + RNAfold	3
G23834	4	Yes	0.606933	Complete_ORF	99	Yes	Promoter + TransDecoder + RNAfold	3
G66605	1	Yes	0.606636	Complete_ORF	53	Yes	Promoter + TransDecoder + RNAfold	3
G74285	1	Yes	0.605833	Complete_ORF	101	Yes	Promoter + TransDecoder + RNAfold	3
G72120	6	Yes	0.6051	Complete_ORF	34	Yes	Promoter + TransDecoder + RNAfold	3
G109486	1	Yes	0.6049	Complete_ORF	30	Yes	Promoter + TransDecoder + RNAfold	3
G106252	5	Yes	0.6045	Complete_ORF	110	Yes	Promoter + TransDecoder + RNAfold	3
G9120	4	Yes	0.604214	Complete_ORF	45	Yes	Promoter + TransDecoder + RNAfold	3
G18048	4	Yes	0.604	Complete_ORF	50	Yes	Promoter + TransDecoder + RNAfold	3
G60582	8	Yes	0.603667	Complete_ORF	90	Yes	Promoter + TransDecoder + RNAfold	3
G7183	7	Yes	0.6035	Complete_ORF	129	Yes	Promoter + TransDecoder + RNAfold	3
G59506	11	Yes	0.601167	Complete_ORF	124	Yes	Promoter + TransDecoder + RNAfold	3
G63722	14	Yes	0.601167	Complete_ORF	34	Yes	Promoter + TransDecoder + RNAfold	3
G10180	6	Yes	0.601111	Complete_ORF	47	Yes	Promoter + TransDecoder + RNAfold	3
G41243	15	Yes	0.6006	Complete_ORF	50	Yes	Promoter + TransDecoder + RNAfold	3
G31684	1	Yes	0.600417	Complete_ORF	39	Yes	Promoter + TransDecoder + RNAfold	3
G18364	4	Yes	0.5999	Complete_ORF	177	Yes	Promoter + TransDecoder + RNAfold	3
G28380	4	Yes	0.598857	Complete_ORF	122	Yes	Promoter + TransDecoder + RNAfold	3
G49886	4	Yes	0.598636	Complete_ORF	36	Yes	Promoter + TransDecoder + RNAfold	3
G68020	8	Yes	0.5985	Complete_ORF	40	Yes	Promoter + TransDecoder + RNAfold	3
G111489	4	Yes	0.59825	Complete_ORF	31	Yes	Promoter + TransDecoder + RNAfold	3
G18383	5	Yes	0.597667	Complete_ORF	63	Yes	Promoter + TransDecoder + RNAfold	3
G36052	14	Yes	0.597273	Complete_ORF	52	Yes	Promoter + TransDecoder + RNAfold	3
G82207	4	Yes	0.5971	Complete_ORF	42	Yes	Promoter + TransDecoder + RNAfold	3
G22101	1	Yes	0.596583	Complete_ORF	106	Yes	Promoter + TransDecoder + RNAfold	3
G52580	6	Yes	0.596312	Complete_ORF	48	Yes	Promoter + TransDecoder + RNAfold	3
G24913	1	Yes	0.5956	Complete_ORF	41	Yes	Promoter + TransDecoder + RNAfold	3
G43082	6	Yes	0.594308	Complete_ORF	43	Yes	Promoter + TransDecoder + RNAfold	3
G89262	1	Yes	0.5942	Complete_ORF	83	Yes	Promoter + TransDecoder + RNAfold	3
G32108	1	Yes	0.593909	Complete_ORF	71	Yes	Promoter + TransDecoder + RNAfold	3
G74937	6	Yes	0.593875	Complete_ORF	185	Yes	Promoter + TransDecoder + RNAfold	3
G35656	1	Yes	0.593545	Complete_ORF	38	Yes	Promoter + TransDecoder + RNAfold	3
G25098	4	Yes	0.593286	Complete_ORF	78	Yes	Promoter + TransDecoder + RNAfold	3
G38253	4	Yes	0.591833	Complete_ORF	52	Yes	Promoter + TransDecoder + RNAfold	3
G83895	2	Yes	0.591533	Complete_ORF	143	Yes	Promoter + TransDecoder + RNAfold	3
G27703	3	Yes	0.590333	Complete_ORF	33	Yes	Promoter + TransDecoder + RNAfold	3
G105538	1	Yes	0.589875	Complete_ORF	69	Yes	Promoter + TransDecoder + RNAfold	3
G39597	1	Yes	0.589778	Complete_ORF	40	Yes	Promoter + TransDecoder + RNAfold	3
G97626	1	Yes	0.589455	Complete_ORF	44	Yes	Promoter + TransDecoder + RNAfold	3
G97827	6	Yes	0.5894	Complete_ORF	56	Yes	Promoter + TransDecoder + RNAfold	3
G36381	8	Yes	0.58925	Complete_ORF	66	Yes	Promoter + TransDecoder + RNAfold	3
G100943	6	Yes	0.589091	Complete_ORF	67	Yes	Promoter + TransDecoder + RNAfold	3
G53744	1	Yes	0.588833	Complete_ORF	38	Yes	Promoter + TransDecoder + RNAfold	3
G5404	15	Yes	0.588364	Complete_ORF	60	Yes	Promoter + TransDecoder + RNAfold	3
G42259	1	Yes	0.5882	Complete_ORF	70	Yes	Promoter + TransDecoder + RNAfold	3
G51931	1	Yes	0.587857	Complete_ORF	64	Yes	Promoter + TransDecoder + RNAfold	3
G44849	1	Yes	0.5878	Complete_ORF	53	Yes	Promoter + TransDecoder + RNAfold	3
G52105	3	Yes	0.586818	Complete_ORF	429	Yes	Promoter + TransDecoder + RNAfold	3
G93175	4	Yes	0.5868	Complete_ORF	50	Yes	Promoter + TransDecoder + RNAfold	3
G26799	4	Yes	0.58625	Complete_ORF	56	Yes	Promoter + TransDecoder + RNAfold	3
G57484	5	Yes	0.586154	Complete_ORF	55	Yes	Promoter + TransDecoder + RNAfold	3
G81645	4	Yes	0.586	Complete_ORF	57	Yes	Promoter + TransDecoder + RNAfold	3
G28057	15	Yes	0.586	Complete_ORF	36	Yes	Promoter + TransDecoder + RNAfold	3
G105715	1	Yes	0.585143	Complete_ORF	39	Yes	Promoter + TransDecoder + RNAfold	3
G18384	14	Yes	0.584824	Complete_ORF	57	Yes	Promoter + TransDecoder + RNAfold	3
G9860	1	Yes	0.584727	Complete_ORF	102	Yes	Promoter + TransDecoder + RNAfold	3
G86002	1	Yes	0.583813	Complete_ORF	46	Yes	Promoter + TransDecoder + RNAfold	3
G20502	1	Yes	0.582364	Complete_ORF	165	Yes	Promoter + TransDecoder + RNAfold	3
G32575	1	Yes	0.582	Complete_ORF	44	Yes	Promoter + TransDecoder + RNAfold	3
G28507	4	Yes	0.581154	Complete_ORF	39	Yes	Promoter + TransDecoder + RNAfold	3
G108384	1	Yes	0.580588	Complete_ORF	32	Yes	Promoter + TransDecoder + RNAfold	3
G38000	5	Yes	0.580333	Complete_ORF	60	Yes	Promoter + TransDecoder + RNAfold	3
G93854	6	Yes	0.578429	Complete_ORF	35	Yes	Promoter + TransDecoder + RNAfold	3
G81393	1	Yes	0.578333	Complete_ORF	76	Yes	Promoter + TransDecoder + RNAfold	3
G95011	25	Yes	0.5778	Complete_ORF	105	Yes	Promoter + TransDecoder + RNAfold	3
G60041	1	Yes	0.577333	Complete_ORF	37	Yes	Promoter + TransDecoder + RNAfold	3
G28003	6	Yes	0.57725	Complete_ORF	94	Yes	Promoter + TransDecoder + RNAfold	3
G13422	1	Yes	0.577167	Complete_ORF	39	Yes	Promoter + TransDecoder + RNAfold	3
G18068	5	Yes	0.576769	Complete_ORF	30	Yes	Promoter + TransDecoder + RNAfold	3
G52143	2	Yes	0.576167	Complete_ORF	29	Yes	Promoter + TransDecoder + RNAfold	3
G30908	7	Yes	0.576	Complete_ORF	67	Yes	Promoter + TransDecoder + RNAfold	3
G14328	1	Yes	0.576	Complete_ORF	43	Yes	Promoter + TransDecoder + RNAfold	3
G64852	4	Yes	0.5746	Complete_ORF	49	Yes	Promoter + TransDecoder + RNAfold	3
G60664	1	Yes	0.574273	Complete_ORF	32	Yes	Promoter + TransDecoder + RNAfold	3
G26155	12	Yes	0.574235	Complete_ORF	487	Yes	Promoter + TransDecoder + RNAfold	3
G99743	16	Yes	0.573909	Complete_ORF	69	Yes	Promoter + TransDecoder + RNAfold	3
G40852	1	Yes	0.573818	Complete_ORF	67	Yes	Promoter + TransDecoder + RNAfold	3
G17754	2	Yes	0.573357	Complete_ORF	55	Yes	Promoter + TransDecoder + RNAfold	3
G5302	4	Yes	0.572429	Complete_ORF	59	Yes	Promoter + TransDecoder + RNAfold	3
G104230	7	Yes	0.570588	Complete_ORF	99	Yes	Promoter + TransDecoder + RNAfold	3
G66978	1	Yes	0.5699	Complete_ORF	72	Yes	Promoter + TransDecoder + RNAfold	3
G77239	2	Yes	0.569867	Complete_ORF	40	Yes	Promoter + TransDecoder + RNAfold	3
G72222	4	Yes	0.569063	Complete_ORF	37	Yes	Promoter + TransDecoder + RNAfold	3
G48022	2	Yes	0.568	Complete_ORF	42	Yes	Promoter + TransDecoder + RNAfold	3
G43022	1	Yes	0.567562	Complete_ORF	41	Yes	Promoter + TransDecoder + RNAfold	3
G106900	10	Yes	0.567091	Complete_ORF	104	Yes	Promoter + TransDecoder + RNAfold	3
G37065	6	Yes	0.5667	Complete_ORF	37	Yes	Promoter + TransDecoder + RNAfold	3
G15084	1	Yes	0.566143	Complete_ORF	42	Yes	Promoter + TransDecoder + RNAfold	3
G90313	4	Yes	0.566062	Complete_ORF	54	Yes	Promoter + TransDecoder + RNAfold	3
G57004	4	Yes	0.5658	Complete_ORF	62	Yes	Promoter + TransDecoder + RNAfold	3
G4764	4	Yes	0.565545	Complete_ORF	42	Yes	Promoter + TransDecoder + RNAfold	3
G20328	9	Yes	0.565	Complete_ORF	55	Yes	Promoter + TransDecoder + RNAfold	3
G100824	1	Yes	0.564308	Complete_ORF	63	Yes	Promoter + TransDecoder + RNAfold	3
G88363	3	Yes	0.564	Complete_ORF	82	Yes	Promoter + TransDecoder + RNAfold	3
G63214	2	Yes	0.5638	Complete_ORF	77	Yes	Promoter + TransDecoder + RNAfold	3
G88947	1	Yes	0.5632	Complete_ORF	82	Yes	Promoter + TransDecoder + RNAfold	3
G57132	6	Yes	0.562917	Complete_ORF	59	Yes	Promoter + TransDecoder + RNAfold	3
G99963	1	Yes	0.56275	Complete_ORF	56	Yes	Promoter + TransDecoder + RNAfold	3
G9463	6	Yes	0.562333	Complete_ORF	92	Yes	Promoter + TransDecoder + RNAfold	3
G76802	1	Yes	0.561182	Complete_ORF	31	Yes	Promoter + TransDecoder + RNAfold	3
G103803	5	Yes	0.560875	Complete_ORF	30	Yes	Promoter + TransDecoder + RNAfold	3
G33334	2	Yes	0.560467	Complete_ORF	62	Yes	Promoter + TransDecoder + RNAfold	3
G43349	2	Yes	0.559818	Complete_ORF	44	Yes	Promoter + TransDecoder + RNAfold	3
G90360	11	Yes	0.559333	Complete_ORF	41	Yes	Promoter + TransDecoder + RNAfold	3
G8117	2	Yes	0.558875	Complete_ORF	57	Yes	Promoter + TransDecoder + RNAfold	3
G11089	1	Yes	0.558727	Complete_ORF	55	Yes	Promoter + TransDecoder + RNAfold	3
G23884	1	Yes	0.5586	Complete_ORF	43	Yes	Promoter + TransDecoder + RNAfold	3
G33840	1	Yes	0.558455	Complete_ORF	104	Yes	Promoter + TransDecoder + RNAfold	3
G1554	1	Yes	0.558	Complete_ORF	38	Yes	Promoter + TransDecoder + RNAfold	3
G80852	2	Yes	0.5575	Complete_ORF	50	Yes	Promoter + TransDecoder + RNAfold	3
G29102	9	Yes	0.557444	Complete_ORF	48	Yes	Promoter + TransDecoder + RNAfold	3
G94520	1	Yes	0.557308	Complete_ORF	36	Yes	Promoter + TransDecoder + RNAfold	3
G28489	1	Yes	0.55675	Complete_ORF	44	Yes	Promoter + TransDecoder + RNAfold	3
G22569	1	Yes	0.556333	Complete_ORF	74	Yes	Promoter + TransDecoder + RNAfold	3
G41311	4	Yes	0.555583	Complete_ORF	64	Yes	Promoter + TransDecoder + RNAfold	3
G53116	11	Yes	0.555286	Complete_ORF	56	Yes	Promoter + TransDecoder + RNAfold	3
G61846	3	Yes	0.555278	Complete_ORF	96	Yes	Promoter + TransDecoder + RNAfold	3
G68500	8	Yes	0.5549	Complete_ORF	31	Yes	Promoter + TransDecoder + RNAfold	3
G16329	1	Yes	0.554824	Complete_ORF	69	Yes	Promoter + TransDecoder + RNAfold	3
G33132	4	Yes	0.554417	Complete_ORF	101	Yes	Promoter + TransDecoder + RNAfold	3
G4663	9	Yes	0.551909	Complete_ORF	60	Yes	Promoter + TransDecoder + RNAfold	3
G65731	4	Yes	0.551182	Complete_ORF	109	Yes	Promoter + TransDecoder + RNAfold	3
G43030	8	Yes	0.551067	Complete_ORF	54	Yes	Promoter + TransDecoder + RNAfold	3
G49903	1	Yes	0.550471	Complete_ORF	91	Yes	Promoter + TransDecoder + RNAfold	3
G112085	3	Yes	0.550385	Complete_ORF	57	Yes	Promoter + TransDecoder + RNAfold	3
G34305	12	Yes	0.550313	Complete_ORF	84	Yes	Promoter + TransDecoder + RNAfold	3
G12672	5	Yes	0.55	Complete_ORF	50	Yes	Promoter + TransDecoder + RNAfold	3
G86056	3	Yes	0.549933	Complete_ORF	83	Yes	Promoter + TransDecoder + RNAfold	3
G58468	1	Yes	0.549364	Complete_ORF	54	Yes	Promoter + TransDecoder + RNAfold	3
G97198	1	Yes	0.549231	Complete_ORF	23	Yes	Promoter + TransDecoder + RNAfold	3
G78279	5	Yes	0.548778	Complete_ORF	75	Yes	Promoter + TransDecoder + RNAfold	3
G78266	1	Yes	0.548778	Complete_ORF	54	Yes	Promoter + TransDecoder + RNAfold	3
G54529	17	Yes	0.548154	Complete_ORF	178	Yes	Promoter + TransDecoder + RNAfold	3
G43805	1	Yes	0.547933	Complete_ORF	37	Yes	Promoter + TransDecoder + RNAfold	3
G102411	1	Yes	0.547786	Complete_ORF	86	Yes	Promoter + TransDecoder + RNAfold	3
G16579	4	Yes	0.546143	Complete_ORF	57	Yes	Promoter + TransDecoder + RNAfold	3
G72221	1	Yes	0.546059	Complete_ORF	132	Yes	Promoter + TransDecoder + RNAfold	3
G11094	12	Yes	0.545867	Complete_ORF	48	Yes	Promoter + TransDecoder + RNAfold	3
G70178	9	Yes	0.545429	Complete_ORF	113	Yes	Promoter + TransDecoder + RNAfold	3
G95582	1	Yes	0.545	Complete_ORF	83	Yes	Promoter + TransDecoder + RNAfold	3
G1828	1	Yes	0.5444	Complete_ORF	63	Yes	Promoter + TransDecoder + RNAfold	3
G15305	1	Yes	0.544111	Complete_ORF	133	Yes	Promoter + TransDecoder + RNAfold	3
G14992	1	Yes	0.543867	Complete_ORF	49	Yes	Promoter + TransDecoder + RNAfold	3
G87179	8	Yes	0.543571	Complete_ORF	72	Yes	Promoter + TransDecoder + RNAfold	3
G12339	1	Yes	0.5432	Complete_ORF	93	Yes	Promoter + TransDecoder + RNAfold	3
G62521	1	Yes	0.542583	Complete_ORF	87	Yes	Promoter + TransDecoder + RNAfold	3
G36189	13	Yes	0.540917	Complete_ORF	77	Yes	Promoter + TransDecoder + RNAfold	3
G78817	4	Yes	0.540533	Complete_ORF	181	Yes	Promoter + TransDecoder + RNAfold	3
G1002	4	Yes	0.540083	Complete_ORF	57	Yes	Promoter + TransDecoder + RNAfold	3
G78953	11	Yes	0.5388	Complete_ORF	64	Yes	Promoter + TransDecoder + RNAfold	3
G36467	4	Yes	0.537643	Complete_ORF	58	Yes	Promoter + TransDecoder + RNAfold	3
G106802	17	Yes	0.537583	Complete_ORF	40	Yes	Promoter + TransDecoder + RNAfold	3
G95723	1	Yes	0.5375	Complete_ORF	50	Yes	Promoter + TransDecoder + RNAfold	3
G32747	1	Yes	0.535	Complete_ORF	67	Yes	Promoter + TransDecoder + RNAfold	3
G44790	1	Yes	0.53475	Complete_ORF	50	Yes	Promoter + TransDecoder + RNAfold	3
G8178	4	Yes	0.534733	Complete_ORF	99	Yes	Promoter + TransDecoder + RNAfold	3
G92211	2	Yes	0.5345	Complete_ORF	72	Yes	Promoter + TransDecoder + RNAfold	3
G15174	6	Yes	0.534143	Complete_ORF	72	Yes	Promoter + TransDecoder + RNAfold	3
G80575	1	Yes	0.534	Complete_ORF	69	Yes	Promoter + TransDecoder + RNAfold	3
G1802	4	Yes	0.533375	Complete_ORF	131	Yes	Promoter + TransDecoder + RNAfold	3
G1845	7	Yes	0.533375	Complete_ORF	55	Yes	Promoter + TransDecoder + RNAfold	3
G23183	3	Yes	0.5332	Complete_ORF	44	Yes	Promoter + TransDecoder + RNAfold	3
G22069	1	Yes	0.533188	Complete_ORF	32	Yes	Promoter + TransDecoder + RNAfold	3
G106641	6	Yes	0.532615	Complete_ORF	43	Yes	Promoter + TransDecoder + RNAfold	3
G86118	1	Yes	0.532143	Complete_ORF	53	Yes	Promoter + TransDecoder + RNAfold	3
G18489	4	Yes	0.5321	Complete_ORF	48	Yes	Promoter + TransDecoder + RNAfold	3
G87452	1	Yes	0.531267	Complete_ORF	65	Yes	Promoter + TransDecoder + RNAfold	3
G39882	1	Yes	0.531067	Complete_ORF	49	Yes	Promoter + TransDecoder + RNAfold	3
G33769	2	Yes	0.530769	Complete_ORF	152	Yes	Promoter + TransDecoder + RNAfold	3
G9384	1	Yes	0.530733	Complete_ORF	51	Yes	Promoter + TransDecoder + RNAfold	3
G97142	1	Yes	0.529187	Complete_ORF	48	Yes	Promoter + TransDecoder + RNAfold	3
G12793	24	Yes	0.529056	Complete_ORF	56	Yes	Promoter + TransDecoder + RNAfold	3
G12502	1	Yes	0.529056	Complete_ORF	47	Yes	Promoter + TransDecoder + RNAfold	3
G70108	19	Yes	0.528833	Complete_ORF	153	Yes	Promoter + TransDecoder + RNAfold	3
G7212	4	Yes	0.5286	Complete_ORF	56	Yes	Promoter + TransDecoder + RNAfold	3
G50538	2	Yes	0.527231	Complete_ORF	117	Yes	Promoter + TransDecoder + RNAfold	3
G37760	4	Yes	0.5266	Complete_ORF	50	Yes	Promoter + TransDecoder + RNAfold	3
G92801	1	Yes	0.5254	Complete_ORF	31	Yes	Promoter + TransDecoder + RNAfold	3
G46056	10	Yes	0.524643	Complete_ORF	62	Yes	Promoter + TransDecoder + RNAfold	3
G88289	6	Yes	0.5245	Complete_ORF	69	Yes	Promoter + TransDecoder + RNAfold	3
G41228	6	Yes	0.5244	Complete_ORF	50	Yes	Promoter + TransDecoder + RNAfold	3
G103130	3	Yes	0.523273	Complete_ORF	140	Yes	Promoter + TransDecoder + RNAfold	3
G66678	6	Yes	0.523083	Complete_ORF	83	Yes	Promoter + TransDecoder + RNAfold	3
G57447	1	Yes	0.522385	Complete_ORF	62	Yes	Promoter + TransDecoder + RNAfold	3
G92334	1	Yes	0.522091	Complete_ORF	67	Yes	Promoter + TransDecoder + RNAfold	3
G99546	6	Yes	0.522083	Complete_ORF	96	Yes	Promoter + TransDecoder + RNAfold	3
G67118	1	Yes	0.521714	Complete_ORF	34	Yes	Promoter + TransDecoder + RNAfold	3
G111664	4	Yes	0.52119	Complete_ORF	69	Yes	Promoter + TransDecoder + RNAfold	3
G42481	2	Yes	0.520083	Complete_ORF	52	Yes	Promoter + TransDecoder + RNAfold	3
G3704	1	Yes	0.519647	Complete_ORF	86	Yes	Promoter + TransDecoder + RNAfold	3
G87816	8	Yes	0.518417	Complete_ORF	69	Yes	Promoter + TransDecoder + RNAfold	3
G90175	8	Yes	0.518308	Complete_ORF	30	Yes	Promoter + TransDecoder + RNAfold	3
G42047	6	Yes	0.518083	Complete_ORF	39	Yes	Promoter + TransDecoder + RNAfold	3
G56246	6	Yes	0.518067	Complete_ORF	39	Yes	Promoter + TransDecoder + RNAfold	3
G53074	4	Yes	0.518	Complete_ORF	80	Yes	Promoter + TransDecoder + RNAfold	3
G60120	7	Yes	0.51775	Complete_ORF	51	Yes	Promoter + TransDecoder + RNAfold	3
G104532	4	Yes	0.517286	Complete_ORF	30	Yes	Promoter + TransDecoder + RNAfold	3
G99530	5	Yes	0.517222	Complete_ORF	55	Yes	Promoter + TransDecoder + RNAfold	3
G22531	4	Yes	0.5155	Complete_ORF	47	Yes	Promoter + TransDecoder + RNAfold	3
G5334	2	Yes	0.514765	Complete_ORF	35	Yes	Promoter + TransDecoder + RNAfold	3
G26009	1	Yes	0.514733	Complete_ORF	68	Yes	Promoter + TransDecoder + RNAfold	3
G80369	7	Yes	0.514571	Complete_ORF	52	Yes	Promoter + TransDecoder + RNAfold	3
G28865	4	Yes	0.514316	Complete_ORF	68	Yes	Promoter + TransDecoder + RNAfold	3
G93566	1	Yes	0.514308	Complete_ORF	35	Yes	Promoter + TransDecoder + RNAfold	3
G12253	2	Yes	0.513125	Complete_ORF	52	Yes	Promoter + TransDecoder + RNAfold	3
G72950	3	Yes	0.513	Complete_ORF	80	Yes	Promoter + TransDecoder + RNAfold	3
G24295	1	Yes	0.513	Complete_ORF	34	Yes	Promoter + TransDecoder + RNAfold	3
G51643	5	Yes	0.512917	Complete_ORF	87	Yes	Promoter + TransDecoder + RNAfold	3
G105260	4	Yes	0.512545	Complete_ORF	37	Yes	Promoter + TransDecoder + RNAfold	3
G76891	4	Yes	0.51225	Complete_ORF	43	Yes	Promoter + TransDecoder + RNAfold	3
G97803	8	Yes	0.512231	Complete_ORF	82	Yes	Promoter + TransDecoder + RNAfold	3
G69467	5	Yes	0.51175	Complete_ORF	70	Yes	Promoter + TransDecoder + RNAfold	3
G5032	1	Yes	0.511429	Complete_ORF	82	Yes	Promoter + TransDecoder + RNAfold	3
G103839	1	Yes	0.511133	Complete_ORF	106	Yes	Promoter + TransDecoder + RNAfold	3
G74145	4	Yes	0.511083	Complete_ORF	36	Yes	Promoter + TransDecoder + RNAfold	3
G34922	12	Yes	0.510933	Complete_ORF	45	Yes	Promoter + TransDecoder + RNAfold	3
G31725	1	Yes	0.510583	Complete_ORF	155	Yes	Promoter + TransDecoder + RNAfold	3
G91448	4	Yes	0.510071	Complete_ORF	70	Yes	Promoter + TransDecoder + RNAfold	3
G99900	1	Yes	0.509917	Complete_ORF	45	Yes	Promoter + TransDecoder + RNAfold	3
G37169	6	Yes	0.509583	Complete_ORF	73	Yes	Promoter + TransDecoder + RNAfold	3
G21117	2	Yes	0.509538	Complete_ORF	91	Yes	Promoter + TransDecoder + RNAfold	3
G70486	1	Yes	0.509	Complete_ORF	72	Yes	Promoter + TransDecoder + RNAfold	3
G54219	1	Yes	0.5085	Complete_ORF	73	Yes	Promoter + TransDecoder + RNAfold	3
G5342	8	Yes	0.507733	Complete_ORF	136	Yes	Promoter + TransDecoder + RNAfold	3
G23678	1	Yes	0.507077	Complete_ORF	53	Yes	Promoter + TransDecoder + RNAfold	3
G106635	8	Yes	0.507067	Complete_ORF	34	Yes	Promoter + TransDecoder + RNAfold	3
G4884	13	Yes	0.505882	Complete_ORF	38	Yes	Promoter + TransDecoder + RNAfold	3
G6372	1	Yes	0.505529	Complete_ORF	54	Yes	Promoter + TransDecoder + RNAfold	3
G41232	9	Yes	0.505118	Complete_ORF	34	Yes	Promoter + TransDecoder + RNAfold	3
G35679	1	Yes	0.505091	Complete_ORF	83	Yes	Promoter + TransDecoder + RNAfold	3
G111156	1	Yes	0.504733	Complete_ORF	109	Yes	Promoter + TransDecoder + RNAfold	3
G104079	2	Yes	0.504476	Complete_ORF	73	Yes	Promoter + TransDecoder + RNAfold	3
G1178	9	Yes	0.504077	Complete_ORF	52	Yes	Promoter + TransDecoder + RNAfold	3
G3112	6	Yes	0.5038	Complete_ORF	59	Yes	Promoter + TransDecoder + RNAfold	3
G26297	1	Yes	0.50325	Complete_ORF	29	Yes	Promoter + TransDecoder + RNAfold	3
G91998	8	Yes	0.5031	Complete_ORF	46	Yes	Promoter + TransDecoder + RNAfold	3
G110561	1	Yes	0.502636	Complete_ORF	43	Yes	Promoter + TransDecoder + RNAfold	3
G28508	7	Yes	0.502429	Complete_ORF	69	Yes	Promoter + TransDecoder + RNAfold	3
G36834	6	Yes	0.501923	Complete_ORF	121	Yes	Promoter + TransDecoder + RNAfold	3
G109317	4	Yes	0.501727	Complete_ORF	60	Yes	Promoter + TransDecoder + RNAfold	3
G58368	6	Yes	0.501059	Complete_ORF	41	Yes	Promoter + TransDecoder + RNAfold	3
G59707	4	Yes	0.5002	Complete_ORF	37	Yes	Promoter + TransDecoder + RNAfold	3
G78376	5	Yes	1	Complete_ORF	196	No	Promoter + TransDecoder	2
G60871	1	Yes	1	Complete_ORF	113	No	Promoter + TransDecoder	2
G95205	3	Yes	1	Partial_ORF	63	Yes	Promoter + RNAfold	2
G86085	7	Yes	1	Complete_ORF	40	No	Promoter + TransDecoder	2
G20579	1	Yes	0.999833	Complete_ORF	68	No	Promoter + TransDecoder	2
G55949	1	Yes	0.999733	Complete_ORF	51	No	Promoter + TransDecoder	2
G44813	7	Yes	0.9997	Complete_ORF	41	No	Promoter + TransDecoder	2
G60300	1	Yes	0.9996	No_ORF	0	Yes	Promoter + RNAfold	2
G94670	5	Yes	0.999462	Partial_ORF	39	Yes	Promoter + RNAfold	2
G49890	1	Yes	0.999455	Complete_ORF	76	No	Promoter + TransDecoder	2
G72646	1	Yes	0.999357	Complete_ORF	113	No	Promoter + TransDecoder	2
G99487	4	Yes	0.999273	Partial_ORF	226	Yes	Promoter + RNAfold	2
G63345	6	Yes	0.99925	Complete_ORF	54	No	Promoter + TransDecoder	2
G63267	1	Yes	0.999154	Complete_ORF	82	No	Promoter + TransDecoder	2
G7276	12	Yes	0.999091	Partial_ORF	56	Yes	Promoter + RNAfold	2
G90480	1	Yes	0.998933	Complete_ORF	111	No	Promoter + TransDecoder	2
G94973	1	Yes	0.9988	Complete_ORF	41	No	Promoter + TransDecoder	2
G94944	2	Yes	0.9988	No_ORF	0	Yes	Promoter + RNAfold	2
G31461	1	Yes	0.99875	Partial_ORF	46	Yes	Promoter + RNAfold	2
G102138	1	Yes	0.9985	Partial_ORF	86	Yes	Promoter + RNAfold	2
G47734	1	Yes	0.998182	Complete_ORF	31	No	Promoter + TransDecoder	2
G64153	1	Yes	0.997917	Partial_ORF	49	Yes	Promoter + RNAfold	2
G108789	1	Yes	0.997846	Complete_ORF	51	No	Promoter + TransDecoder	2
G108791	1	Yes	0.997846	Complete_ORF	32	No	Promoter + TransDecoder	2
G71026	4	Yes	0.9978	Complete_ORF	31	No	Promoter + TransDecoder	2
G4934	1	Yes	0.99775	Complete_ORF	72	No	Promoter + TransDecoder	2
G96103	1	Yes	0.997	Complete_ORF	42	No	Promoter + TransDecoder	2
G42662	6	Yes	0.996867	Partial_ORF	33	Yes	Promoter + RNAfold	2
G104582	1	Yes	0.996818	Partial_ORF	68	Yes	Promoter + RNAfold	2
G46440	1	Yes	0.996818	Partial_ORF	40	Yes	Promoter + RNAfold	2
G108055	1	Yes	0.996588	Complete_ORF	65	No	Promoter + TransDecoder	2
G83467	9	Yes	0.995909	Partial_ORF	29	Yes	Promoter + RNAfold	2
G31617	4	Yes	0.9958	Complete_ORF	59	No	Promoter + TransDecoder	2
G54442	1	Yes	0.995688	Complete_ORF	67	No	Promoter + TransDecoder	2
G16247	4	Yes	0.995615	Complete_ORF	42	No	Promoter + TransDecoder	2
G31051	2	Yes	0.995545	Complete_ORF	57	No	Promoter + TransDecoder	2
G106692	1	Yes	0.995182	Complete_ORF	43	No	Promoter + TransDecoder	2
G31203	1	Yes	0.995167	No_ORF	0	Yes	Promoter + RNAfold	2
G21648	5	Yes	0.994786	Complete_ORF	114	No	Promoter + TransDecoder	2
G28045	1	Yes	0.994545	Partial_ORF	31	Yes	Promoter + RNAfold	2
G10247	1	Yes	0.9945	Complete_ORF	36	No	Promoter + TransDecoder	2
G39154	1	Yes	0.994125	Complete_ORF	79	No	Promoter + TransDecoder	2
G89897	2	Yes	0.994	Complete_ORF	47	No	Promoter + TransDecoder	2
G108249	4	Yes	0.992571	Complete_ORF	37	No	Promoter + TransDecoder	2
G1493	5	Yes	0.992333	Partial_ORF	37	Yes	Promoter + RNAfold	2
G87042	1	Yes	0.9923	Complete_ORF	87	No	Promoter + TransDecoder	2
G103570	6	Yes	0.992167	No_ORF	0	Yes	Promoter + RNAfold	2
G103488	1	Yes	0.992167	No_ORF	0	Yes	Promoter + RNAfold	2
G76877	1	Yes	0.992091	Complete_ORF	37	No	Promoter + TransDecoder	2
G110236	5	Yes	0.991929	Complete_ORF	29	No	Promoter + TransDecoder	2
G63380	1	Yes	0.991727	Complete_ORF	65	No	Promoter + TransDecoder	2
G64339	4	Yes	0.990818	Complete_ORF	97	No	Promoter + TransDecoder	2
G36272	1	Yes	0.990769	Partial_ORF	61	Yes	Promoter + RNAfold	2
G34795	1	Yes	0.990714	No_ORF	0	Yes	Promoter + RNAfold	2
G5363	6	Yes	0.990706	Partial_ORF	50	Yes	Promoter + RNAfold	2
G3761	3	Yes	0.9906	Complete_ORF	52	No	Promoter + TransDecoder	2
G72251	1	Yes	0.99025	Complete_ORF	31	No	Promoter + TransDecoder	2
G10562	4	Yes	0.989824	Complete_ORF	95	No	Promoter + TransDecoder	2
G106333	1	Yes	0.9898	Partial_ORF	112	Yes	Promoter + RNAfold	2
G49960	1	Yes	0.989545	Complete_ORF	56	No	Promoter + TransDecoder	2
G22454	4	Yes	0.988	Complete_ORF	50	No	Promoter + TransDecoder	2
G78480	5	Yes	0.988	Complete_ORF	40	No	Promoter + TransDecoder	2
G30300	1	Yes	0.9879	Complete_ORF	75	No	Promoter + TransDecoder	2
G101401	1	Yes	0.9878	No_ORF	0	Yes	Promoter + RNAfold	2
G15909	1	Yes	0.98775	Complete_ORF	36	No	Promoter + TransDecoder	2
G61079	6	Yes	0.9875	Complete_ORF	44	No	Promoter + TransDecoder	2
G89517	1	Yes	0.9872	Complete_ORF	73	No	Promoter + TransDecoder	2
G27201	1	Yes	0.986636	Complete_ORF	59	No	Promoter + TransDecoder	2
G55540	1	Yes	0.986545	Complete_ORF	75	No	Promoter + TransDecoder	2
G27699	1	Yes	0.986235	Complete_ORF	73	No	Promoter + TransDecoder	2
G23198	4	Yes	0.986167	Complete_ORF	49	No	Promoter + TransDecoder	2
G69457	1	Yes	0.985647	Complete_ORF	73	No	Promoter + TransDecoder	2
G19063	4	Yes	0.985556	Complete_ORF	53	No	Promoter + TransDecoder	2
G82772	3	Yes	0.9852	No_ORF	0	Yes	Promoter + RNAfold	2
G44927	1	Yes	0.985	Complete_ORF	42	No	Promoter + TransDecoder	2
G78274	7	Yes	0.9848	Partial_ORF	34	Yes	Promoter + RNAfold	2
G7912	1	Yes	0.98475	Complete_ORF	31	No	Promoter + TransDecoder	2
G1474	4	Yes	0.984625	No_ORF	0	Yes	Promoter + RNAfold	2
G40597	1	Yes	0.9844	Complete_ORF	32	No	Promoter + TransDecoder	2
G11520	1	Yes	0.984364	Complete_ORF	79	No	Promoter + TransDecoder	2
G71093	1	Yes	0.984091	No_ORF	0	Yes	Promoter + RNAfold	2
G31817	1	Yes	0.984	Complete_ORF	53	No	Promoter + TransDecoder	2
G31818	4	Yes	0.984	Complete_ORF	40	No	Promoter + TransDecoder	2
G31979	1	Yes	0.98381	Complete_ORF	47	No	Promoter + TransDecoder	2
G36309	4	Yes	0.9838	No_ORF	0	Yes	Promoter + RNAfold	2
G85782	1	Yes	0.982833	Complete_ORF	43	No	Promoter + TransDecoder	2
G5718	1	Yes	0.982545	Complete_ORF	59	No	Promoter + TransDecoder	2
G24414	1	Yes	0.982545	Complete_ORF	35	No	Promoter + TransDecoder	2
G31644	4	Yes	0.982091	No_ORF	0	Yes	Promoter + RNAfold	2
G85262	10	Yes	0.982	Partial_ORF	62	Yes	Promoter + RNAfold	2
G79509	11	Yes	0.981727	Partial_ORF	91	Yes	Promoter + RNAfold	2
G70686	1	Yes	0.981455	Complete_ORF	67	No	Promoter + TransDecoder	2
G39161	1	Yes	0.981438	Complete_ORF	51	No	Promoter + TransDecoder	2
G46140	2	Yes	0.981417	Complete_ORF	84	No	Promoter + TransDecoder	2
G42890	1	Yes	0.9814	Partial_ORF	42	Yes	Promoter + RNAfold	2
G55851	8	Yes	0.981312	Complete_ORF	46	No	Promoter + TransDecoder	2
G98922	1	Yes	0.981154	Complete_ORF	51	No	Promoter + TransDecoder	2
G30539	1	Yes	0.981063	Complete_ORF	58	No	Promoter + TransDecoder	2
G6521	1	Yes	0.9809	No_ORF	0	Yes	Promoter + RNAfold	2
G11127	1	Yes	0.980867	Complete_ORF	44	No	Promoter + TransDecoder	2
G88295	2	Yes	0.980625	Complete_ORF	40	No	Promoter + TransDecoder	2
G68947	6	Yes	0.98025	Complete_ORF	53	No	Promoter + TransDecoder	2
G42674	1	Yes	0.980167	Partial_ORF	82	Yes	Promoter + RNAfold	2
G108868	1	Yes	0.980133	Complete_ORF	56	No	Promoter + TransDecoder	2
G74610	4	Yes	0.9799	Complete_ORF	58	No	Promoter + TransDecoder	2
G110334	1	Yes	0.979786	Complete_ORF	62	No	Promoter + TransDecoder	2
G48619	1	Yes	0.979545	Complete_ORF	31	No	Promoter + TransDecoder	2
G74622	1	Yes	0.978909	Partial_ORF	59	Yes	Promoter + RNAfold	2
G95370	1	Yes	0.978824	Complete_ORF	42	No	Promoter + TransDecoder	2
G41441	1	Yes	0.97875	Complete_ORF	149	No	Promoter + TransDecoder	2
G60794	4	Yes	0.978333	Complete_ORF	56	No	Promoter + TransDecoder	2
G64204	1	Yes	0.978333	Complete_ORF	50	No	Promoter + TransDecoder	2
G62324	4	Yes	0.977917	Complete_ORF	55	No	Promoter + TransDecoder	2
G51428	3	Yes	0.977667	Complete_ORF	96	No	Promoter + TransDecoder	2
G81048	1	Yes	0.9769	Complete_ORF	55	No	Promoter + TransDecoder	2
G26343	1	Yes	0.976818	Complete_ORF	62	No	Promoter + TransDecoder	2
G29248	6	Yes	0.976429	Complete_ORF	36	No	Promoter + TransDecoder	2
G27809	1	Yes	0.976333	Complete_ORF	106	No	Promoter + TransDecoder	2
G27547	1	Yes	0.976273	Complete_ORF	68	No	Promoter + TransDecoder	2
G9280	3	Yes	0.976067	Complete_ORF	32	No	Promoter + TransDecoder	2
G51425	1	Yes	0.9759	Complete_ORF	51	No	Promoter + TransDecoder	2
G31485	1	Yes	0.975882	Complete_ORF	51	No	Promoter + TransDecoder	2
G30930	1	Yes	0.97575	Complete_ORF	84	No	Promoter + TransDecoder	2
G25545	1	Yes	0.975545	Complete_ORF	33	No	Promoter + TransDecoder	2
G8389	1	Yes	0.974	Partial_ORF	44	Yes	Promoter + RNAfold	2
G45713	15	Yes	0.973769	No_ORF	0	Yes	Promoter + RNAfold	2
G84834	1	Yes	0.9735	Complete_ORF	116	No	Promoter + TransDecoder	2
G84235	1	Yes	0.973182	Complete_ORF	37	No	Promoter + TransDecoder	2
G26397	1	Yes	0.9729	Partial_ORF	53	Yes	Promoter + RNAfold	2
G110830	1	Yes	0.972786	Complete_ORF	127	No	Promoter + TransDecoder	2
G110949	5	Yes	0.972786	Complete_ORF	107	No	Promoter + TransDecoder	2
G47960	9	Yes	0.972778	Partial_ORF	60	Yes	Promoter + RNAfold	2
G1163	1	Yes	0.972667	Partial_ORF	38	Yes	Promoter + RNAfold	2
G77261	5	Yes	0.972357	Complete_ORF	47	No	Promoter + TransDecoder	2
G110502	1	Yes	0.971154	Complete_ORF	81	No	Promoter + TransDecoder	2
G21585	5	Yes	0.971143	Partial_ORF	105	Yes	Promoter + RNAfold	2
G21561	1	Yes	0.971143	Complete_ORF	34	No	Promoter + TransDecoder	2
G37128	4	Yes	0.971125	Partial_ORF	47	Yes	Promoter + RNAfold	2
G36953	1	Yes	0.971125	Complete_ORF	40	No	Promoter + TransDecoder	2
G109059	1	Yes	0.971	Complete_ORF	44	No	Promoter + TransDecoder	2
G59597	4	Yes	0.970875	Complete_ORF	38	No	Promoter + TransDecoder	2
G70564	1	Yes	0.970833	Complete_ORF	68	No	Promoter + TransDecoder	2
G89600	7	Yes	0.970611	Complete_ORF	43	No	Promoter + TransDecoder	2
G18020	1	Yes	0.970545	Complete_ORF	37	No	Promoter + TransDecoder	2
G10193	1	Yes	0.970364	Complete_ORF	65	No	Promoter + TransDecoder	2
G22889	1	Yes	0.970077	Complete_ORF	46	No	Promoter + TransDecoder	2
G86577	1	Yes	0.97	Complete_ORF	100	No	Promoter + TransDecoder	2
G22912	4	Yes	0.969929	Complete_ORF	56	No	Promoter + TransDecoder	2
G107434	1	Yes	0.9696	Complete_ORF	106	No	Promoter + TransDecoder	2
G90139	1	Yes	0.969417	Partial_ORF	64	Yes	Promoter + RNAfold	2
G17072	1	Yes	0.969	Complete_ORF	190	No	Promoter + TransDecoder	2
G45064	1	Yes	0.968667	Complete_ORF	68	No	Promoter + TransDecoder	2
G73972	1	Yes	0.9682	Complete_ORF	29	No	Promoter + TransDecoder	2
G53100	1	Yes	0.967917	No_ORF	0	Yes	Promoter + RNAfold	2
G108190	1	Yes	0.967286	Complete_ORF	38	No	Promoter + TransDecoder	2
G56197	4	Yes	0.967167	Complete_ORF	63	No	Promoter + TransDecoder	2
G93496	1	Yes	0.967125	Complete_ORF	49	No	Promoter + TransDecoder	2
G93498	1	Yes	0.967125	Complete_ORF	32	No	Promoter + TransDecoder	2
G101776	5	Yes	0.967056	Complete_ORF	107	No	Promoter + TransDecoder	2
G34943	1	Yes	0.96675	Complete_ORF	54	No	Promoter + TransDecoder	2
G25993	3	Yes	0.966333	Complete_ORF	43	No	Promoter + TransDecoder	2
G55395	1	Yes	0.96625	Complete_ORF	34	No	Promoter + TransDecoder	2
G44010	1	Yes	0.966091	Partial_ORF	52	Yes	Promoter + RNAfold	2
G56205	1	Yes	0.966077	Complete_ORF	53	No	Promoter + TransDecoder	2
G90001	1	Yes	0.966071	Complete_ORF	68	No	Promoter + TransDecoder	2
G52288	1	Yes	0.965813	Complete_ORF	46	No	Promoter + TransDecoder	2
G703	7	Yes	0.965583	Partial_ORF	42	Yes	Promoter + RNAfold	2
G933	6	Yes	0.965455	Partial_ORF	96	Yes	Promoter + RNAfold	2
G935	4	Yes	0.965455	Partial_ORF	40	Yes	Promoter + RNAfold	2
G50177	1	Yes	0.965143	Complete_ORF	32	No	Promoter + TransDecoder	2
G49444	1	Yes	0.964833	Complete_ORF	62	No	Promoter + TransDecoder	2
G108542	1	Yes	0.964455	Complete_ORF	157	No	Promoter + TransDecoder	2
G14386	1	Yes	0.963937	Complete_ORF	33	No	Promoter + TransDecoder	2
G92613	1	Yes	0.9639	Complete_ORF	46	No	Promoter + TransDecoder	2
G94347	1	Yes	0.963667	Complete_ORF	53	No	Promoter + TransDecoder	2
G63665	3	Yes	0.963071	Complete_ORF	105	No	Promoter + TransDecoder	2
G17782	1	Yes	0.962857	Complete_ORF	56	No	Promoter + TransDecoder	2
G53965	1	Yes	0.9625	Complete_ORF	78	No	Promoter + TransDecoder	2
G111644	1	Yes	0.9625	Partial_ORF	32	Yes	Promoter + RNAfold	2
G42148	1	Yes	0.961786	Partial_ORF	64	Yes	Promoter + RNAfold	2
G84222	1	Yes	0.961545	Partial_ORF	89	Yes	Promoter + RNAfold	2
G59038	1	Yes	0.961286	Partial_ORF	62	Yes	Promoter + RNAfold	2
G1129	1	Yes	0.960818	Partial_ORF	35	Yes	Promoter + RNAfold	2
G1259	1	Yes	0.960818	Complete_ORF	33	No	Promoter + TransDecoder	2
G71133	1	Yes	0.96075	Complete_ORF	71	No	Promoter + TransDecoder	2
G86208	1	Yes	0.960727	Complete_ORF	35	No	Promoter + TransDecoder	2
G105648	3	Yes	0.960182	Partial_ORF	38	Yes	Promoter + RNAfold	2
G53604	6	Yes	0.960063	Complete_ORF	100	No	Promoter + TransDecoder	2
G109995	1	Yes	0.959938	No_ORF	0	Yes	Promoter + RNAfold	2
G12695	1	Yes	0.959909	Partial_ORF	146	Yes	Promoter + RNAfold	2
G4666	4	Yes	0.959909	Complete_ORF	59	No	Promoter + TransDecoder	2
G12696	2	Yes	0.959909	Complete_ORF	30	No	Promoter + TransDecoder	2
G3850	1	Yes	0.958467	Partial_ORF	43	Yes	Promoter + RNAfold	2
G102695	4	Yes	0.958364	Complete_ORF	32	No	Promoter + TransDecoder	2
G30549	4	Yes	0.958278	No_ORF	0	Yes	Promoter + RNAfold	2
G52986	4	Yes	0.957762	Complete_ORF	70	No	Promoter + TransDecoder	2
G52984	4	Yes	0.957762	Complete_ORF	46	No	Promoter + TransDecoder	2
G94778	1	Yes	0.956727	Complete_ORF	79	No	Promoter + TransDecoder	2
G57359	1	Yes	0.956643	Complete_ORF	126	No	Promoter + TransDecoder	2
G110543	3	Yes	0.956471	Complete_ORF	38	No	Promoter + TransDecoder	2
G101728	1	Yes	0.956091	Partial_ORF	70	Yes	Promoter + RNAfold	2
G109311	1	Yes	0.955905	Complete_ORF	52	No	Promoter + TransDecoder	2
G17981	1	Yes	0.9559	Complete_ORF	46	No	Promoter + TransDecoder	2
G5374	1	Yes	0.955889	Complete_ORF	36	No	Promoter + TransDecoder	2
G10656	2	Yes	0.955692	Complete_ORF	37	No	Promoter + TransDecoder	2
G3640	2	Yes	0.955625	Complete_ORF	29	No	Promoter + TransDecoder	2
G75876	1	Yes	0.955545	Complete_ORF	39	No	Promoter + TransDecoder	2
G102652	1	Yes	0.955455	Complete_ORF	88	No	Promoter + TransDecoder	2
G102398	1	Yes	0.955385	Complete_ORF	89	No	Promoter + TransDecoder	2
G31370	1	Yes	0.955167	Complete_ORF	64	No	Promoter + TransDecoder	2
G108896	3	Yes	0.954467	Complete_ORF	73	No	Promoter + TransDecoder	2
G35830	4	Yes	0.95419	Complete_ORF	69	No	Promoter + TransDecoder	2
G99280	1	Yes	0.954067	Complete_ORF	45	No	Promoter + TransDecoder	2
G98908	1	Yes	0.953786	No_ORF	0	Yes	Promoter + RNAfold	2
G14394	1	Yes	0.9534	No_ORF	0	Yes	Promoter + RNAfold	2
G20654	1	Yes	0.953308	No_ORF	0	Yes	Promoter + RNAfold	2
G50287	2	Yes	0.953	Complete_ORF	48	No	Promoter + TransDecoder	2
G7032	5	Yes	0.952867	Complete_ORF	107	No	Promoter + TransDecoder	2
G91376	1	Yes	0.952833	Complete_ORF	42	No	Promoter + TransDecoder	2
G60606	1	Yes	0.952818	Complete_ORF	43	No	Promoter + TransDecoder	2
G111457	1	Yes	0.952778	Complete_ORF	45	No	Promoter + TransDecoder	2
G34317	6	Yes	0.952727	Complete_ORF	92	No	Promoter + TransDecoder	2
G106335	1	Yes	0.952273	Complete_ORF	79	No	Promoter + TransDecoder	2
G99053	2	Yes	0.951556	No_ORF	0	Yes	Promoter + RNAfold	2
G6985	1	Yes	0.951529	Complete_ORF	59	No	Promoter + TransDecoder	2
G110008	1	Yes	0.951375	Complete_ORF	38	No	Promoter + TransDecoder	2
G73675	1	Yes	0.950818	Complete_ORF	39	No	Promoter + TransDecoder	2
G3995	2	Yes	0.950727	Complete_ORF	100	No	Promoter + TransDecoder	2
G55224	1	Yes	0.950467	Complete_ORF	33	No	Promoter + TransDecoder	2
G80749	1	Yes	0.950273	Complete_ORF	53	No	Promoter + TransDecoder	2
G64316	1	Yes	0.9501	Complete_ORF	60	No	Promoter + TransDecoder	2
G64320	1	Yes	0.9501	Partial_ORF	39	Yes	Promoter + RNAfold	2
G39610	2	Yes	0.949833	Complete_ORF	91	No	Promoter + TransDecoder	2
G79954	4	Yes	0.949727	Complete_ORF	47	No	Promoter + TransDecoder	2
G42288	1	Yes	0.949467	Partial_ORF	69	Yes	Promoter + RNAfold	2
G31549	1	Yes	0.94925	Complete_ORF	29	No	Promoter + TransDecoder	2
G18808	1	Yes	0.949	Complete_ORF	61	No	Promoter + TransDecoder	2
G82179	1	Yes	0.948917	Complete_ORF	29	No	Promoter + TransDecoder	2
G37220	4	Yes	0.948833	Complete_ORF	51	No	Promoter + TransDecoder	2
G107460	1	Yes	0.948273	Complete_ORF	51	No	Promoter + TransDecoder	2
G108747	5	Yes	0.94825	Complete_ORF	44	No	Promoter + TransDecoder	2
G51438	9	Yes	0.947875	Complete_ORF	145	No	Promoter + TransDecoder	2
G51594	1	Yes	0.947875	Complete_ORF	98	No	Promoter + TransDecoder	2
G749	1	Yes	0.947583	Partial_ORF	64	Yes	Promoter + RNAfold	2
G44812	6	Yes	0.9475	Complete_ORF	58	No	Promoter + TransDecoder	2
G78471	1	Yes	0.9475	Partial_ORF	48	Yes	Promoter + RNAfold	2
G97813	10	Yes	0.946941	No_ORF	0	Yes	Promoter + RNAfold	2
G8936	1	Yes	0.9468	No_ORF	0	Yes	Promoter + RNAfold	2
G6497	1	Yes	0.94675	Complete_ORF	71	No	Promoter + TransDecoder	2
G58086	1	Yes	0.9467	Complete_ORF	46	No	Promoter + TransDecoder	2
G26379	1	Yes	0.946667	Complete_ORF	45	No	Promoter + TransDecoder	2
G63717	1	Yes	0.9463	Complete_ORF	60	No	Promoter + TransDecoder	2
G79983	1	Yes	0.946214	No_ORF	0	Yes	Promoter + RNAfold	2
G12494	12	Yes	0.946083	Complete_ORF	65	No	Promoter + TransDecoder	2
G30822	3	Yes	0.945714	Complete_ORF	71	No	Promoter + TransDecoder	2
G30804	1	Yes	0.945714	Complete_ORF	34	No	Promoter + TransDecoder	2
G99265	1	Yes	0.945667	Complete_ORF	121	No	Promoter + TransDecoder	2
G90710	4	Yes	0.945545	Complete_ORF	61	No	Promoter + TransDecoder	2
G67611	1	Yes	0.945182	No_ORF	0	Yes	Promoter + RNAfold	2
G95451	1	Yes	0.944714	Complete_ORF	61	No	Promoter + TransDecoder	2
G28096	1	Yes	0.9446	Complete_ORF	37	No	Promoter + TransDecoder	2
G70704	2	Yes	0.94425	Complete_ORF	67	No	Promoter + TransDecoder	2
G26400	1	Yes	0.944133	Complete_ORF	44	No	Promoter + TransDecoder	2
G36290	1	Yes	0.9438	Complete_ORF	131	No	Promoter + TransDecoder	2
G111139	1	Yes	0.943214	Complete_ORF	67	No	Promoter + TransDecoder	2
G77461	1	Yes	0.943167	Complete_ORF	42	No	Promoter + TransDecoder	2
G60287	3	Yes	0.942667	Partial_ORF	41	Yes	Promoter + RNAfold	2
G6459	1	Yes	0.942583	Complete_ORF	79	No	Promoter + TransDecoder	2
G91633	1	Yes	0.942538	Partial_ORF	77	Yes	Promoter + RNAfold	2
G106780	6	Yes	0.942	Complete_ORF	80	No	Promoter + TransDecoder	2
G110768	2	Yes	0.94175	Complete_ORF	50	No	Promoter + TransDecoder	2
G30323	4	Yes	0.941667	No_ORF	0	Yes	Promoter + RNAfold	2
G6580	1	Yes	0.941222	Partial_ORF	93	Yes	Promoter + RNAfold	2
G110268	1	Yes	0.940437	Complete_ORF	31	No	Promoter + TransDecoder	2
G83815	1	Yes	0.940412	Partial_ORF	29	Yes	Promoter + RNAfold	2
G77446	1	Yes	0.939636	Complete_ORF	29	No	Promoter + TransDecoder	2
G4848	1	Yes	0.939571	Partial_ORF	47	Yes	Promoter + RNAfold	2
G52578	1	Yes	0.939545	Partial_ORF	67	Yes	Promoter + RNAfold	2
G70618	1	Yes	0.939312	Complete_ORF	38	No	Promoter + TransDecoder	2
G37136	1	Yes	0.938846	Partial_ORF	58	Yes	Promoter + RNAfold	2
G85072	1	Yes	0.9386	Complete_ORF	45	No	Promoter + TransDecoder	2
G26377	1	Yes	0.937833	Complete_ORF	36	No	Promoter + TransDecoder	2
G71795	1	Yes	0.9378	Complete_ORF	65	No	Promoter + TransDecoder	2
G107271	1	Yes	0.9375	Complete_ORF	95	No	Promoter + TransDecoder	2
G24730	9	Yes	0.9371	Complete_ORF	364	No	Promoter + TransDecoder	2
G31167	1	Yes	0.937	Complete_ORF	60	No	Promoter + TransDecoder	2
G60951	1	Yes	0.936933	Complete_ORF	32	No	Promoter + TransDecoder	2
G108844	1	Yes	0.936455	Complete_ORF	50	No	Promoter + TransDecoder	2
G64873	1	Yes	0.936286	Complete_ORF	35	No	Promoter + TransDecoder	2
G1703	2	Yes	0.935727	Complete_ORF	80	No	Promoter + TransDecoder	2
G42222	2	Yes	0.935611	Complete_ORF	84	No	Promoter + TransDecoder	2
G50358	1	Yes	0.9353	Complete_ORF	62	No	Promoter + TransDecoder	2
G6542	1	Yes	0.935273	Complete_ORF	37	No	Promoter + TransDecoder	2
G111469	1	Yes	0.934583	Complete_ORF	62	No	Promoter + TransDecoder	2
G99456	1	Yes	0.934077	Partial_ORF	48	Yes	Promoter + RNAfold	2
G99455	1	Yes	0.934077	Complete_ORF	45	No	Promoter + TransDecoder	2
G32125	1	Yes	0.934059	Complete_ORF	59	No	Promoter + TransDecoder	2
G1425	2	Yes	0.934	Partial_ORF	68	Yes	Promoter + RNAfold	2
G39786	1	Yes	0.933727	Complete_ORF	163	No	Promoter + TransDecoder	2
G1475	1	Yes	0.933526	Partial_ORF	36	Yes	Promoter + RNAfold	2
G98601	7	Yes	0.932455	Complete_ORF	64	No	Promoter + TransDecoder	2
G10867	4	Yes	0.932222	Complete_ORF	49	No	Promoter + TransDecoder	2
G56771	1	Yes	0.931364	No_ORF	0	Yes	Promoter + RNAfold	2
G93865	1	Yes	0.931333	Complete_ORF	71	No	Promoter + TransDecoder	2
G50980	11	Yes	0.931333	Partial_ORF	51	Yes	Promoter + RNAfold	2
G71384	2	Yes	0.930867	Complete_ORF	48	No	Promoter + TransDecoder	2
G76414	1	Yes	0.930833	Complete_ORF	64	No	Promoter + TransDecoder	2
G60345	6	Yes	0.930833	No_ORF	0	Yes	Promoter + RNAfold	2
G44262	1	Yes	0.930556	Partial_ORF	56	Yes	Promoter + RNAfold	2
G14301	1	Yes	0.930417	Partial_ORF	55	Yes	Promoter + RNAfold	2
G77306	4	Yes	0.929818	Complete_ORF	100	No	Promoter + TransDecoder	2
G12952	11	Yes	0.929455	Complete_ORF	42	No	Promoter + TransDecoder	2
G20933	5	Yes	0.929316	Complete_ORF	59	No	Promoter + TransDecoder	2
G63217	1	Yes	0.929231	Complete_ORF	45	No	Promoter + TransDecoder	2
G88820	1	Yes	0.928867	Partial_ORF	53	Yes	Promoter + RNAfold	2
G16601	1	Yes	0.928714	Complete_ORF	43	No	Promoter + TransDecoder	2
G83489	6	Yes	0.928176	Partial_ORF	40	Yes	Promoter + RNAfold	2
G1577	15	Yes	0.928071	Partial_ORF	42	Yes	Promoter + RNAfold	2
G1428	6	Yes	0.927667	Complete_ORF	70	No	Promoter + TransDecoder	2
G36842	6	Yes	0.927471	Complete_ORF	30	No	Promoter + TransDecoder	2
G18477	4	Yes	0.927267	Partial_ORF	41	Yes	Promoter + RNAfold	2
G93565	1	Yes	0.927	Complete_ORF	40	No	Promoter + TransDecoder	2
G47178	2	Yes	0.926667	Complete_ORF	45	No	Promoter + TransDecoder	2
G104533	2	Yes	0.9265	Complete_ORF	38	No	Promoter + TransDecoder	2
G72361	1	Yes	0.926167	Partial_ORF	77	Yes	Promoter + RNAfold	2
G72920	4	Yes	0.9259	Complete_ORF	44	No	Promoter + TransDecoder	2
G45128	1	Yes	0.925273	Complete_ORF	43	No	Promoter + TransDecoder	2
G28500	13	Yes	0.925	Complete_ORF	39	No	Promoter + TransDecoder	2
G106251	4	Yes	0.9245	No_ORF	0	Yes	Promoter + RNAfold	2
G80362	4	Yes	0.924312	Partial_ORF	67	Yes	Promoter + RNAfold	2
G80253	1	Yes	0.924312	Complete_ORF	46	No	Promoter + TransDecoder	2
G60370	1	Yes	0.923846	Complete_ORF	52	No	Promoter + TransDecoder	2
G17495	7	Yes	0.923	Complete_ORF	69	No	Promoter + TransDecoder	2
G71360	1	Yes	0.9225	Complete_ORF	71	No	Promoter + TransDecoder	2
G52931	7	Yes	0.922333	Complete_ORF	62	No	Promoter + TransDecoder	2
G74323	1	Yes	0.921615	Complete_ORF	37	No	Promoter + TransDecoder	2
G22880	1	Yes	0.92075	Partial_ORF	32	Yes	Promoter + RNAfold	2
G105600	1	Yes	0.9204	Complete_ORF	56	No	Promoter + TransDecoder	2
G45630	4	Yes	0.92025	Complete_ORF	54	No	Promoter + TransDecoder	2
G1615	2	Yes	0.919857	Complete_ORF	36	No	Promoter + TransDecoder	2
G12822	4	Yes	0.919733	Partial_ORF	88	Yes	Promoter + RNAfold	2
G35630	1	Yes	0.9195	Complete_ORF	61	No	Promoter + TransDecoder	2
G100063	5	Yes	0.9195	Complete_ORF	46	No	Promoter + TransDecoder	2
G74540	1	Yes	0.919364	Complete_ORF	61	No	Promoter + TransDecoder	2
G13807	1	Yes	0.919273	Complete_ORF	93	No	Promoter + TransDecoder	2
G93662	1	Yes	0.919231	Partial_ORF	32	Yes	Promoter + RNAfold	2
G12488	3	Yes	0.919	Complete_ORF	41	No	Promoter + TransDecoder	2
G32489	1	Yes	0.918818	No_ORF	0	Yes	Promoter + RNAfold	2
G50322	1	Yes	0.917778	Complete_ORF	61	No	Promoter + TransDecoder	2
G33349	1	Yes	0.917333	Complete_ORF	80	No	Promoter + TransDecoder	2
G87440	1	Yes	0.917286	Complete_ORF	48	No	Promoter + TransDecoder	2
G51785	1	Yes	0.917231	Complete_ORF	53	No	Promoter + TransDecoder	2
G22773	3	Yes	0.917	Partial_ORF	35	Yes	Promoter + RNAfold	2
G89946	3	Yes	0.916905	Complete_ORF	47	No	Promoter + TransDecoder	2
G7107	1	Yes	0.916733	Complete_ORF	92	No	Promoter + TransDecoder	2
G8951	13	Yes	0.916571	No_ORF	0	Yes	Promoter + RNAfold	2
G3874	1	Yes	0.9163	Partial_ORF	76	Yes	Promoter + RNAfold	2
G7203	1	Yes	0.9155	Partial_ORF	159	Yes	Promoter + RNAfold	2
G1170	1	Yes	0.91525	Complete_ORF	34	No	Promoter + TransDecoder	2
G99536	1	Yes	0.914583	No_ORF	0	Yes	Promoter + RNAfold	2
G89778	1	Yes	0.914533	Complete_ORF	100	No	Promoter + TransDecoder	2
G23527	1	Yes	0.9132	Complete_ORF	38	No	Promoter + TransDecoder	2
G48425	1	Yes	0.9132	Partial_ORF	38	Yes	Promoter + RNAfold	2
G48418	5	Yes	0.9132	Complete_ORF	30	No	Promoter + TransDecoder	2
G97015	1	Yes	0.913182	Complete_ORF	52	No	Promoter + TransDecoder	2
G5176	1	Yes	0.913105	No_ORF	0	Yes	Promoter + RNAfold	2
G56553	1	Yes	0.91275	Complete_ORF	41	No	Promoter + TransDecoder	2
G48402	7	Yes	0.912125	Complete_ORF	109	No	Promoter + TransDecoder	2
G48374	1	Yes	0.912125	Partial_ORF	62	Yes	Promoter + RNAfold	2
G45792	7	Yes	0.911385	Complete_ORF	84	No	Promoter + TransDecoder	2
G32243	2	Yes	0.911267	Complete_ORF	37	No	Promoter + TransDecoder	2
G99735	8	Yes	0.911214	Complete_ORF	35	No	Promoter + TransDecoder	2
G93601	5	Yes	0.910667	Complete_ORF	31	No	Promoter + TransDecoder	2
G16573	15	Yes	0.9104	Partial_ORF	76	Yes	Promoter + RNAfold	2
G66206	7	Yes	0.909833	Partial_ORF	82	Yes	Promoter + RNAfold	2
G63293	1	Yes	0.909833	Complete_ORF	43	No	Promoter + TransDecoder	2
G31267	1	Yes	0.909688	Complete_ORF	50	No	Promoter + TransDecoder	2
G70590	4	Yes	0.909636	Complete_ORF	58	No	Promoter + TransDecoder	2
G37280	1	Yes	0.9092	No_ORF	0	Yes	Promoter + RNAfold	2
G31486	1	Yes	0.909188	Complete_ORF	62	No	Promoter + TransDecoder	2
G6493	1	Yes	0.909167	Complete_ORF	34	No	Promoter + TransDecoder	2
G69986	1	Yes	0.9091	Complete_ORF	43	No	Promoter + TransDecoder	2
G60518	1	Yes	0.90875	Complete_ORF	48	No	Promoter + TransDecoder	2
G72573	1	Yes	0.908733	Complete_ORF	51	No	Promoter + TransDecoder	2
G47132	1	Yes	0.908545	Partial_ORF	69	Yes	Promoter + RNAfold	2
G50848	1	Yes	0.908545	Complete_ORF	29	No	Promoter + TransDecoder	2
G105953	1	Yes	0.9085	Partial_ORF	41	Yes	Promoter + RNAfold	2
G26539	1	Yes	0.908455	Complete_ORF	71	No	Promoter + TransDecoder	2
G98335	4	Yes	0.9074	Complete_ORF	114	No	Promoter + TransDecoder	2
G80076	1	Yes	0.906286	Complete_ORF	56	No	Promoter + TransDecoder	2
G5240	4	Yes	0.905818	No_ORF	0	Yes	Promoter + RNAfold	2
G51424	4	Yes	0.905	Partial_ORF	54	Yes	Promoter + RNAfold	2
G91505	1	Yes	0.9048	Complete_ORF	55	No	Promoter + TransDecoder	2
G5296	1	Yes	0.904625	Complete_ORF	44	No	Promoter + TransDecoder	2
G4508	4	Yes	0.904063	Complete_ORF	66	No	Promoter + TransDecoder	2
G70342	1	Yes	0.904	Complete_ORF	44	No	Promoter + TransDecoder	2
G46603	1	Yes	0.904	Complete_ORF	36	No	Promoter + TransDecoder	2
G4709	1	Yes	0.903909	Complete_ORF	48	No	Promoter + TransDecoder	2
G27844	4	Yes	0.9036	Partial_ORF	60	Yes	Promoter + RNAfold	2
G27996	6	Yes	0.9035	Complete_ORF	30	No	Promoter + TransDecoder	2
G29289	10	Yes	0.903333	Complete_ORF	65	No	Promoter + TransDecoder	2
G14288	1	Yes	0.902083	Complete_ORF	36	No	Promoter + TransDecoder	2
G65231	1	Yes	0.901545	Complete_ORF	31	No	Promoter + TransDecoder	2
G51904	1	Yes	0.901333	Complete_ORF	50	No	Promoter + TransDecoder	2
G70283	1	Yes	0.901273	Complete_ORF	39	No	Promoter + TransDecoder	2
G39634	1	Yes	0.9009	Partial_ORF	61	Yes	Promoter + RNAfold	2
G93185	1	Yes	0.900875	Complete_ORF	45	No	Promoter + TransDecoder	2
G78203	1	Yes	0.9005	Complete_ORF	45	No	Promoter + TransDecoder	2
G73241	2	Yes	0.900438	Complete_ORF	48	No	Promoter + TransDecoder	2
G77983	1	Yes	0.90025	Complete_ORF	61	No	Promoter + TransDecoder	2
G68352	1	Yes	0.899923	Complete_ORF	105	No	Promoter + TransDecoder	2
G22497	1	Yes	0.89975	Complete_ORF	43	No	Promoter + TransDecoder	2
G80912	1	Yes	0.899733	Complete_ORF	54	No	Promoter + TransDecoder	2
G4160	8	Yes	0.899533	Complete_ORF	55	No	Promoter + TransDecoder	2
G5537	2	Yes	0.898846	Partial_ORF	46	Yes	Promoter + RNAfold	2
G19436	1	Yes	0.898833	Complete_ORF	161	No	Promoter + TransDecoder	2
G86048	2	Yes	0.898833	No_ORF	0	Yes	Promoter + RNAfold	2
G110910	1	Yes	0.898533	Complete_ORF	39	No	Promoter + TransDecoder	2
G51711	1	Yes	0.898333	Partial_ORF	78	Yes	Promoter + RNAfold	2
G80505	4	Yes	0.89725	Complete_ORF	54	No	Promoter + TransDecoder	2
G90476	1	Yes	0.896714	Complete_ORF	93	No	Promoter + TransDecoder	2
G37100	9	Yes	0.8966	Partial_ORF	96	Yes	Promoter + RNAfold	2
G71011	1	Yes	0.8956	Partial_ORF	77	Yes	Promoter + RNAfold	2
G109986	1	Yes	0.895222	Complete_ORF	75	No	Promoter + TransDecoder	2
G65518	1	Yes	0.894778	Complete_ORF	36	No	Promoter + TransDecoder	2
G50563	9	Yes	0.894467	Partial_ORF	54	Yes	Promoter + RNAfold	2
G79564	1	Yes	0.8944	Complete_ORF	39	No	Promoter + TransDecoder	2
G42717	2	Yes	0.894333	Complete_ORF	43	No	Promoter + TransDecoder	2
G14354	6	Yes	0.894091	Complete_ORF	33	No	Promoter + TransDecoder	2
G12439	1	Yes	0.893667	Complete_ORF	51	No	Promoter + TransDecoder	2
G28131	1	Yes	0.8936	Complete_ORF	44	No	Promoter + TransDecoder	2
G108830	1	Yes	0.893467	Complete_ORF	53	No	Promoter + TransDecoder	2
G47761	4	Yes	0.893267	Complete_ORF	31	No	Promoter + TransDecoder	2
G98475	1	Yes	0.893067	Complete_ORF	109	No	Promoter + TransDecoder	2
G27860	1	Yes	0.892917	Complete_ORF	43	No	Promoter + TransDecoder	2
G83498	1	Yes	0.891571	Complete_ORF	120	No	Promoter + TransDecoder	2
G12647	1	Yes	0.891533	No_ORF	0	Yes	Promoter + RNAfold	2
G15432	1	Yes	0.891437	Complete_ORF	54	No	Promoter + TransDecoder	2
G107562	1	Yes	0.891083	Complete_ORF	63	No	Promoter + TransDecoder	2
G110278	4	Yes	0.89025	Complete_ORF	75	No	Promoter + TransDecoder	2
G78267	1	Yes	0.89	Complete_ORF	45	No	Promoter + TransDecoder	2
G31712	1	Yes	0.88875	Complete_ORF	96	No	Promoter + TransDecoder	2
G75915	1	Yes	0.888583	Complete_ORF	135	No	Promoter + TransDecoder	2
G75789	1	Yes	0.888583	Complete_ORF	35	No	Promoter + TransDecoder	2
G109351	1	Yes	0.888417	Complete_ORF	71	No	Promoter + TransDecoder	2
G7544	1	Yes	0.888267	Complete_ORF	78	No	Promoter + TransDecoder	2
G30936	3	Yes	0.887818	Complete_ORF	32	No	Promoter + TransDecoder	2
G42326	5	Yes	0.88775	Complete_ORF	40	No	Promoter + TransDecoder	2
G99200	1	Yes	0.887375	Complete_ORF	42	No	Promoter + TransDecoder	2
G107565	1	Yes	0.887357	Complete_ORF	68	No	Promoter + TransDecoder	2
G11151	7	Yes	0.886933	Complete_ORF	29	No	Promoter + TransDecoder	2
G74600	1	Yes	0.886917	Partial_ORF	95	Yes	Promoter + RNAfold	2
G101726	1	Yes	0.886917	Complete_ORF	31	No	Promoter + TransDecoder	2
G102835	1	Yes	0.886818	Complete_ORF	43	No	Promoter + TransDecoder	2
G102833	3	Yes	0.886818	No_ORF	0	Yes	Promoter + RNAfold	2
G89138	1	Yes	0.886667	Complete_ORF	45	No	Promoter + TransDecoder	2
G70739	1	Yes	0.886	Complete_ORF	80	No	Promoter + TransDecoder	2
G20729	3	Yes	0.8848	Complete_ORF	83	No	Promoter + TransDecoder	2
G17852	1	Yes	0.884467	Complete_ORF	58	No	Promoter + TransDecoder	2
G3795	9	Yes	0.883571	Complete_ORF	201	No	Promoter + TransDecoder	2
G65437	6	Yes	0.883545	No_ORF	0	Yes	Promoter + RNAfold	2
G35716	1	Yes	0.882	Complete_ORF	53	No	Promoter + TransDecoder	2
G6699	1	Yes	0.881933	No_ORF	0	Yes	Promoter + RNAfold	2
G10121	4	Yes	0.879385	Complete_ORF	30	No	Promoter + TransDecoder	2
G108905	1	Yes	0.879188	Complete_ORF	40	No	Promoter + TransDecoder	2
G110002	1	Yes	0.879083	Complete_ORF	51	No	Promoter + TransDecoder	2
G11864	1	Yes	0.879	Complete_ORF	100	No	Promoter + TransDecoder	2
G73844	2	Yes	0.878923	Complete_ORF	38	No	Promoter + TransDecoder	2
G62350	1	Yes	0.878727	Complete_ORF	39	No	Promoter + TransDecoder	2
G50219	1	Yes	0.878545	Complete_ORF	51	No	Promoter + TransDecoder	2
G38882	1	Yes	0.878357	Complete_ORF	39	No	Promoter + TransDecoder	2
G98191	1	Yes	0.878133	Partial_ORF	51	Yes	Promoter + RNAfold	2
G13133	1	Yes	0.878	Complete_ORF	51	No	Promoter + TransDecoder	2
G19591	5	Yes	0.877833	Complete_ORF	127	No	Promoter + TransDecoder	2
G7630	1	Yes	0.877727	Complete_ORF	59	No	Promoter + TransDecoder	2
G60745	3	Yes	0.876941	Complete_ORF	51	No	Promoter + TransDecoder	2
G60749	1	Yes	0.876941	Complete_ORF	46	No	Promoter + TransDecoder	2
G45938	1	Yes	0.876667	No_ORF	0	Yes	Promoter + RNAfold	2
G31128	1	Yes	0.876333	Complete_ORF	38	No	Promoter + TransDecoder	2
G71733	6	Yes	0.8755	Complete_ORF	42	No	Promoter + TransDecoder	2
G55450	1	Yes	0.8752	Complete_ORF	39	No	Promoter + TransDecoder	2
G84109	1	Yes	0.874529	No_ORF	0	Yes	Promoter + RNAfold	2
G73139	4	Yes	0.874467	Complete_ORF	47	No	Promoter + TransDecoder	2
G29373	1	Yes	0.874182	Complete_ORF	38	No	Promoter + TransDecoder	2
G3421	2	Yes	0.874	Complete_ORF	66	No	Promoter + TransDecoder	2
G81173	1	Yes	0.873615	Partial_ORF	44	Yes	Promoter + RNAfold	2
G28475	1	Yes	0.873313	No_ORF	0	Yes	Promoter + RNAfold	2
G54022	6	Yes	0.872333	Complete_ORF	32	No	Promoter + TransDecoder	2
G53651	4	Yes	0.872	Complete_ORF	29	No	Promoter + TransDecoder	2
G65293	4	Yes	0.8715	Partial_ORF	141	Yes	Promoter + RNAfold	2
G108519	1	Yes	0.871235	Complete_ORF	48	No	Promoter + TransDecoder	2
G44947	7	Yes	0.870941	Complete_ORF	46	No	Promoter + TransDecoder	2
G110093	1	Yes	0.8708	Complete_ORF	50	No	Promoter + TransDecoder	2
G28142	1	Yes	0.870786	Complete_ORF	40	No	Promoter + TransDecoder	2
G28079	1	Yes	0.870786	No_ORF	0	Yes	Promoter + RNAfold	2
G105445	6	Yes	0.870545	Complete_ORF	36	No	Promoter + TransDecoder	2
G27710	1	Yes	0.870125	Complete_ORF	29	No	Promoter + TransDecoder	2
G39639	4	Yes	0.870091	Partial_ORF	89	Yes	Promoter + RNAfold	2
G37681	1	Yes	0.87	Partial_ORF	101	Yes	Promoter + RNAfold	2
G5894	4	Yes	0.87	Complete_ORF	51	No	Promoter + TransDecoder	2
G5788	2	Yes	0.87	Complete_ORF	37	No	Promoter + TransDecoder	2
G9169	4	Yes	0.869857	Complete_ORF	64	No	Promoter + TransDecoder	2
G98033	1	Yes	0.86925	Partial_ORF	52	Yes	Promoter + RNAfold	2
G41508	1	Yes	0.868917	Partial_ORF	173	Yes	Promoter + RNAfold	2
G1311	1	Yes	0.868846	Complete_ORF	84	No	Promoter + TransDecoder	2
G72398	16	Yes	0.868833	Complete_ORF	123	No	Promoter + TransDecoder	2
G54422	1	Yes	0.868545	Complete_ORF	152	No	Promoter + TransDecoder	2
G99726	1	Yes	0.868545	No_ORF	0	Yes	Promoter + RNAfold	2
G94346	1	Yes	0.868	Complete_ORF	72	No	Promoter + TransDecoder	2
G30991	1	Yes	0.8677	Complete_ORF	34	No	Promoter + TransDecoder	2
G38973	3	Yes	0.867545	Complete_ORF	44	No	Promoter + TransDecoder	2
G74112	7	Yes	0.866636	Complete_ORF	43	No	Promoter + TransDecoder	2
G5380	1	Yes	0.866545	Complete_ORF	61	No	Promoter + TransDecoder	2
G83384	1	Yes	0.866533	Complete_ORF	65	No	Promoter + TransDecoder	2
G61043	1	Yes	0.8662	Partial_ORF	36	Yes	Promoter + RNAfold	2
G64269	6	Yes	0.865933	Complete_ORF	67	No	Promoter + TransDecoder	2
G60787	1	Yes	0.8652	Complete_ORF	50	No	Promoter + TransDecoder	2
G73454	3	Yes	0.865182	Complete_ORF	29	No	Promoter + TransDecoder	2
G12825	1	Yes	0.86475	Partial_ORF	63	Yes	Promoter + RNAfold	2
G650	4	Yes	0.864091	Partial_ORF	72	Yes	Promoter + RNAfold	2
G10177	1	Yes	0.864071	Complete_ORF	52	No	Promoter + TransDecoder	2
G95677	4	Yes	0.863471	Partial_ORF	56	Yes	Promoter + RNAfold	2
G49930	1	Yes	0.863467	Complete_ORF	41	No	Promoter + TransDecoder	2
G105565	1	Yes	0.863286	No_ORF	0	Yes	Promoter + RNAfold	2
G52268	1	Yes	0.863182	Partial_ORF	63	Yes	Promoter + RNAfold	2
G37288	8	Yes	0.863067	Partial_ORF	38	Yes	Promoter + RNAfold	2
G86014	1	Yes	0.863	Complete_ORF	90	No	Promoter + TransDecoder	2
G51512	4	Yes	0.862857	Complete_ORF	46	No	Promoter + TransDecoder	2
G68911	1	Yes	0.862538	Complete_ORF	55	No	Promoter + TransDecoder	2
G50201	1	Yes	0.862467	Internal_ORF	134	Yes	Promoter + RNAfold	2
G45785	1	Yes	0.862	No_ORF	0	Yes	Promoter + RNAfold	2
G2930	1	Yes	0.8618	Partial_ORF	58	Yes	Promoter + RNAfold	2
G109030	4	Yes	0.861571	Complete_ORF	47	No	Promoter + TransDecoder	2
G109326	5	Yes	0.8614	No_ORF	0	Yes	Promoter + RNAfold	2
G106207	4	Yes	0.861133	Complete_ORF	40	No	Promoter + TransDecoder	2
G16264	1	Yes	0.860083	Partial_ORF	33	Yes	Promoter + RNAfold	2
G86576	1	Yes	0.859952	Complete_ORF	37	No	Promoter + TransDecoder	2
G46342	1	Yes	0.8595	Complete_ORF	94	No	Promoter + TransDecoder	2
G82333	1	Yes	0.858833	Complete_ORF	29	No	Promoter + TransDecoder	2
G105517	6	Yes	0.8588	Complete_ORF	74	No	Promoter + TransDecoder	2
G46127	1	Yes	0.858375	Complete_ORF	73	No	Promoter + TransDecoder	2
G94814	1	Yes	0.858364	Complete_ORF	36	No	Promoter + TransDecoder	2
G20302	1	Yes	0.857667	Complete_ORF	35	No	Promoter + TransDecoder	2
G84301	1	Yes	0.857636	Complete_ORF	60	No	Promoter + TransDecoder	2
G50746	1	Yes	0.8575	Complete_ORF	93	No	Promoter + TransDecoder	2
G50407	1	Yes	0.857467	Complete_ORF	41	No	Promoter + TransDecoder	2
G100037	1	Yes	0.857429	Partial_ORF	46	Yes	Promoter + RNAfold	2
G44472	1	Yes	0.85725	No_ORF	0	Yes	Promoter + RNAfold	2
G99744	1	Yes	0.857	Complete_ORF	46	No	Promoter + TransDecoder	2
G65724	1	Yes	0.85625	Complete_ORF	49	No	Promoter + TransDecoder	2
G84111	1	Yes	0.856	Complete_ORF	41	No	Promoter + TransDecoder	2
G32812	1	Yes	0.855875	No_ORF	0	Yes	Promoter + RNAfold	2
G110051	4	Yes	0.855238	Complete_ORF	78	No	Promoter + TransDecoder	2
G81436	4	Yes	0.854455	Complete_ORF	62	No	Promoter + TransDecoder	2
G110180	1	Yes	0.854333	Complete_ORF	56	No	Promoter + TransDecoder	2
G18439	1	Yes	0.854294	Complete_ORF	49	No	Promoter + TransDecoder	2
G105563	1	Yes	0.854286	Partial_ORF	99	Yes	Promoter + RNAfold	2
G56177	1	Yes	0.853571	Complete_ORF	40	No	Promoter + TransDecoder	2
G3267	4	Yes	0.852933	Complete_ORF	56	No	Promoter + TransDecoder	2
G83553	4	Yes	0.852909	Partial_ORF	32	Yes	Promoter + RNAfold	2
G6727	8	Yes	0.852867	Complete_ORF	67	No	Promoter + TransDecoder	2
G96865	1	Yes	0.851615	No_ORF	0	Yes	Promoter + RNAfold	2
G81096	1	Yes	0.851467	No_ORF	0	Yes	Promoter + RNAfold	2
G50622	4	Yes	0.8513	Complete_ORF	39	No	Promoter + TransDecoder	2
G85012	1	Yes	0.8508	Complete_ORF	37	No	Promoter + TransDecoder	2
G29967	1	Yes	0.850562	Complete_ORF	44	No	Promoter + TransDecoder	2
G36130	4	Yes	0.850353	Partial_ORF	32	Yes	Promoter + RNAfold	2
G98486	1	Yes	0.849867	Complete_ORF	42	No	Promoter + TransDecoder	2
G58314	6	Yes	0.849733	Partial_ORF	54	Yes	Promoter + RNAfold	2
G96419	3	Yes	0.8495	Complete_ORF	58	No	Promoter + TransDecoder	2
G32345	4	Yes	0.8485	Complete_ORF	44	No	Promoter + TransDecoder	2
G82297	1	Yes	0.8484	No_ORF	0	Yes	Promoter + RNAfold	2
G50688	1	Yes	0.848364	Complete_ORF	61	No	Promoter + TransDecoder	2
G14728	1	Yes	0.848273	Complete_ORF	87	No	Promoter + TransDecoder	2
G78966	5	Yes	0.847333	Complete_ORF	60	No	Promoter + TransDecoder	2
G66838	12	Yes	0.8468	Complete_ORF	115	No	Promoter + TransDecoder	2
G96880	1	Yes	0.8465	Complete_ORF	44	No	Promoter + TransDecoder	2
G85623	1	Yes	0.846167	Complete_ORF	66	No	Promoter + TransDecoder	2
G10371	1	Yes	0.84575	Partial_ORF	29	Yes	Promoter + RNAfold	2
G59115	4	Yes	0.84525	Partial_ORF	55	Yes	Promoter + RNAfold	2
G56497	1	Yes	0.845071	Complete_ORF	39	No	Promoter + TransDecoder	2
G10842	1	Yes	0.843412	Complete_ORF	62	No	Promoter + TransDecoder	2
G37213	1	Yes	0.843375	Complete_ORF	34	No	Promoter + TransDecoder	2
G20798	1	Yes	0.843364	Complete_ORF	62	No	Promoter + TransDecoder	2
G6969	3	Yes	0.843333	Complete_ORF	70	No	Promoter + TransDecoder	2
G29998	1	Yes	0.843222	Partial_ORF	73	Yes	Promoter + RNAfold	2
G107757	1	Yes	0.841909	Complete_ORF	50	No	Promoter + TransDecoder	2
G31147	1	Yes	0.841909	Complete_ORF	43	No	Promoter + TransDecoder	2
G63426	14	Yes	0.841909	Complete_ORF	37	No	Promoter + TransDecoder	2
G62405	1	Yes	0.841875	No_ORF	0	Yes	Promoter + RNAfold	2
G31809	6	Yes	0.841778	Complete_ORF	95	No	Promoter + TransDecoder	2
G48873	1	Yes	0.84175	Complete_ORF	37	No	Promoter + TransDecoder	2
G52051	1	Yes	0.841692	Complete_ORF	47	No	Promoter + TransDecoder	2
G56841	2	Yes	0.84125	Complete_ORF	34	No	Promoter + TransDecoder	2
G25980	4	Yes	0.841	Complete_ORF	34	No	Promoter + TransDecoder	2
G76718	1	Yes	0.841	Complete_ORF	32	No	Promoter + TransDecoder	2
G52529	1	Yes	0.840167	Complete_ORF	52	No	Promoter + TransDecoder	2
G93458	1	Yes	0.840083	Complete_ORF	43	No	Promoter + TransDecoder	2
G100486	1	Yes	0.837714	Complete_ORF	50	No	Promoter + TransDecoder	2
G15239	1	Yes	0.837687	Complete_ORF	93	No	Promoter + TransDecoder	2
G79161	1	Yes	0.837647	Complete_ORF	54	No	Promoter + TransDecoder	2
G83994	1	Yes	0.8375	Complete_ORF	36	No	Promoter + TransDecoder	2
G77392	1	Yes	0.83725	Complete_ORF	29	No	Promoter + TransDecoder	2
G78991	1	Yes	0.836125	Complete_ORF	60	No	Promoter + TransDecoder	2
G66624	1	Yes	0.835818	Complete_ORF	53	No	Promoter + TransDecoder	2
G77401	1	Yes	0.8354	Complete_ORF	83	No	Promoter + TransDecoder	2
G108889	3	Yes	0.835	Complete_ORF	36	No	Promoter + TransDecoder	2
G20377	15	Yes	0.834929	Complete_ORF	47	No	Promoter + TransDecoder	2
G105858	1	Yes	0.834778	Partial_ORF	71	Yes	Promoter + RNAfold	2
G28104	1	Yes	0.83475	Complete_ORF	36	No	Promoter + TransDecoder	2
G8631	1	Yes	0.834333	Complete_ORF	60	No	Promoter + TransDecoder	2
G14387	1	Yes	0.834	Complete_ORF	33	No	Promoter + TransDecoder	2
G98334	4	Yes	0.833727	Complete_ORF	34	No	Promoter + TransDecoder	2
G34929	4	Yes	0.833143	Complete_ORF	56	No	Promoter + TransDecoder	2
G38650	6	Yes	0.83275	Partial_ORF	37	Yes	Promoter + RNAfold	2
G60319	9	Yes	0.832067	Partial_ORF	41	Yes	Promoter + RNAfold	2
G29216	1	Yes	0.831909	No_ORF	0	Yes	Promoter + RNAfold	2
G108420	1	Yes	0.8317	Complete_ORF	93	No	Promoter + TransDecoder	2
G71042	1	Yes	0.831667	Complete_ORF	53	No	Promoter + TransDecoder	2
G4919	1	Yes	0.831571	Complete_ORF	74	No	Promoter + TransDecoder	2
G8669	2	Yes	0.831167	Complete_ORF	39	No	Promoter + TransDecoder	2
G31413	4	Yes	0.8311	Complete_ORF	41	No	Promoter + TransDecoder	2
G36092	1	Yes	0.831091	Complete_ORF	65	No	Promoter + TransDecoder	2
G20256	1	Yes	0.831	Partial_ORF	66	Yes	Promoter + RNAfold	2
G12510	1	Yes	0.83075	Complete_ORF	59	No	Promoter + TransDecoder	2
G93595	1	Yes	0.830562	Partial_ORF	122	Yes	Promoter + RNAfold	2
G53316	6	Yes	0.830417	Partial_ORF	50	Yes	Promoter + RNAfold	2
G43448	1	Yes	0.830353	Partial_ORF	61	Yes	Promoter + RNAfold	2
G1175	1	Yes	0.829687	Complete_ORF	95	No	Promoter + TransDecoder	2
G40523	4	Yes	0.829417	Partial_ORF	100	Yes	Promoter + RNAfold	2
G40486	1	Yes	0.829417	Complete_ORF	38	No	Promoter + TransDecoder	2
G42715	1	Yes	0.829083	Partial_ORF	52	Yes	Promoter + RNAfold	2
G86245	1	Yes	0.829	Complete_ORF	29	No	Promoter + TransDecoder	2
G88040	4	Yes	0.828333	Complete_ORF	51	No	Promoter + TransDecoder	2
G31149	1	Yes	0.828273	Complete_ORF	65	No	Promoter + TransDecoder	2
G58509	1	Yes	0.827833	Complete_ORF	148	No	Promoter + TransDecoder	2
G5657	1	Yes	0.827583	Complete_ORF	32	No	Promoter + TransDecoder	2
G25948	1	Yes	0.827182	Complete_ORF	35	No	Promoter + TransDecoder	2
G25966	1	Yes	0.827182	No_ORF	0	Yes	Promoter + RNAfold	2
G21225	1	Yes	0.827	Complete_ORF	59	No	Promoter + TransDecoder	2
G110720	4	Yes	0.826667	Partial_ORF	90	Yes	Promoter + RNAfold	2
G93130	3	Yes	0.824846	Complete_ORF	524	No	Promoter + TransDecoder	2
G17362	1	Yes	0.8245	Complete_ORF	34	No	Promoter + TransDecoder	2
G27590	1	Yes	0.824273	Partial_ORF	97	Yes	Promoter + RNAfold	2
G78190	1	Yes	0.824	Complete_ORF	94	No	Promoter + TransDecoder	2
G70280	1	Yes	0.8235	Complete_ORF	58	No	Promoter + TransDecoder	2
G108684	1	Yes	0.82325	Partial_ORF	50	Yes	Promoter + RNAfold	2
G7292	1	Yes	0.822529	Complete_ORF	99	No	Promoter + TransDecoder	2
G111340	1	Yes	0.822417	Complete_ORF	42	No	Promoter + TransDecoder	2
G13007	1	Yes	0.822375	Complete_ORF	56	No	Promoter + TransDecoder	2
G41452	1	Yes	0.82225	Partial_ORF	116	Yes	Promoter + RNAfold	2
G32583	1	Yes	0.821765	No_ORF	0	Yes	Promoter + RNAfold	2
G107448	1	Yes	0.821727	No_ORF	0	Yes	Promoter + RNAfold	2
G18469	1	Yes	0.82125	Complete_ORF	30	No	Promoter + TransDecoder	2
G12001	9	Yes	0.8207	Complete_ORF	129	No	Promoter + TransDecoder	2
G44354	1	Yes	0.820636	Complete_ORF	91	No	Promoter + TransDecoder	2
G21704	1	Yes	0.819909	Complete_ORF	124	No	Promoter + TransDecoder	2
G62623	1	Yes	0.819667	Partial_ORF	78	Yes	Promoter + RNAfold	2
G71072	1	Yes	0.819273	Complete_ORF	49	No	Promoter + TransDecoder	2
G48403	5	Yes	0.819071	Complete_ORF	51	No	Promoter + TransDecoder	2
G15012	8	Yes	0.818867	Complete_ORF	65	No	Promoter + TransDecoder	2
G94948	4	Yes	0.818727	Complete_ORF	140	No	Promoter + TransDecoder	2
G105675	1	Yes	0.818692	Complete_ORF	69	No	Promoter + TransDecoder	2
G82322	4	Yes	0.818667	Complete_ORF	34	No	Promoter + TransDecoder	2
G53079	4	Yes	0.818067	Partial_ORF	101	Yes	Promoter + RNAfold	2
G85560	1	Yes	0.817467	Complete_ORF	100	No	Promoter + TransDecoder	2
G17964	1	Yes	0.817143	Complete_ORF	31	No	Promoter + TransDecoder	2
G33379	4	Yes	0.817	Complete_ORF	36	No	Promoter + TransDecoder	2
G95460	1	Yes	0.816583	Complete_ORF	67	No	Promoter + TransDecoder	2
G61706	3	Yes	0.816111	Complete_ORF	80	No	Promoter + TransDecoder	2
G64853	1	Yes	0.816059	Complete_ORF	30	No	Promoter + TransDecoder	2
G47619	1	Yes	0.815692	Complete_ORF	50	No	Promoter + TransDecoder	2
G85357	1	Yes	0.815667	Complete_ORF	59	No	Promoter + TransDecoder	2
G32456	2	Yes	0.815667	Partial_ORF	39	Yes	Promoter + RNAfold	2
G102901	6	Yes	0.815455	Complete_ORF	83	No	Promoter + TransDecoder	2
G25205	1	Yes	0.8154	Complete_ORF	69	No	Promoter + TransDecoder	2
G6239	1	Yes	0.815167	Complete_ORF	66	No	Promoter + TransDecoder	2
G31090	1	Yes	0.815118	Complete_ORF	39	No	Promoter + TransDecoder	2
G385	1	Yes	0.815048	Partial_ORF	32	Yes	Promoter + RNAfold	2
G66032	1	Yes	0.815	Complete_ORF	30	No	Promoter + TransDecoder	2
G99539	1	Yes	0.814733	Partial_ORF	62	Yes	Promoter + RNAfold	2
G66528	2	Yes	0.8145	Complete_ORF	123	No	Promoter + TransDecoder	2
G12430	5	Yes	0.8145	Complete_ORF	34	No	Promoter + TransDecoder	2
G27459	1	Yes	0.8144	Complete_ORF	53	No	Promoter + TransDecoder	2
G87338	4	Yes	0.8144	No_ORF	0	Yes	Promoter + RNAfold	2
G24894	1	Yes	0.81425	Partial_ORF	62	Yes	Promoter + RNAfold	2
G41486	1	Yes	0.814133	Complete_ORF	109	No	Promoter + TransDecoder	2
G46348	1	Yes	0.813933	Complete_ORF	112	No	Promoter + TransDecoder	2
G8359	1	Yes	0.813385	Complete_ORF	47	No	Promoter + TransDecoder	2
G8356	1	Yes	0.813385	Complete_ORF	38	No	Promoter + TransDecoder	2
G59006	11	Yes	0.813333	Complete_ORF	41	No	Promoter + TransDecoder	2
G88525	13	Yes	0.813182	Complete_ORF	78	No	Promoter + TransDecoder	2
G58469	1	Yes	0.813	Partial_ORF	39	Yes	Promoter + RNAfold	2
G58467	1	Yes	0.813	No_ORF	0	Yes	Promoter + RNAfold	2
G2855	1	Yes	0.812917	Complete_ORF	36	No	Promoter + TransDecoder	2
G108901	1	Yes	0.812833	Complete_ORF	86	No	Promoter + TransDecoder	2
G100133	6	Yes	0.812625	Complete_ORF	43	No	Promoter + TransDecoder	2
G103405	1	Yes	0.8123	Complete_ORF	49	No	Promoter + TransDecoder	2
G110420	4	Yes	0.812286	Complete_ORF	51	No	Promoter + TransDecoder	2
G43166	5	Yes	0.812	Partial_ORF	76	Yes	Promoter + RNAfold	2
G49275	6	Yes	0.811667	Partial_ORF	77	Yes	Promoter + RNAfold	2
G40791	1	Yes	0.811533	Complete_ORF	59	No	Promoter + TransDecoder	2
G8064	1	Yes	0.811231	Complete_ORF	50	No	Promoter + TransDecoder	2
G61007	1	Yes	0.811	Complete_ORF	40	No	Promoter + TransDecoder	2
G26338	4	Yes	0.81025	Complete_ORF	41	No	Promoter + TransDecoder	2
G89626	1	Yes	0.810187	Partial_ORF	51	Yes	Promoter + RNAfold	2
G101737	2	Yes	0.810187	No_ORF	0	Yes	Promoter + RNAfold	2
G107312	1	Yes	0.810091	Complete_ORF	69	No	Promoter + TransDecoder	2
G77244	1	Yes	0.809643	Complete_ORF	54	No	Promoter + TransDecoder	2
G27231	1	Yes	0.808364	Complete_ORF	53	No	Promoter + TransDecoder	2
G38010	3	Yes	0.807889	Partial_ORF	32	Yes	Promoter + RNAfold	2
G81116	5	Yes	0.80725	Partial_ORF	80	Yes	Promoter + RNAfold	2
G77634	1	Yes	0.807071	No_ORF	0	Yes	Promoter + RNAfold	2
G60726	4	Yes	0.807	Complete_ORF	62	No	Promoter + TransDecoder	2
G58600	6	Yes	0.806	Complete_ORF	73	No	Promoter + TransDecoder	2
G103380	4	Yes	0.805833	No_ORF	0	Yes	Promoter + RNAfold	2
G82123	1	Yes	0.805364	Partial_ORF	69	Yes	Promoter + RNAfold	2
G92765	1	Yes	0.805187	Complete_ORF	31	No	Promoter + TransDecoder	2
G99971	1	Yes	0.805133	Complete_ORF	53	No	Promoter + TransDecoder	2
G111308	1	Yes	0.805	Complete_ORF	72	No	Promoter + TransDecoder	2
G80704	1	Yes	0.802714	Complete_ORF	73	No	Promoter + TransDecoder	2
G35211	1	Yes	0.8024	Complete_ORF	53	No	Promoter + TransDecoder	2
G86464	5	Yes	0.802267	Complete_ORF	38	No	Promoter + TransDecoder	2
G110937	1	Yes	0.8021	Partial_ORF	72	Yes	Promoter + RNAfold	2
G39163	4	Yes	0.801417	Complete_ORF	73	No	Promoter + TransDecoder	2
G74362	3	Yes	0.800917	Complete_ORF	38	No	Promoter + TransDecoder	2
G93167	1	Yes	0.800727	Complete_ORF	35	No	Promoter + TransDecoder	2
G83932	1	Yes	0.800333	Complete_ORF	44	No	Promoter + TransDecoder	2
G91255	1	Yes	0.800286	Complete_ORF	50	No	Promoter + TransDecoder	2
G12692	8	Yes	0.799182	Complete_ORF	84	No	Promoter + TransDecoder	2
G2841	1	Yes	0.798444	Complete_ORF	97	No	Promoter + TransDecoder	2
G90176	1	Yes	0.798235	Complete_ORF	56	No	Promoter + TransDecoder	2
G61025	12	Yes	0.796286	Partial_ORF	31	Yes	Promoter + RNAfold	2
G26328	1	Yes	0.796083	No_ORF	0	Yes	Promoter + RNAfold	2
G92751	1	Yes	0.795929	Complete_ORF	73	No	Promoter + TransDecoder	2
G107943	1	Yes	0.795273	Complete_ORF	69	No	Promoter + TransDecoder	2
G84066	9	Yes	0.795222	Complete_ORF	44	No	Promoter + TransDecoder	2
G60075	1	Yes	0.7946	Complete_ORF	75	No	Promoter + TransDecoder	2
G90780	1	Yes	0.793909	Complete_ORF	30	No	Promoter + TransDecoder	2
G92637	1	Yes	0.793533	Complete_ORF	38	No	Promoter + TransDecoder	2
G66143	1	Yes	0.7935	Complete_ORF	38	No	Promoter + TransDecoder	2
G84728	1	Yes	0.793118	Complete_ORF	34	No	Promoter + TransDecoder	2
G8618	4	Yes	0.793	Complete_ORF	81	No	Promoter + TransDecoder	2
G9401	1	Yes	0.792857	Partial_ORF	65	Yes	Promoter + RNAfold	2
G31354	3	Yes	0.792786	Complete_ORF	48	No	Promoter + TransDecoder	2
G23107	1	Yes	0.792	Complete_ORF	123	No	Promoter + TransDecoder	2
G34457	1	Yes	0.791786	Partial_ORF	32	Yes	Promoter + RNAfold	2
G89984	4	Yes	0.791533	Partial_ORF	171	Yes	Promoter + RNAfold	2
G101716	1	Yes	0.7915	Partial_ORF	48	Yes	Promoter + RNAfold	2
G30221	1	Yes	0.791333	Complete_ORF	50	No	Promoter + TransDecoder	2
G76712	3	Yes	0.791133	Complete_ORF	37	No	Promoter + TransDecoder	2
G52561	4	Yes	0.791	Partial_ORF	70	Yes	Promoter + RNAfold	2
G95637	1	Yes	0.790667	Complete_ORF	69	No	Promoter + TransDecoder	2
G57967	4	Yes	0.79	Complete_ORF	71	No	Promoter + TransDecoder	2
G107020	1	Yes	0.789813	Partial_ORF	139	Yes	Promoter + RNAfold	2
G85143	4	Yes	0.789583	Complete_ORF	94	No	Promoter + TransDecoder	2
G1424	2	Yes	0.7893	Complete_ORF	30	No	Promoter + TransDecoder	2
G33811	1	Yes	0.788556	Complete_ORF	58	No	Promoter + TransDecoder	2
G20886	3	Yes	0.788375	Partial_ORF	73	Yes	Promoter + RNAfold	2
G72227	1	Yes	0.78825	Complete_ORF	80	No	Promoter + TransDecoder	2
G51426	1	Yes	0.788238	No_ORF	0	Yes	Promoter + RNAfold	2
G12837	3	Yes	0.787588	Complete_ORF	40	No	Promoter + TransDecoder	2
G2308	1	Yes	0.787562	Complete_ORF	53	No	Promoter + TransDecoder	2
G108197	1	Yes	0.787417	Complete_ORF	49	No	Promoter + TransDecoder	2
G21724	1	Yes	0.787071	Partial_ORF	38	Yes	Promoter + RNAfold	2
G69920	3	Yes	0.787	Complete_ORF	36	No	Promoter + TransDecoder	2
G56222	4	Yes	0.786833	Complete_ORF	49	No	Promoter + TransDecoder	2
G108895	1	Yes	0.786692	Partial_ORF	116	Yes	Promoter + RNAfold	2
G36638	1	Yes	0.786588	Partial_ORF	59	Yes	Promoter + RNAfold	2
G76968	1	Yes	0.786063	Partial_ORF	74	Yes	Promoter + RNAfold	2
G93838	1	Yes	0.785769	Complete_ORF	33	No	Promoter + TransDecoder	2
G83014	1	Yes	0.785727	Complete_ORF	52	No	Promoter + TransDecoder	2
G20969	1	Yes	0.785583	Complete_ORF	69	No	Promoter + TransDecoder	2
G22567	1	Yes	0.785455	Complete_ORF	53	No	Promoter + TransDecoder	2
G68860	1	Yes	0.785417	Complete_ORF	56	No	Promoter + TransDecoder	2
G90481	1	Yes	0.785	Partial_ORF	48	Yes	Promoter + RNAfold	2
G71741	1	Yes	0.784625	Complete_ORF	58	No	Promoter + TransDecoder	2
G98507	1	Yes	0.784467	Complete_ORF	61	No	Promoter + TransDecoder	2
G98505	1	Yes	0.784467	Complete_ORF	60	No	Promoter + TransDecoder	2
G108635	1	Yes	0.784133	Complete_ORF	32	No	Promoter + TransDecoder	2
G48465	1	Yes	0.782882	Complete_ORF	62	No	Promoter + TransDecoder	2
G52988	2	Yes	0.782571	Complete_ORF	80	No	Promoter + TransDecoder	2
G53022	8	Yes	0.782571	Partial_ORF	50	Yes	Promoter + RNAfold	2
G90250	1	Yes	0.782556	Partial_ORF	51	Yes	Promoter + RNAfold	2
G63973	1	Yes	0.7815	Complete_ORF	41	No	Promoter + TransDecoder	2
G68186	1	Yes	0.7812	Complete_ORF	39	No	Promoter + TransDecoder	2
G72937	1	Yes	0.780867	No_ORF	0	Yes	Promoter + RNAfold	2
G21536	1	Yes	0.780818	Complete_ORF	49	No	Promoter + TransDecoder	2
G77267	1	Yes	0.78075	Complete_ORF	74	No	Promoter + TransDecoder	2
G60066	3	Yes	0.780429	Complete_ORF	110	No	Promoter + TransDecoder	2
G49821	3	Yes	0.78025	Complete_ORF	45	No	Promoter + TransDecoder	2
G83591	1	Yes	0.77975	No_ORF	0	Yes	Promoter + RNAfold	2
G21356	6	Yes	0.779571	Complete_ORF	149	No	Promoter + TransDecoder	2
G93676	1	Yes	0.779533	Complete_ORF	52	No	Promoter + TransDecoder	2
G51111	4	Yes	0.7792	Complete_ORF	59	No	Promoter + TransDecoder	2
G45961	1	Yes	0.7791	Complete_ORF	91	No	Promoter + TransDecoder	2
G83476	1	Yes	0.779091	Complete_ORF	76	No	Promoter + TransDecoder	2
G43508	3	Yes	0.7786	Complete_ORF	33	No	Promoter + TransDecoder	2
G43503	4	Yes	0.7786	Complete_ORF	32	No	Promoter + TransDecoder	2
G104875	1	Yes	0.778563	Complete_ORF	30	No	Promoter + TransDecoder	2
G86989	6	Yes	0.7778	Complete_ORF	88	No	Promoter + TransDecoder	2
G80350	1	Yes	0.77775	Complete_ORF	62	No	Promoter + TransDecoder	2
G80387	1	Yes	0.77775	No_ORF	0	Yes	Promoter + RNAfold	2
G37120	6	Yes	0.7775	Complete_ORF	49	No	Promoter + TransDecoder	2
G99777	1	Yes	0.777308	Partial_ORF	33	Yes	Promoter + RNAfold	2
G17166	8	Yes	0.777125	Complete_ORF	81	No	Promoter + TransDecoder	2
G41893	4	Yes	0.776533	Complete_ORF	58	No	Promoter + TransDecoder	2
G7842	1	Yes	0.77625	Complete_ORF	32	No	Promoter + TransDecoder	2
G11371	5	Yes	0.776182	Complete_ORF	71	No	Promoter + TransDecoder	2
G22003	1	Yes	0.776091	Complete_ORF	29	No	Promoter + TransDecoder	2
G3154	1	Yes	0.775636	Complete_ORF	34	No	Promoter + TransDecoder	2
G7462	1	Yes	0.775538	Complete_ORF	32	No	Promoter + TransDecoder	2
G18283	1	Yes	0.775455	Complete_ORF	30	No	Promoter + TransDecoder	2
G66281	1	Yes	0.775333	Complete_ORF	55	No	Promoter + TransDecoder	2
G31832	4	Yes	0.774133	Complete_ORF	51	No	Promoter + TransDecoder	2
G107984	1	Yes	0.7725	Complete_ORF	53	No	Promoter + TransDecoder	2
G46063	1	Yes	0.772385	No_ORF	0	Yes	Promoter + RNAfold	2
G64181	1	Yes	0.7716	Complete_ORF	74	No	Promoter + TransDecoder	2
G64229	3	Yes	0.7716	Complete_ORF	61	No	Promoter + TransDecoder	2
G77772	1	Yes	0.771583	Complete_ORF	60	No	Promoter + TransDecoder	2
G14712	1	Yes	0.771556	No_ORF	0	Yes	Promoter + RNAfold	2
G33636	4	Yes	0.771	Complete_ORF	60	No	Promoter + TransDecoder	2
G1650	1	Yes	0.770333	Complete_ORF	72	No	Promoter + TransDecoder	2
G111121	1	Yes	0.7702	Complete_ORF	106	No	Promoter + TransDecoder	2
G56414	1	Yes	0.770133	Complete_ORF	65	No	Promoter + TransDecoder	2
G7856	1	Yes	0.77	Complete_ORF	91	No	Promoter + TransDecoder	2
G108877	1	Yes	0.77	Partial_ORF	72	Yes	Promoter + RNAfold	2
G42547	3	Yes	0.769786	Partial_ORF	34	Yes	Promoter + RNAfold	2
G94529	1	Yes	0.769636	Complete_ORF	29	No	Promoter + TransDecoder	2
G56298	4	Yes	0.769455	Complete_ORF	57	No	Promoter + TransDecoder	2
G91158	1	Yes	0.769143	Complete_ORF	65	No	Promoter + TransDecoder	2
G90919	6	Yes	0.768067	Partial_ORF	98	Yes	Promoter + RNAfold	2
G73396	1	Yes	0.767667	Partial_ORF	29	Yes	Promoter + RNAfold	2
G8730	1	Yes	0.767615	Complete_ORF	53	No	Promoter + TransDecoder	2
G57994	1	Yes	0.767583	Complete_ORF	127	No	Promoter + TransDecoder	2
G85341	6	Yes	0.767333	Complete_ORF	77	No	Promoter + TransDecoder	2
G85334	1	Yes	0.767333	Complete_ORF	55	No	Promoter + TransDecoder	2
G90272	6	Yes	0.766417	Complete_ORF	55	No	Promoter + TransDecoder	2
G80783	1	Yes	0.766231	Complete_ORF	54	No	Promoter + TransDecoder	2
G77222	1	Yes	0.766167	Complete_ORF	45	No	Promoter + TransDecoder	2
G49695	1	Yes	0.765813	Complete_ORF	63	No	Promoter + TransDecoder	2
G108189	1	Yes	0.765692	Partial_ORF	44	Yes	Promoter + RNAfold	2
G102239	1	Yes	0.765308	Complete_ORF	39	No	Promoter + TransDecoder	2
G102755	1	Yes	0.765176	Complete_ORF	56	No	Promoter + TransDecoder	2
G55547	1	Yes	0.765067	Complete_ORF	72	No	Promoter + TransDecoder	2
G69229	1	Yes	0.764917	Complete_ORF	65	No	Promoter + TransDecoder	2
G23015	4	Yes	0.764889	Complete_ORF	29	No	Promoter + TransDecoder	2
G20979	4	Yes	0.764231	Partial_ORF	124	Yes	Promoter + RNAfold	2
G22268	1	Yes	0.76375	Complete_ORF	78	No	Promoter + TransDecoder	2
G9282	16	Yes	0.763556	Complete_ORF	77	No	Promoter + TransDecoder	2
G35773	6	Yes	0.763308	Partial_ORF	67	Yes	Promoter + RNAfold	2
G90779	1	Yes	0.763077	Complete_ORF	29	No	Promoter + TransDecoder	2
G35897	1	Yes	0.762909	Complete_ORF	75	No	Promoter + TransDecoder	2
G76546	1	Yes	0.762455	Complete_ORF	46	No	Promoter + TransDecoder	2
G72876	1	Yes	0.7624	Complete_ORF	62	No	Promoter + TransDecoder	2
G41469	3	Yes	0.761909	Complete_ORF	83	No	Promoter + TransDecoder	2
G50574	1	Yes	0.761833	Complete_ORF	57	No	Promoter + TransDecoder	2
G108449	1	Yes	0.761647	Partial_ORF	37	Yes	Promoter + RNAfold	2
G102536	1	Yes	0.761333	Complete_ORF	51	No	Promoter + TransDecoder	2
G94726	1	Yes	0.7612	Complete_ORF	69	No	Promoter + TransDecoder	2
G107264	1	Yes	0.760688	Complete_ORF	59	No	Promoter + TransDecoder	2
G26443	1	Yes	0.760471	Complete_ORF	33	No	Promoter + TransDecoder	2
G3063	6	Yes	0.760095	Complete_ORF	80	No	Promoter + TransDecoder	2
G108651	1	Yes	0.76	No_ORF	0	Yes	Promoter + RNAfold	2
G54620	1	Yes	0.75975	Partial_ORF	40	Yes	Promoter + RNAfold	2
G2321	1	Yes	0.75919	Partial_ORF	95	Yes	Promoter + RNAfold	2
G47783	1	Yes	0.759067	No_ORF	0	Yes	Promoter + RNAfold	2
G84771	2	Yes	0.759	Complete_ORF	85	No	Promoter + TransDecoder	2
G84769	1	Yes	0.759	Complete_ORF	46	No	Promoter + TransDecoder	2
G25486	4	Yes	0.757643	No_ORF	0	Yes	Promoter + RNAfold	2
G4791	1	Yes	0.757583	Complete_ORF	33	No	Promoter + TransDecoder	2
G32943	1	Yes	0.757091	Complete_ORF	63	No	Promoter + TransDecoder	2
G29236	4	Yes	0.757	Complete_ORF	87	No	Promoter + TransDecoder	2
G53207	1	Yes	0.757	Complete_ORF	29	No	Promoter + TransDecoder	2
G21051	4	Yes	0.756933	No_ORF	0	Yes	Promoter + RNAfold	2
G10073	1	Yes	0.756	Complete_ORF	58	No	Promoter + TransDecoder	2
G54121	1	Yes	0.756	Partial_ORF	54	Yes	Promoter + RNAfold	2
G50349	1	Yes	0.755667	Complete_ORF	47	No	Promoter + TransDecoder	2
G11750	1	Yes	0.754182	Partial_ORF	102	Yes	Promoter + RNAfold	2
G31859	1	Yes	0.753615	Complete_ORF	52	No	Promoter + TransDecoder	2
G92665	1	Yes	0.753545	Partial_ORF	80	Yes	Promoter + RNAfold	2
G92623	1	Yes	0.753545	Complete_ORF	32	No	Promoter + TransDecoder	2
G8399	1	Yes	0.753533	Complete_ORF	38	No	Promoter + TransDecoder	2
G107888	1	Yes	0.7534	Complete_ORF	73	No	Promoter + TransDecoder	2
G42081	6	Yes	0.753231	Complete_ORF	64	No	Promoter + TransDecoder	2
G33129	1	Yes	0.752	Partial_ORF	83	Yes	Promoter + RNAfold	2
G100751	1	Yes	0.752	Complete_ORF	63	No	Promoter + TransDecoder	2
G33130	1	Yes	0.752	Partial_ORF	48	Yes	Promoter + RNAfold	2
G102576	1	Yes	0.751944	Partial_ORF	40	Yes	Promoter + RNAfold	2
G31112	4	Yes	0.7515	Complete_ORF	75	No	Promoter + TransDecoder	2
G20837	7	Yes	0.751333	Complete_ORF	100	No	Promoter + TransDecoder	2
G50640	2	Yes	0.751167	Complete_ORF	31	No	Promoter + TransDecoder	2
G3153	6	Yes	0.7508	Complete_ORF	52	No	Promoter + TransDecoder	2
G101971	4	Yes	0.7505	No_ORF	0	Yes	Promoter + RNAfold	2
G22383	4	Yes	0.750385	Partial_ORF	55	Yes	Promoter + RNAfold	2
G7192	1	Yes	0.750222	Complete_ORF	58	No	Promoter + TransDecoder	2
G59544	1	Yes	0.75	Complete_ORF	121	No	Promoter + TransDecoder	2
G37844	1	Yes	0.75	Complete_ORF	30	No	Promoter + TransDecoder	2
G37201	6	Yes	0.749727	Complete_ORF	81	No	Promoter + TransDecoder	2
G83708	1	Yes	0.749389	Complete_ORF	45	No	Promoter + TransDecoder	2
G60868	1	Yes	0.749176	Complete_ORF	66	No	Promoter + TransDecoder	2
G42263	1	Yes	0.7491	Complete_ORF	116	No	Promoter + TransDecoder	2
G45574	1	Yes	0.749	Complete_ORF	41	No	Promoter + TransDecoder	2
G15908	1	Yes	0.748333	Complete_ORF	81	No	Promoter + TransDecoder	2
G65083	1	Yes	0.747857	Complete_ORF	64	No	Promoter + TransDecoder	2
G58508	4	Yes	0.7475	Partial_ORF	74	Yes	Promoter + RNAfold	2
G21063	1	Yes	0.747091	Complete_ORF	45	No	Promoter + TransDecoder	2
G94312	1	Yes	0.746444	Complete_ORF	55	No	Promoter + TransDecoder	2
G110497	1	Yes	0.745533	Complete_ORF	58	No	Promoter + TransDecoder	2
G11225	8	Yes	0.74475	Partial_ORF	73	Yes	Promoter + RNAfold	2
G44877	1	Yes	0.74425	Complete_ORF	58	No	Promoter + TransDecoder	2
G44872	1	Yes	0.74425	Complete_ORF	31	No	Promoter + TransDecoder	2
G110022	1	Yes	0.744071	Complete_ORF	75	No	Promoter + TransDecoder	2
G59919	3	Yes	0.744062	Complete_ORF	91	No	Promoter + TransDecoder	2
G34043	4	Yes	0.744	Partial_ORF	112	Yes	Promoter + RNAfold	2
G57315	1	Yes	0.743214	Complete_ORF	66	No	Promoter + TransDecoder	2
G24459	1	Yes	0.742437	Complete_ORF	112	No	Promoter + TransDecoder	2
G103498	4	Yes	0.742333	No_ORF	0	Yes	Promoter + RNAfold	2
G29284	1	Yes	0.742273	Partial_ORF	99	Yes	Promoter + RNAfold	2
G12916	4	Yes	0.742133	Complete_ORF	72	No	Promoter + TransDecoder	2
G19800	1	Yes	0.742125	Complete_ORF	32	No	Promoter + TransDecoder	2
G83857	1	Yes	0.7415	Complete_ORF	94	No	Promoter + TransDecoder	2
G79181	9	Yes	0.741182	Complete_ORF	48	No	Promoter + TransDecoder	2
G84546	4	Yes	0.740769	Complete_ORF	82	No	Promoter + TransDecoder	2
G56563	5	Yes	0.739571	Complete_ORF	78	No	Promoter + TransDecoder	2
G109091	1	Yes	0.7395	Complete_ORF	60	No	Promoter + TransDecoder	2
G93140	1	Yes	0.739381	Complete_ORF	40	No	Promoter + TransDecoder	2
G61332	1	Yes	0.739333	Complete_ORF	75	No	Promoter + TransDecoder	2
G83279	1	Yes	0.739083	Complete_ORF	45	No	Promoter + TransDecoder	2
G69537	1	Yes	0.739067	No_ORF	0	Yes	Promoter + RNAfold	2
G37870	1	Yes	0.738467	No_ORF	0	Yes	Promoter + RNAfold	2
G13558	1	Yes	0.738167	Complete_ORF	54	No	Promoter + TransDecoder	2
G99448	1	Yes	0.738091	Complete_ORF	31	No	Promoter + TransDecoder	2
G30871	1	Yes	0.737562	Complete_ORF	29	No	Promoter + TransDecoder	2
G11883	1	Yes	0.7369	Complete_ORF	74	No	Promoter + TransDecoder	2
G75378	1	Yes	0.736727	Partial_ORF	73	Yes	Promoter + RNAfold	2
G30918	1	Yes	0.736091	Complete_ORF	96	No	Promoter + TransDecoder	2
G97377	1	Yes	0.735889	Complete_ORF	42	No	Promoter + TransDecoder	2
G2968	4	Yes	0.735714	Complete_ORF	42	No	Promoter + TransDecoder	2
G2988	6	Yes	0.735714	Partial_ORF	29	Yes	Promoter + RNAfold	2
[truncated: 37,615 more rows]
