# Supplementary material for: Systematic decoding the functional role of human endogenous retrovirus-derived RNAs in medulloblastoma
Source: Neurooncol Adv. 2026 Apr 29;8(1):vdag109. doi: 10.1093/noajnl/vdag109 (PMC13215088; doi:10.1093/noajnl/vdag109)
Supplement: vdag109_Supplementary_Data [file vdag109_supplementary_data.zip › TableS4.xlsx]

## Sheet: subgroup_specific_hervRNA
Table S4. Differential expression analysis of subgroup-specific independently expressed hervRNAs
Subgroup	hervRNA id	BaseMean	Log2FoldChange	LfcSE	Stat	Pvalue	Padj
WNT	G62249	49.3021	9.39956	0.969567	8.66322	4.58642e-18	3.74864e-15
WNT	G62250	16.7437	7.74954	1.49282	4.52135	6.14473e-06	0.00115899
WNT	G62260	34.0042	7.41834	1.54148	4.16374	3.13074e-05	0.00348935
WNT	G92426	75.1111	5.97931	1.13509	4.38672	1.15071e-05	0.00187469
WNT	G92421	35.3289	5.51963	1.22012	3.70424	0.000212027	0.0144414
WNT	G92433	35.6404	5.35342	1.1086	3.92694	8.60336e-05	0.00659232
WNT	G93490	36.9018	4.66392	1.06343	3.44537	0.000570285	0.0263838
WNT	G1961	10.0487	3.3953	0.407941	5.87168	4.31411e-09	1.17535e-06
SHH	G25215	23.8634	7.71113	0.756125	8.87568	6.95066e-19	1.46403e-16
SHH	G39784	49.9152	7.34199	0.951796	6.66319	2.67954e-11	2.68088e-09
SHH	G111438	9.01646	7.12868	1.05202	5.82564	5.68952e-09	4.4646e-07
SHH	G111300	7.4789	6.98827	0.903302	6.62931	3.37258e-11	3.29197e-09
SHH	G39781	18.8859	6.88117	0.916424	6.41753	1.38506e-10	1.31977e-08
SHH	G39791	18.0188	6.66495	1.02941	5.50313	3.73105e-08	2.61959e-06
SHH	G14453	418.83	6.34495	0.300437	17.7906	8.35881e-71	3.3452e-67
SHH	G25200	4.37217	6.13776	0.984358	5.2194	1.79502e-07	9.86346e-06
SHH	G14467	102.531	5.79581	0.327695	14.635	1.6803e-48	2.24152e-45
SHH	G56098	5.05231	5.53966	0.805051	5.63897	1.71074e-08	1.22257e-06
SHH	G79556	17.3626	5.07446	0.800519	5.08977	3.58502e-07	1.83939e-05
SHH	G56187	189.8	4.84445	0.554918	6.92796	4.2695e-12	4.61798e-10
SHH	G56123	21.9124	4.83093	0.721843	5.30716	1.11349e-07	6.65102e-06
SHH	G79600	27.9235	4.74465	0.909067	4.11922	3.80152e-05	0.00125733
SHH	G56125	6.65258	4.71317	0.872341	4.25655	2.07603e-05	0.000741809
SHH	G79642	225.524	4.7038	0.80656	4.5921	4.38815e-06	0.000175614
SHH	G79566	34.249	4.65179	0.872177	4.18698	2.82697e-05	0.000983785
SHH	G79618	79.6361	4.62069	0.905874	3.9969	6.41783e-05	0.00194577
SHH	G79571	40.8273	4.5808	0.785335	4.55958	5.12559e-06	0.000201104
SHH	G56126	14.7019	4.578	0.695216	5.14661	2.65239e-07	1.41532e-05
SHH	G56122	9.40146	4.56836	0.906631	3.93585	8.29019e-05	0.00245758
SHH	G79580	252.116	4.48966	0.758254	4.60223	4.17999e-06	0.000168973
SHH	G79565	25.3961	4.34324	0.909302	3.67671	0.000236266	0.00622063
SHH	G44118	11.3058	4.27936	0.780189	4.20329	2.63066e-05	0.0009235
SHH	G44147	29.3014	4.01717	0.67954	4.44003	8.99475e-06	0.000339594
SHH	G44134	29.1473	3.99948	0.763942	3.92632	8.62569e-05	0.00253824
SHH	G44135	10.4968	3.99891	0.812862	3.68933	0.000224847	0.0059592
SHH	G44122	24.4201	3.96153	0.739706	4.00366	6.23687e-05	0.00190534
SHH	G44139	13.7526	3.91924	0.763943	3.82128	0.000132759	0.00376809
SHH	G44153	31.7556	3.73771	0.733068	3.73459	0.000188019	0.00505
SHH	G79628	30.2031	3.5488	0.82063	3.1059	0.001897	0.0437979
SHH	G86353	5.42259	3.46686	0.429837	5.73904	9.52132e-09	7.05636e-07
SHH	G44146	7.14328	3.42473	0.709587	3.41711	0.000632908	0.0152584
SHH	G44168	23.3535	3.42349	0.673726	3.59715	0.000321727	0.0082571
SHH	G56982	17.4173	2.72891	0.504638	3.42604	0.00061245	0.0149453
SHH	G103974	4.05478	2.65985	0.525808	3.15676	0.00159534	0.0375372
Group3	G24093	205.74	10.9296	0.949525	10.4575	1.35419e-25	2.41321e-22
Group3	G24035	88.1819	10.3358	0.998408	9.35067	8.70972e-21	3.86228e-18
Group3	G24031	94.0867	10.1144	0.947417	9.62031	6.56356e-22	4.36586e-19
Group3	G24053	120.394	10.0322	0.864702	10.4455	1.53698e-25	2.41321e-22
Group3	G24048	266.169	10.0204	0.867153	10.4024	2.41865e-25	2.41321e-22
Group3	G24071	77.3256	10.0201	0.97196	9.28028	1.69039e-20	6.74635e-18
Group3	G24047	85.8027	9.98126	0.91149	9.85338	6.62754e-23	5.29011e-20
Group3	G24033	52.6268	9.71594	1.06996	8.14605	3.76018e-16	1.07192e-13
Group3	G24036	59.5009	9.57784	1.03181	8.31341	9.29924e-17	3.09277e-14
Group3	G24045	38.1428	9.50372	1.40649	6.04607	1.48421e-09	1.76995e-07
Group3	G24044	42.6152	9.47427	1.07773	7.86305	3.7489e-15	9.97456e-13
Group3	G24029	35.2108	9.45175	1.39848	6.04352	1.50785e-09	1.76995e-07
Group3	G24025	44.3281	9.40464	1.16387	7.2213	5.14944e-13	1.02757e-10
Group3	G24038	35.571	9.34	1.41041	5.91319	3.35543e-09	3.71987e-07
Group3	G24034	40.4997	9.3372	1.09103	7.6416	2.14533e-14	4.75667e-12
Group3	G24032	38.0584	9.18403	1.17597	6.9594	3.41726e-12	6.19921e-10
Group3	G69143	47.3692	8.99476	0.848956	9.41717	4.63393e-21	2.642e-18
Group3	G24050	24.6043	8.93427	1.36653	5.80613	6.39322e-09	6.71456e-07
Group3	G38830	53.3809	8.91042	1.00825	7.84569	4.30591e-15	1.07406e-12
Group3	G24037	25.3199	8.84857	1.20703	6.5024	7.9047e-11	1.31449e-08
Group3	G69381	216.138	8.71926	0.741641	10.4083	2.27127e-25	2.41321e-22
Group3	G24040	20.5115	8.54396	1.18865	6.34667	2.2002e-10	3.3773e-08
Group3	G69134	23.1402	8.27157	1.14214	6.36662	1.93244e-10	3.08495e-08
Group3	G24027	15.4149	8.06666	1.12097	6.30408	2.89918e-10	4.13237e-08
Group3	G69126	27.4678	7.94365	0.84288	8.23801	1.75098e-16	5.3755e-14
Group3	G24069	20.3678	7.89563	1.30733	5.27459	1.33054e-07	1.26433e-05
Group3	G24023	11.7459	7.8016	1.17046	5.81106	6.20782e-09	6.69605e-07
Group3	G86823	190.643	7.79816	0.890453	7.63449	2.26707e-14	4.76205e-12
Group3	G52076	73.1507	7.34096	0.676273	9.37634	6.8305e-21	3.40756e-18
Group3	G24268	13.9976	7.22172	1.04629	5.94645	2.74015e-09	3.12455e-07
Group3	G52265	16.9985	7.17091	0.875557	7.04798	1.81534e-12	3.45e-10
Group3	G51914	18.71	7.04511	0.780927	7.74094	9.86877e-15	2.31684e-12
Group3	G24119	14.8898	6.94048	1.15816	5.12923	2.90925e-07	2.70019e-05
Group3	G51954	35.9057	6.88408	0.697825	8.43203	3.39719e-17	1.23256e-14
Group3	G24235	61.2108	6.81442	0.957796	6.07062	1.27416e-09	1.64038e-07
Group3	G51921	13.4481	6.80687	0.875135	6.63541	3.23612e-11	5.61537e-09
Group3	G51913	11.6017	6.75256	0.950272	6.05359	1.41651e-09	1.76665e-07
Group3	G24172	14.9811	6.52141	1.21228	4.55456	5.2495e-06	0.000395297
Group3	G65462	15.2113	6.16339	1.18942	4.3411	1.41769e-05	0.00102873
Group3	G65628	355.853	6.16079	0.843563	6.11784	9.48508e-10	1.26183e-07
Group3	G65438	54.4037	6.14782	1.01548	5.06934	3.99193e-07	3.5404e-05
Group3	G65449	45.8755	6.06087	1.15309	4.38898	1.13882e-05	0.000841675
Group3	G65442	29.0473	6.0587	1.09619	4.61482	3.93432e-06	0.00030788
Group3	G65465	73.2939	6.04503	1.00917	4.9992	5.75688e-07	4.88845e-05
Group3	G65468	45.2362	5.92336	1.2035	4.09088	4.29734e-05	0.00276624
Group3	G65443	47.2921	5.8738	1.06393	4.58096	4.62852e-06	0.000355239
Group3	G65454	23.7975	5.81896	1.01468	4.74922	2.04203e-06	0.000166321
Group3	G65653	118.305	5.78315	1.03003	4.64372	3.42188e-06	0.000273135
Group3	G65505	541.344	5.75008	0.767655	6.18778	6.10171e-10	8.39722e-08
Group3	G65511	37.2168	5.72942	1.1293	4.18794	2.81503e-05	0.00184177
Group3	G65481	93.6723	5.58193	1.0636	4.30794	1.6478e-05	0.00117435
Group3	G61900	12.6039	5.45666	0.783871	5.68545	1.30469e-08	1.30176e-06
Group3	G65446	23.571	5.39882	1.08862	4.04073	5.32847e-05	0.0033228
Group3	G65445	13.8832	5.33638	1.25333	3.4599	0.000540383	0.0292016
Group3	G48592	5.03757	5.29435	0.851487	5.04336	4.57439e-07	3.96878e-05
Group3	G61911	12.1595	5.18834	0.722499	5.79701	6.75068e-09	6.90819e-07
Group3	G24257	10.8827	4.71221	1.06601	3.48233	0.000497074	0.0275531
Group3	G72654	8.46192	4.52131	0.687992	5.11824	3.084e-07	2.79733e-05
Group3	G48256	24.2972	4.43625	0.855432	4.01698	5.89483e-05	0.00361942
Group3	G48593	95.8981	4.20833	0.787092	4.07618	4.57825e-05	0.00290029
Group3	G65545	248.246	4.13757	0.734632	4.27094	1.94647e-05	0.00135299
Group3	G59607	8.94986	4.02713	0.709147	4.26869	1.96625e-05	0.00135299
Group3	G65553	156.361	3.94447	0.763259	3.85776	0.00011443	0.00681628
Group3	G20602	14.8482	3.87776	0.807133	3.56541	0.000363291	0.021013
Group3	G65529	67.4876	3.82292	0.816022	3.45937	0.000541447	0.0292016
Group3	G66017	459.372	3.79085	0.664156	4.2021	2.64448e-05	0.00175902
Group3	G65550	186.89	3.73319	0.761799	3.5878	0.000333474	0.019572
Group3	G65601	208.054	3.71993	0.767651	3.54319	0.00039532	0.0225389
Group3	G65523	106.739	3.62917	0.761502	3.45261	0.000555186	0.0295433
Group3	G61415	21.9604	3.53193	0.525874	4.81471	1.47411e-06	0.000122566
Group3	G26376	2.87036	2.64983	0.417397	3.95266	7.7287e-05	0.00467352
Group3	G26374	6.24604	2.34981	0.382266	3.53108	0.000413872	0.0232643
Group4	G74479	5.88683	4.673	0.644537	5.69867	1.20745e-08	2.42899e-06
Group4	G74485	10.3174	4.56104	0.619912	5.74444	9.22262e-09	2.0872e-06
Group4	G74507	20.9329	4.41256	0.559119	6.10346	1.03798e-09	4.69814e-07
Group4	G74487	28.7162	4.34801	0.545504	6.13746	8.38526e-10	4.5185e-07
Group4	G74457	30.4829	4.32893	0.627979	5.30101	1.15162e-07	1.43794e-05
Group4	G74527	13.8566	4.18008	0.56561	5.62239	1.88331e-08	3.24737e-06
Group4	G74470	26.8463	4.07747	0.585475	5.25636	1.46937e-07	1.71632e-05
Group4	G74464	55.8732	4.06191	0.541674	5.65268	1.57968e-08	2.86001e-06
Group4	G74460	51.2871	4.03232	0.560189	5.41302	6.19702e-08	8.31089e-06
Group4	G74517	42.2699	3.99163	0.550243	5.43692	5.42084e-08	7.85155e-06
Group4	G74530	13.8177	3.96539	0.56218	5.27481	1.32895e-07	1.60404e-05
Group4	G74491	21.481	3.96299	0.490179	6.04471	1.49675e-09	5.41974e-07
Group4	G74482	22.3941	3.94299	0.552191	5.32967	9.83939e-08	1.27244e-05
Group4	G74452	10.7447	3.94017	0.646924	4.54485	5.49734e-06	0.000382805
Group4	G74462	43.4288	3.93036	0.540837	5.41821	6.02e-08	8.31089e-06
Group4	G74484	29.2209	3.85897	0.549679	5.20115	1.98057e-07	2.17323e-05
Group4	G74459	7.83158	3.80829	0.664094	4.22875	2.34997e-05	0.00146711
Group4	G74488	10.3164	3.76851	0.565556	4.89521	9.82005e-07	8.8896e-05
Group4	G74489	9.88018	3.74456	0.601082	4.56603	4.97048e-06	0.000366294
Group4	G46906	14.9536	3.71346	0.803983	3.37503	0.00073808	0.0356345
Group4	G74461	5.34403	3.70157	0.706134	3.82586	0.000130316	0.00761088
Group4	G74543	17.8431	3.6847	0.564202	4.75841	1.95126e-06	0.00016058
Group4	G74518	5.2702	3.5592	0.727099	3.51974	0.000431963	0.0224842
Group4	G74605	21.7142	3.4316	0.601939	4.03961	5.35411e-05	0.00317823
Group4	G74476	9.71924	3.24252	0.58981	3.80211	0.000143471	0.00824614
Group4	G32914	9.60463	2.70513	0.484674	3.51809	0.000434658	0.0224842
Group4	G32861	14.5439	2.55495	0.453928	3.42554	0.000613574	0.0308577
Group4	G32928	15.491	2.34646	0.372354	3.61607	0.000299108	0.0161652
Group4	G32887	28.0639	2.29937	0.396311	3.27866	0.00104301	0.0490486
