# Supplementary material for: Systematic decoding the functional role of human endogenous retrovirus-derived RNAs in medulloblastoma
Source: Neurooncol Adv. 2026 Apr 29;8(1):vdag109. doi: 10.1093/noajnl/vdag109 (PMC13215088; doi:10.1093/noajnl/vdag109)
Supplement: vdag109_Supplementary_Data [file vdag109_supplementary_data.zip › TableS5.xlsx]

## Sheet: TableS4
Table S5. The top 5 enriched terms ranked by |NES| for each subgroup-specific hervRNA
Subgroup	hervRNA id	REACTOME term	Description	SetSize	EnrichmentScore	NES	Pvalue	P.adjust	Qvalue	Rank	Leading_edge	Core enrichment
WNT	G1961	REACTOME_CLASS_C_3_METABOTROPIC_GLUTAMATE_PHEROMONE_RECEPTORS	REACTOME_CLASS_C_3_METABOTROPIC_GLUTAMATE_PHEROMONE_RECEPTORS	30	0.669687	2.51852	6.81035e-08	2.74911e-05	2.4111e-05	460	tags=47%, list=3%, signal=45%	50831/50834/50838/259296/50840/50839/259294/50832/50836/80835/259292/259293/259290/259295
WNT	G1961	REACTOME_INTERFERON_ALPHA_BETA_SIGNALING	REACTOME_INTERFERON_ALPHA_BETA_SIGNALING	55	-0.538836	-2.41327	1.47005e-07	4.45058e-05	3.90337e-05	4506	tags=67%, list=27%, signal=49%	3716/3661/10379/6773/103/4600/3433/8519/54739/25939/2634/3664/3430/3434/5696/4940/4938/10410/4599/684/3134/3133/91543/3429/3106/4939/6772/3107/9636/8638/2537/6041/3659/3437/3665/8651/11274
WNT	G1961	REACTOME_SENSORY_PERCEPTION_OF_TASTE	REACTOME_SENSORY_PERCEPTION_OF_TASTE	36	0.592545	2.36401	2.55091e-06	0.00051486	0.000451557	606	tags=42%, list=4%, signal=40%	50831/50834/50838/259296/50840/50839/50832/50836/80835/259292/259293/6339/259290/259295/6326
WNT	G1961	REACTOME_ELASTIC_FIBRE_FORMATION	REACTOME_ELASTIC_FIBRE_FORMATION	44	-0.547622	-2.29889	3.20268e-06	0.000554064	0.000485941	5331	tags=68%, list=32%, signal=47%	84467/655/2202/2006/3678/4237/8516/2335/7043/3694/652/30008/4053/84695/4017/7040/8076/2192/3688/5045/8425/84171/2200/2201/3690/4238/90187/650/4016/4239
WNT	G1961	REACTOME_N_GLYCAN_ANTENNAE_ELONGATION_IN_THE_MEDIAL_TRANS_GOLGI	REACTOME_N_GLYCAN_ANTENNAE_ELONGATION_IN_THE_MEDIAL_TRANS_GOLGI	24	-0.628061	-2.29343	3.75354e-05	0.00234382	0.00205565	3270	tags=58%, list=20%, signal=47%	11320/51046/2530/338596/2517/8128/9486/9334/4249/64377/11282/8703/4247/8704
WNT	G62249	REACTOME_ASSEMBLY_OF_COLLAGEN_FIBRILS_AND_OTHER_MULTIMERIC_STRUCTURES	REACTOME_ASSEMBLY_OF_COLLAGEN_FIBRILS_AND_OTHER_MULTIMERIC_STRUCTURES	55	0.455418	3.14127	1.95685e-10	2.31887e-07	1.91771e-07	2169	tags=45%, list=13%, signal=40%	1299/1280/3914/85301/649/1289/1291/1301/5118/80781/1277/7373/1284/1295/1294/1278/4015/1306/4318/1290/1292/1282/3909/1281/1300
WNT	G62249	REACTOME_CHEMOKINE_RECEPTORS_BIND_CHEMOKINES	REACTOME_CHEMOKINE_RECEPTORS_BIND_CHEMOKINES	41	0.492638	3.01259	2.33867e-09	1.38566e-06	1.14595e-06	1779	tags=46%, list=11%, signal=42%	6347/6351/6374/2919/6363/10563/3576/2920/6352/729230/6367/6348/2826/5196/5473/6372/6387/2833/2921
WNT	G62249	REACTOME_COLLAGEN_DEGRADATION	REACTOME_COLLAGEN_DEGRADATION	54	0.399658	2.6409	2.44735e-08	7.25026e-06	5.996e-06	2189	tags=46%, list=13%, signal=40%	1299/1280/1289/1291/1305/1301/80781/164656/1277/4327/7373/1284/4312/1295/1294/1278/1306/4318/1290/1292/1282/1281/85007/1300/4320
WNT	G62249	REACTOME_INTERLEUKIN_10_SIGNALING	REACTOME_INTERLEUKIN_10_SIGNALING	40	0.446433	2.63839	6.5512e-08	1.55263e-05	1.28403e-05	1615	tags=42%, list=10%, signal=38%	3557/6347/6351/5743/2919/6363/3586/3576/3569/2920/6352/729230/6367/6348/7124/7076/3553
WNT	G62249	REACTOME_COLLAGEN_CHAIN_TRIMERIZATION	REACTOME_COLLAGEN_CHAIN_TRIMERIZATION	42	0.429886	2.63312	2.39189e-07	4.04913e-05	3.34865e-05	2169	tags=48%, list=13%, signal=42%	1299/1280/85301/1289/1291/1305/1301/80781/1277/7373/1284/1295/1294/1278/1306/1290/1292/1282/1281/1300
WNT	G62250	REACTOME_EUKARYOTIC_TRANSLATION_ELONGATION	REACTOME_EUKARYOTIC_TRANSLATION_ELONGATION	92	0.671284	3.89766	1e-10	1.00833e-08	7.48246e-09	3985	tags=73%, list=24%, signal=56%	6139/6128/6218/6155/6232/6229/6146/6135/6173/6176/6187/1933/6157/6125/6144/6228/6136/11224/6206/6204/6230/6191/4736/3921/6175/6123/6167/6189/6160/6207/6147/25873/6233/6169/6171/9349/6129/6217/6168/6165/23521/1936/6159/6133/6203/6224/6210/6132/6202/9045/6205/6194/6161/6188/1915/6142/200916/6166/6234/6158/1937/6138/6156/6208/6227/6141/6201
WNT	G62250	REACTOME_EUKARYOTIC_TRANSLATION_INITIATION	REACTOME_EUKARYOTIC_TRANSLATION_INITIATION	118	0.600669	3.71179	1e-10	1.00833e-08	7.48246e-09	4375	tags=75%, list=26%, signal=55%	6139/6128/6218/6155/8890/6232/6229/6146/6135/6173/6176/26986/6187/1974/6157/6125/6144/6228/6136/11224/6206/6204/6230/6191/4736/3921/6175/6123/6167/6189/6160/1978/6207/1975/6147/8894/25873/1981/6233/6169/6171/9349/6129/6217/6168/6165/1968/8892/23521/6159/6133/6203/8662/6224/6210/10480/6132/6202/9669/9045/6205/6194/6161/6188/6142/200916/1967/6166/3646/6234/6158/51386/6138/8664/6156/6208/6227/6141/6…
WNT	G62250	REACTOME_RESPONSE_OF_EIF2AK4_GCN2_TO_AMINO_ACID_DEFICIENCY	REACTOME_RESPONSE_OF_EIF2AK4_GCN2_TO_AMINO_ACID_DEFICIENCY	100	0.627441	3.71129	1e-10	1.00833e-08	7.48246e-09	3908	tags=67%, list=23%, signal=52%	6139/6128/6218/6155/6232/10985/468/467/6229/6146/6135/6173/6176/6187/6157/6125/6144/6228/6136/11224/6206/6204/6230/6191/4736/3921/6175/6123/6167/6189/6160/6207/6147/8894/25873/6233/6169/6171/9349/6129/6217/6168/6165/1968/23521/6159/6133/6203/6224/6210/6132/6202/9045/6205/6194/6161/6188/6142/200916/6166/6234/6158/6138/6156/6208/6227/6141
WNT	G62250	REACTOME_SELENOAMINO_ACID_METABOLISM	REACTOME_SELENOAMINO_ACID_METABOLISM	115	0.5644	3.41782	1e-10	1.00833e-08	7.48246e-09	3908	tags=62%, list=23%, signal=48%	6139/6128/6218/6155/6232/4141/6229/6146/6135/6173/6176/6187/6157/6125/6144/6228/6136/11224/6206/6204/6230/6191/4736/3921/6175/6123/5917/6167/6189/6160/6207/51520/6147/3376/25873/6233/6169/6171/9349/6129/6217/6168/6165/23521/6159/6133/6203/6224/6210/5859/6132/6202/9045/6205/6194/6161/6188/6142/200916/6166/191/6234/1491/6158/6138/79048/6156/7296/6208/6227/6141
WNT	G62250	REACTOME_RRNA_PROCESSING	REACTOME_RRNA_PROCESSING	201	0.501539	3.32795	1e-10	1.00833e-08	7.48246e-09	3908	tags=57%, list=23%, signal=44%	6139/6128/6218/6155/23246/23481/26354/4839/11102/6232/56915/55759/10528/6229/6146/6135/6173/6176/117246/57050/6187/10436/54433/57647/6157/6125/6144/6228/5822/6136/11224/28987/6206/6204/6230/6191/4736/4691/3921/51388/55131/23404/6175/79159/6123/6167/84946/11103/6189/6160/55127/6207/51602/6147/81887/81875/25873/6233/6169/6171/9349/6129/55781/6217/6168/6165/10199/23521/51106/10200/51118/23517/5394/6…
WNT	G62260	REACTOME_EXTRACELLULAR_MATRIX_ORGANIZATION	REACTOME_EXTRACELLULAR_MATRIX_ORGANIZATION	269	-0.574894	-3.15915	1e-10	4.48519e-09	3.31774e-09	3374	tags=54%, list=20%, signal=43%	2331/5479/255631/3383/4015/7042/79709/3684/8728/7412/827/3682/4238/6382/4052/3685/3381/4054/5034/6383/58494/10893/3689/871/4327/2199/11095/5339/55214/4239/3693/11117/3680/1285/8516/4326/6678/3385/10516/1508/64175/11096/84695/140766/5352/7148/4313/51399/5654/655/5578/977/222663/30008/3678/1291/3909/1305/4323/1311/2006/8974/375790/3672/1509/23127/84570/1301/7076/7837/3918/4016/4148/2335/633/80781/3…
WNT	G62260	REACTOME_INTERFERON_ALPHA_BETA_SIGNALING	REACTOME_INTERFERON_ALPHA_BETA_SIGNALING	55	-0.706577	-3.03225	1e-10	4.48519e-09	3.31774e-09	1768	tags=60%, list=11%, signal=54%	6773/3664/3105/11274/3665/3433/10379/3659/4940/3134/8519/4600/3437/3434/25939/3133/3430/3106/10410/2634/4938/54739/5696/684/4939/3429/4599/9636/6772/91543/3107/8638/2537
WNT	G62260	REACTOME_REGULATION_OF_INSULIN_LIKE_GROWTH_FACTOR_IGF_TRANSPORT_AND_UPTAKE_BY_INSULIN_LIKE_GROWTH_FACTOR_BINDING_PROTEINS_IGFBPS	REACTOME_REGULATION_OF_INSULIN_LIKE_GROWTH_FACTOR_IGF_TRANSPORT_AND_UPTAKE_BY_INSULIN_LIKE_GROWTH_FACTOR_BINDING_PROTEINS_IGFBPS	99	-0.615286	-2.93529	1e-10	4.48519e-09	3.31774e-09	2896	tags=54%, list=17%, signal=45%	4924/3491/4052/4241/5034/6383/5265/1435/54757/213/10970/338/4313/1114/51246/5768/5611/64856/3486/3956/462/813/7076/56975/84141/2999/4148/2335/3270/10272/10232/3479/11098/2621/1462/3487/3489/3481/11320/3490/147111/7425/3485/11167/3915/4240/2519/2200/8542/3053/3488/2719/54972
WNT	G62260	REACTOME_COLLAGEN_FORMATION	REACTOME_COLLAGEN_FORMATION	84	-0.62809	-2.91421	1e-10	4.48519e-09	3.31774e-09	2429	tags=57%, list=15%, signal=49%	871/5339/55214/1285/1508/64175/84695/140766/5352/977/1291/3909/1305/8974/23127/84570/1301/7837/3918/4016/80781/1277/1295/1282/1290/1278/1284/5351/1520/7373/50509/1296/26577/283208/1292/1281/8985/1306/1303/1286/4017/9509/1308/84171/1300/81578/3655/136227
WNT	G62260	REACTOME_IMMUNOREGULATORY_INTERACTIONS_BETWEEN_A_LYMPHOID_AND_A_NON_LYMPHOID_CELL	REACTOME_IMMUNOREGULATORY_INTERACTIONS_BETWEEN_A_LYMPHOID_AND_A_NON_LYMPHOID_CELL	106	-0.592118	-2.87938	1e-10	4.48519e-09	3.31774e-09	2835	tags=49%, list=17%, signal=41%	27181/146722/5817/146894/975/8778/3689/114836/10219/10666/7305/3385/4267/4267/100507436/11314/9976/80329/3903/22914/3105/916/131450/10871/1277/120425/1278/911/6441/57823/10288/912/1281/3134/3688/8519/915/5819/947/3133/1525/3384/1308/6614/567/2213/3106/126014/4277/3676/3107/79465
WNT	G92433	REACTOME_COLLAGEN_FORMATION	REACTOME_COLLAGEN_FORMATION	84	-0.609037	-3.42102	1e-10	1.5075e-08	1.20526e-08	2366	tags=58%, list=14%, signal=50%	8974/26577/10536/3918/5351/1305/1293/136227/1308/1301/84171/977/5339/1300/7373/80781/1508/1296/81578/9509/1286/1292/1284/50509/4017/1306/1282/1303/1281/8985/7092/1291/1290/7837/283208/3909/1278/1277/5352/1520/1514/1295/871/64175/140766/4015/79709/9508/5118
WNT	G92433	REACTOME_ASSEMBLY_OF_COLLAGEN_FIBRILS_AND_OTHER_MULTIMERIC_STRUCTURES	REACTOME_ASSEMBLY_OF_COLLAGEN_FIBRILS_AND_OTHER_MULTIMERIC_STRUCTURES	55	-0.638219	-3.20945	1e-10	1.5075e-08	1.20526e-08	3150	tags=69%, list=19%, signal=56%	649/84695/3655/85301/1285/3918/1293/1308/1301/84171/977/5339/1300/7373/80781/1508/1296/1286/1292/1284/50509/4017/1306/1282/1303/1281/7092/1291/1290/7837/3909/1278/1277/1520/1514/1295/4015/5118
WNT	G92433	REACTOME_COLLAGEN_BIOSYNTHESIS_AND_MODIFYING_ENZYMES	REACTOME_COLLAGEN_BIOSYNTHESIS_AND_MODIFYING_ENZYMES	65	-0.60736	-3.17549	1e-10	1.5075e-08	1.20526e-08	2539	tags=60%, list=15%, signal=51%	1285/8974/26577/10536/5351/1305/1293/136227/1308/1301/1300/7373/80781/1296/81578/9509/1286/1292/1284/50509/1306/1282/1303/1281/8985/7092/1291/1290/283208/1278/1277/5352/1295/871/64175/140766/79709/9508/5118
WNT	G92433	REACTOME_IMMUNOREGULATORY_INTERACTIONS_BETWEEN_A_LYMPHOID_AND_A_NON_LYMPHOID_CELL	REACTOME_IMMUNOREGULATORY_INTERACTIONS_BETWEEN_A_LYMPHOID_AND_A_NON_LYMPHOID_CELL	106	-0.517538	-3.06199	1e-10	1.5075e-08	1.20526e-08	3748	tags=58%, list=22%, signal=45%	3385/146722/11025/3689/81035/926/10225/947/1525/3134/958/3676/126014/6441/114836/3133/567/3106/22914/4267/4267/3107/57823/7412/4277/79465/1308/7305/2214/912/10990/3384/51348/89858/6614/10871/3688/10666/911/915/27036/2213/120425/930/11314/1281/8519/131450/80329/3903/29990/917/1278/1277/9976/916/79168/124599/3105/100507436/3820/342510
WNT	G92433	REACTOME_ECM_PROTEOGLYCANS	REACTOME_ECM_PROTEOGLYCANS	71	-0.57302	-3.01726	1e-10	1.5075e-08	1.20526e-08	2551	tags=55%, list=15%, signal=47%	4038/1285/3911/7148/6678/4148/3913/1311/1293/1404/54829/3912/8516/3915/3688/3673/7043/7040/1286/1634/1292/1284/50509/3339/3908/1282/4060/1281/1291/633/1462/1290/3909/1278/3910/1277/2335/2331/5054
WNT	G92426	REACTOME_COLLAGEN_FORMATION	REACTOME_COLLAGEN_FORMATION	84	-0.604989	-3.22591	1e-10	1.89309e-08	1.44836e-08	3046	tags=63%, list=18%, signal=52%	26577/1294/5351/1301/649/8974/85301/84171/136227/1285/1308/1305/1300/80781/3918/10536/7373/1284/1292/1282/9509/1286/81578/4017/1306/977/1291/1508/3909/1281/1303/5339/1293/1290/1296/7837/50509/8985/283208/1278/871/1277/1514/7092/1295/5352/1520/4015/64175/79709/9508/140766/5118
WNT	G92426	REACTOME_COLLAGEN_BIOSYNTHESIS_AND_MODIFYING_ENZYMES	REACTOME_COLLAGEN_BIOSYNTHESIS_AND_MODIFYING_ENZYMES	65	-0.61256	-3.13802	1e-10	1.89309e-08	1.44836e-08	3046	tags=65%, list=18%, signal=53%	26577/1294/5351/1301/649/8974/85301/136227/1285/1308/1305/1300/80781/10536/7373/1284/1292/1282/9509/1286/81578/1306/1291/1281/1303/1293/1290/1296/50509/8985/283208/1278/871/1277/7092/1295/5352/64175/79709/9508/140766/5118
WNT	G92426	REACTOME_ASSEMBLY_OF_COLLAGEN_FIBRILS_AND_OTHER_MULTIMERIC_STRUCTURES	REACTOME_ASSEMBLY_OF_COLLAGEN_FIBRILS_AND_OTHER_MULTIMERIC_STRUCTURES	55	-0.63969	-3.09643	1e-10	1.89309e-08	1.44836e-08	2940	tags=67%, list=18%, signal=56%	1294/1301/649/85301/84171/1285/1308/1300/80781/3918/7373/1284/1292/1282/1286/4017/1306/977/1291/1508/3909/1281/1303/5339/1293/1290/1296/7837/50509/1278/1277/1514/7092/1295/1520/4015/5118
WNT	G92426	REACTOME_ECM_PROTEOGLYCANS	REACTOME_ECM_PROTEOGLYCANS	71	-0.584908	-2.97994	1e-10	1.89309e-08	1.44836e-08	3448	tags=63%, list=21%, signal=50%	3687/63923/7448/3911/3913/176/7042/7148/4038/3693/1285/1311/1404/4148/3673/54829/3688/6678/3915/8516/3339/1284/1292/3912/1282/7040/1286/1634/7043/1291/4060/3909/1281/633/3908/1293/1290/50509/1278/2335/3910/1277/1462/2331/5054
WNT	G92426	REACTOME_IMMUNOREGULATORY_INTERACTIONS_BETWEEN_A_LYMPHOID_AND_A_NON_LYMPHOID_CELL	REACTOME_IMMUNOREGULATORY_INTERACTIONS_BETWEEN_A_LYMPHOID_AND_A_NON_LYMPHOID_CELL	106	-0.514007	-2.88543	1e-10	1.89309e-08	1.44836e-08	4196	tags=65%, list=25%, signal=49%	10225/10859/4068/975/8778/114836/27180/1525/27181/945/3676/947/3134/2209/29992/126014/3383/3689/926/57823/567/146722/6441/3133/3683/3106/22914/3107/4277/79465/10990/1308/958/10666/89858/4267/4267/7412/3688/6614/51348/915/912/930/911/3384/7305/2213/10871/120425/2214/1281/8519/1278/11314/27036/131450/917/80329/29990/1277/916/3903/9976/124599/79168/3105/3820/100507436/342510
WNT	G92421	REACTOME_COLLAGEN_FORMATION	REACTOME_COLLAGEN_FORMATION	84	-0.613858	-3.54799	1e-10	1.71429e-08	1.30376e-08	2182	tags=57%, list=13%, signal=50%	1301/84171/1294/136227/3918/649/1508/85301/1300/1286/1282/977/81578/9509/1292/80781/1305/4017/1284/5339/3909/7837/7373/1514/1303/871/1281/8985/1306/1290/1291/50509/7092/1296/1293/5352/10536/283208/1278/1295/1277/4015/64175/1520/9508/79709/140766/5118
WNT	G92421	REACTOME_ASSEMBLY_OF_COLLAGEN_FIBRILS_AND_OTHER_MULTIMERIC_STRUCTURES	REACTOME_ASSEMBLY_OF_COLLAGEN_FIBRILS_AND_OTHER_MULTIMERIC_STRUCTURES	55	-0.667361	-3.44706	1e-10	1.71429e-08	1.30376e-08	2371	tags=65%, list=14%, signal=56%	1308/1301/84171/1294/3918/649/1508/85301/1300/1286/1282/977/1292/80781/4017/1284/5339/3909/7837/7373/1514/1303/1281/1306/1290/1291/50509/7092/1296/1293/1278/1295/1277/4015/1520/5118
WNT	G92421	REACTOME_IMMUNOREGULATORY_INTERACTIONS_BETWEEN_A_LYMPHOID_AND_A_NON_LYMPHOID_CELL	REACTOME_IMMUNOREGULATORY_INTERACTIONS_BETWEEN_A_LYMPHOID_AND_A_NON_LYMPHOID_CELL	106	-0.516944	-3.22464	1e-10	1.71429e-08	1.30376e-08	3484	tags=58%, list=21%, signal=46%	1525/29992/3676/3689/947/57823/146722/3134/567/6441/10225/3383/126014/3683/4068/3106/3133/3107/10666/4277/958/89858/1308/79465/4267/4267/7305/51348/10871/912/6614/22914/2214/3688/926/930/915/10990/3384/120425/2213/11314/27036/80329/911/1281/7412/29990/8519/916/1278/3903/1277/131450/917/124599/79168/9976/3105/3820/100507436/342510
WNT	G92421	REACTOME_COLLAGEN_BIOSYNTHESIS_AND_MODIFYING_ENZYMES	REACTOME_COLLAGEN_BIOSYNTHESIS_AND_MODIFYING_ENZYMES	65	-0.60626	-3.20761	1e-10	1.71429e-08	1.30376e-08	2371	tags=58%, list=14%, signal=50%	1308/1301/1294/136227/649/85301/1300/1286/1282/81578/9509/1292/80781/1305/1284/7373/1303/871/1281/8985/1306/1290/1291/50509/7092/1296/1293/5352/10536/283208/1278/1295/1277/64175/9508/79709/140766/5118
WNT	G92421	REACTOME_ECM_PROTEOGLYCANS	REACTOME_ECM_PROTEOGLYCANS	71	-0.58838	-3.17855	1e-10	1.71429e-08	1.30376e-08	2854	tags=59%, list=17%, signal=49%	1285/3911/4038/7042/3912/1404/63923/6678/3693/4148/54829/3673/3688/176/3915/1286/7148/1311/1282/7040/3339/1292/7043/1284/3909/1634/633/4060/1281/3908/8516/1290/1291/50509/2335/1293/1462/3910/1278/5054/1277/2331
WNT	G93490	REACTOME_ELASTIC_FIBRE_FORMATION	REACTOME_ELASTIC_FIBRE_FORMATION	44	-0.490555	-2.72287	1.40698e-07	4.23502e-05	3.51375e-05	3451	tags=55%, list=21%, signal=43%	8076/2200/7040/90187/30008/84467/3688/652/4016/84171/4053/4052/4054/2006/10516/2199/8516/4237/8200/8425/650/4239/3694/3690
WNT	G93490	REACTOME_MOLECULES_ASSOCIATED_WITH_ELASTIC_FIBRES	REACTOME_MOLECULES_ASSOCIATED_WITH_ELASTIC_FIBRES	37	-0.526847	-2.71114	2.46769e-07	4.95182e-05	4.10848e-05	3451	tags=59%, list=21%, signal=47%	8076/2200/7040/90187/30008/84467/3688/652/4053/4052/4054/2006/10516/2199/8516/4237/8200/8425/650/4239/3694/3690
WNT	G93490	REACTOME_METABOLISM_OF_AMINE_DERIVED_HORMONES	REACTOME_METABOLISM_OF_AMINE_DERIVED_HORMONES	13	-0.761752	-2.77206	5.0611e-06	0.000585585	0.000485855	2389	tags=62%, list=14%, signal=53%	15/121278/7173/50506/5409/53905/1735/7054
WNT	G93490	REACTOME_COLLAGEN_CHAIN_TRIMERIZATION	REACTOME_COLLAGEN_CHAIN_TRIMERIZATION	42	-0.406482	-2.2123	3.27979e-05	0.00246804	0.00204771	3253	tags=55%, list=20%, signal=44%	1290/1282/1295/85301/1281/1278/136227/1292/84570/1277/1306/1284/1291/1300/1298/7373/80781/1301/1305/1280/91522/1299/1289
WNT	G93490	REACTOME_PLATELET_ADHESION_TO_EXPOSED_COLLAGEN	REACTOME_PLATELET_ADHESION_TO_EXPOSED_COLLAGEN	12	-0.59925	-2.15536	0.00117206	0.0256574	0.0212877	2973	tags=58%, list=18%, signal=48%	8515/1278/3688/3673/1277/2812/7450
SHH	G14453	REACTOME_EUKARYOTIC_TRANSLATION_ELONGATION	REACTOME_EUKARYOTIC_TRANSLATION_ELONGATION	92	0.875044	4.85041	1e-10	1.71571e-09	1.30677e-09	1209	tags=86%, list=7%, signal=80%	6230/4736/6205/6158/6167/6171/6208/6188/6217/6152/1936/1933/1937/6143/6168/6122/6128/1915/6218/6222/6147/6170/200916/6210/6142/6173/6189/9349/6134/6204/6124/6161/6209/6201/6155/6138/6156/6175/6129/6232/6165/6193/23521/6164/6154/6132/6157/6202/6227/6223/6130/9045/6135/6228/6160/7311/6136/6187/6207/6139/6191/6125/6229/25873/6137/6181/6141/6169/6206/6203/6194/6235/11224/2197/6146/6233/6144/3921/6234
SHH	G14453	REACTOME_EUKARYOTIC_TRANSLATION_INITIATION	REACTOME_EUKARYOTIC_TRANSLATION_INITIATION	118	0.825952	4.81781	1e-10	1.71571e-09	1.30677e-09	1729	tags=80%, list=10%, signal=72%	6230/4736/6205/8663/6158/6167/10480/6171/6208/6188/6217/6152/6143/6168/6122/6128/1968/6218/6222/6147/6170/200916/6210/51386/6142/6173/6189/9349/6134/6204/6124/6161/8667/6209/6201/6155/6138/8664/6156/6175/6129/6232/6165/6193/23521/6164/6154/6132/6157/6202/6227/26986/6223/6130/9045/6135/6228/6160/7311/9669/6136/6187/6207/6139/6191/6125/3646/8665/6229/25873/6137/6181/6141/27335/6169/6206/6203/6194/6…
SHH	G14453	REACTOME_RESPONSE_OF_EIF2AK4_GCN2_TO_AMINO_ACID_DEFICIENCY	REACTOME_RESPONSE_OF_EIF2AK4_GCN2_TO_AMINO_ACID_DEFICIENCY	100	0.83516	4.69102	1e-10	1.71571e-09	1.30677e-09	1209	tags=77%, list=7%, signal=72%	6230/4736/6205/6158/6167/6171/6208/6188/6217/6152/6143/6168/6122/6128/1968/6218/6222/6147/6170/200916/6210/6142/6173/6189/9349/6134/6204/6124/6161/6209/6201/55364/6155/6138/6156/6175/6129/6232/6165/6193/23521/6164/6154/6132/6157/6202/6227/6223/6130/9045/6135/6228/6160/7311/6136/6187/6207/6139/6191/6125/6229/25873/6137/6181/6141/6169/6206/6203/6194/6235/11224/2197/6146/6233/6144/3921/6234
SHH	G14453	REACTOME_SRP_DEPENDENT_COTRANSLATIONAL_PROTEIN_TARGETING_TO_MEMBRANE	REACTOME_SRP_DEPENDENT_COTRANSLATIONAL_PROTEIN_TARGETING_TO_MEMBRANE	111	0.803732	4.6336	1e-10	1.71571e-09	1.30677e-09	1209	tags=70%, list=7%, signal=66%	6230/4736/6205/6158/6167/6171/6208/6188/6217/6152/6143/6168/6122/6128/6218/6222/6147/6170/200916/6210/6142/6173/6189/9349/6134/6204/6124/6161/6209/6201/6155/6138/6156/6175/6129/6232/6165/6193/23521/6164/6154/6132/6157/6202/6227/6223/6130/9045/6135/6228/6160/7311/6136/6187/6207/6139/6191/6125/6229/25873/6137/6181/6141/6169/6746/6206/6203/6194/6235/6748/11224/2197/6146/6233/6144/6731/3921/6234
SHH	G14453	REACTOME_SELENOAMINO_ACID_METABOLISM	REACTOME_SELENOAMINO_ACID_METABOLISM	115	0.804616	4.6262	1e-10	1.71571e-09	1.30677e-09	1296	tags=69%, list=8%, signal=64%	6230/4736/6205/6158/6167/6171/6208/6188/6217/6152/6143/6168/6122/6128/5859/6218/6222/6147/6170/200916/6210/6142/6173/6189/9349/6134/6204/6124/6161/6209/6201/6155/6138/1615/6156/6175/6129/6232/6165/6193/23521/6164/6154/6132/6157/6202/6227/6223/6130/9045/6135/6228/6160/7311/6136/6187/6207/6139/6191/6125/6229/25873/6137/6181/6141/191/6169/6206/6203/6194/6235/11224/2197/6146/6233/6144/3921/6234/51520
SHH	G14467	REACTOME_EUKARYOTIC_TRANSLATION_ELONGATION	REACTOME_EUKARYOTIC_TRANSLATION_ELONGATION	92	0.878021	5.05629	1e-10	2.2283e-09	1.78749e-09	1273	tags=87%, list=8%, signal=81%	6230/6205/6158/6167/6217/4736/6208/6128/6171/1915/6143/1937/6161/1933/6168/6152/6188/1936/6142/6173/6229/6122/6218/6191/6147/6232/6204/6157/6124/6135/6134/6222/6138/6189/9349/6210/200916/6170/6193/23521/6175/6223/7311/6209/6228/6165/6164/6155/6202/6130/6156/6139/6141/6187/6201/6129/6136/6154/6125/6207/6206/9045/6194/6146/6160/25873/6169/6144/6137/6227/6132/6181/6203/2197/6235/6233/6234/6159/11224…
SHH	G14467	REACTOME_RESPONSE_OF_EIF2AK4_GCN2_TO_AMINO_ACID_DEFICIENCY	REACTOME_RESPONSE_OF_EIF2AK4_GCN2_TO_AMINO_ACID_DEFICIENCY	100	0.835857	4.90136	1e-10	2.2283e-09	1.78749e-09	1176	tags=77%, list=7%, signal=72%	6230/6205/6158/6167/6217/4736/6208/6128/6171/6143/6161/6168/6152/6188/6142/6173/1968/6229/6122/6218/6191/6147/6232/6204/6157/6124/6135/6134/6222/6138/6189/9349/6210/200916/6170/6193/23521/6175/6223/7311/6209/6228/55364/6165/6164/6155/6202/6130/6156/6139/6141/6187/6201/6129/6136/6154/6125/6207/6206/9045/6194/6146/6160/25873/6169/6144/6137/6227/6132/6181/6203/2197/6235/6233/6234/6159/11224
SHH	G14467	REACTOME_EUKARYOTIC_TRANSLATION_INITIATION	REACTOME_EUKARYOTIC_TRANSLATION_INITIATION	118	0.825069	4.79711	1e-10	2.2283e-09	1.78749e-09	1176	tags=75%, list=7%, signal=71%	6230/6205/6158/6167/6217/4736/6208/6128/6171/6143/8663/51386/10480/6161/6168/6152/6188/6142/6173/1968/6229/6122/6218/6191/6147/6232/6204/6157/6124/6135/6134/6222/6138/6189/9349/6210/200916/6170/6193/23521/6175/8664/6223/7311/6209/6228/6165/8667/6164/6155/6202/8665/6130/6156/6139/6141/6187/6201/6129/27335/6136/6154/6125/6207/6206/9045/26986/6194/6146/6160/25873/3646/6169/6144/6137/6227/6132/6181/8…
SHH	G14467	REACTOME_SRP_DEPENDENT_COTRANSLATIONAL_PROTEIN_TARGETING_TO_MEMBRANE	REACTOME_SRP_DEPENDENT_COTRANSLATIONAL_PROTEIN_TARGETING_TO_MEMBRANE	111	0.79246	4.68433	1e-10	2.2283e-09	1.78749e-09	1197	tags=69%, list=7%, signal=65%	6230/6205/6158/6167/6217/4736/6208/6128/6171/6143/6161/6168/6152/6188/6142/6173/6229/6122/6218/6191/6147/6232/6204/6157/6124/6135/6134/6222/6138/6189/9349/6210/200916/6170/6193/23521/6175/6223/7311/6209/6228/6165/6164/6155/6202/6130/6156/6139/6141/6187/6201/6129/6136/6154/6125/6207/6206/9045/6746/6194/6146/6160/25873/6169/6144/6137/6227/6132/6181/6203/2197/6235/6233/6234/6159/11224/6748
SHH	G14467	REACTOME_SELENOAMINO_ACID_METABOLISM	REACTOME_SELENOAMINO_ACID_METABOLISM	115	0.796714	4.66317	1e-10	2.2283e-09	1.78749e-09	1890	tags=74%, list=11%, signal=66%	6230/6205/6158/6167/6217/4736/6208/6128/6171/6143/5859/6161/6168/6152/6188/6142/6173/6229/6122/6218/6191/6147/6232/6204/6157/6124/6135/6134/6222/6138/6189/9349/6210/200916/6170/6193/23521/6175/6223/7311/6209/6228/6165/6164/6155/6202/6130/6156/6139/6141/6187/6201/6129/6136/1615/6154/6125/6207/6206/9045/6194/6146/6160/25873/6169/6144/6137/6227/6132/6181/6203/2197/6235/6233/6234/6159/11224/191/51520…
SHH	G25200	REACTOME_EUKARYOTIC_TRANSLATION_INITIATION	REACTOME_EUKARYOTIC_TRANSLATION_INITIATION	118	0.536486	2.37019	1e-10	6.28007e-08	5.08213e-08	5319	tags=57%, list=32%, signal=39%	6146/8668/3646/6125/8669/6202/6147/8665/6169/6135/1975/6144/8891/7311/6143/6164/51386/6161/6189/6156/9349/6204/1968/6165/6138/6170/8667/6124/6129/9045/6128/6152/6210/6134/8666/6130/6222/4736/8893/6194/6232/11224/51065/1974/6223/6136/6158/8664/6142/6205/6141/6191/6157/6122/6209/1967/6171/1983/200916/6123/116832/10480/6217/6175/6187/6193/6203
SHH	G25200	REACTOME_RESPONSE_OF_EIF2AK4_GCN2_TO_AMINO_ACID_DEFICIENCY	REACTOME_RESPONSE_OF_EIF2AK4_GCN2_TO_AMINO_ACID_DEFICIENCY	100	0.534562	2.31928	1.24348e-09	3.01172e-07	2.43723e-07	5319	tags=56%, list=32%, signal=38%	6146/6125/6202/6147/6169/6135/6144/467/7311/6143/6164/6161/6189/6156/9349/6204/1968/1054/6165/6138/6170/6124/6129/9045/6128/6152/6210/6134/6130/6222/4736/6194/6232/11224/51065/6223/6136/6158/6142/440275/6205/6141/6191/6157/6122/6209/6171/200916/1386/6123/116832/6217/6175/6187/6193/6203
SHH	G25200	REACTOME_NITRIC_OXIDE_STIMULATES_GUANYLATE_CYCLASE	REACTOME_NITRIC_OXIDE_STIMULATES_GUANYLATE_CYCLASE	22	-0.684813	-2.50013	2.51346e-06	0.000144943	0.000117295	3784	tags=68%, list=23%, signal=53%	5593/3708/4842/2977/5592/3778/2983/3779/5138/4843/5153/10846/2982/10242/4846
SHH	G25200	REACTOME_NEUROTRANSMITTER_RELEASE_CYCLE	REACTOME_NEUROTRANSMITTER_RELEASE_CYCLE	49	-0.500183	-2.30558	7.71683e-06	0.000406308	0.000328804	5148	tags=71%, list=31%, signal=50%	8497/18/6540/6507/55327/10550/6812/4128/6571/2571/80331/8825/2744/140679/5864/6844/6854/64130/6529/22999/27165/320/6853/2572/57030/6857/8541/7915/6506/8500/6616/6539/6505/6511/6538
SHH	G25200	REACTOME_GABA_SYNTHESIS_RELEASE_REUPTAKE_AND_DEGRADATION	REACTOME_GABA_SYNTHESIS_RELEASE_REUPTAKE_AND_DEGRADATION	19	-0.646166	-2.30668	0.000106019	0.00313144	0.00253411	5119	tags=84%, list=31%, signal=59%	18/6540/6812/2571/80331/140679/5864/6844/6529/22999/2572/6857/7915/6616/6539/6538
SHH	G25215	REACTOME_EUKARYOTIC_TRANSLATION_ELONGATION	REACTOME_EUKARYOTIC_TRANSLATION_ELONGATION	92	0.548259	2.37624	2.68066e-10	2.64689e-07	2.43188e-07	5813	tags=66%, list=35%, signal=44%	6146/6156/6138/1915/9045/6129/6161/51065/6135/6164/6189/6202/6147/6143/6125/6124/6152/6157/6128/9349/6158/6169/6123/6210/6170/6165/7311/4736/6130/6134/6136/6204/11224/6144/6232/6194/6205/6222/116832/6192/6223/6142/6191/6141/6154/6122/1938/6208/6171/200916/1937/6139/6137/6203/6187/6167/6209/6229/6160/6217/6175
SHH	G25215	REACTOME_EUKARYOTIC_TRANSLATION_INITIATION	REACTOME_EUKARYOTIC_TRANSLATION_INITIATION	118	0.509179	2.31463	4.37141e-10	2.64689e-07	2.43188e-07	3950	tags=47%, list=24%, signal=36%	3646/1975/6146/8665/51386/6156/6138/9045/8669/8667/6129/1974/6161/51065/6135/6164/6189/6202/6147/6143/6125/6124/6152/6157/6128/9349/6158/6169/6123/1968/6210/6170/6165/7311/4736/6130/6134/6136/6204/8668/11224/1983/6144/6232/6194/6205/10480/6222/116832/8891/26986/6192/6223/8666/6142
SHH	G25215	REACTOME_INTEGRIN_CELL_SURFACE_INTERACTIONS	REACTOME_INTEGRIN_CELL_SURFACE_INTERACTIONS	79	-0.452087	-2.18845	1.56155e-06	0.00019603	0.000180107	3116	tags=43%, list=19%, signal=35%	1305/91522/5175/3672/375790/3695/3682/1307/3694/3339/1290/3791/1296/3673/3685/1282/1289/1311/1299/1298/80781/3674/3678/22801/7450/8174/3655/1294/1284/999/3384/50509/3693/50848
SHH	G25215	REACTOME_BASIGIN_INTERACTIONS	REACTOME_BASIGIN_INTERACTIONS	25	-0.642954	-2.39164	1.10537e-05	0.0008924	0.000819912	4184	tags=68%, list=25%, signal=51%	682/6693/4099/56301/9123/6566/482/483/481/11136/23428/23539/3655/9057/23657/6520/8140
SHH	G25215	REACTOME_NITRIC_OXIDE_STIMULATES_GUANYLATE_CYCLASE	REACTOME_NITRIC_OXIDE_STIMULATES_GUANYLATE_CYCLASE	22	-0.617723	-2.2003	0.000127079	0.00596032	0.00547616	3471	tags=68%, list=21%, signal=54%	10335/3778/5593/4842/3708/5592/3779/2983/5138/4843/10846/5153/10242/2982/4846
SHH	G39781	REACTOME_MITOTIC_PROMETAPHASE	REACTOME_MITOTIC_PROMETAPHASE	197	0.427698	2.40636	1e-10	6.055e-08	4.39474e-08	4177	tags=48%, list=25%, signal=37%	5577/347733/84790/10381/95681/7846/10121/11190/9184/11116/55055/9126/112714/203068/983/55839/64946/23063/115106/9662/23279/1783/10274/57122/7840/80184/57405/55835/10540/8379/22994/9735/79019/55869/348995/1459/64151/64105/79980/9212/347688/332/8481/79682/55125/79959/54908/91687/93323/79172/1639/81930/1069/10403/55755/84131/113130/9133/55722/11130/22919/701/22981/23244/9738/11064/79003/1457/4928/62…
SHH	G39781	REACTOME_EUKARYOTIC_TRANSLATION_ELONGATION	REACTOME_EUKARYOTIC_TRANSLATION_ELONGATION	92	0.492991	2.44926	9.76831e-09	2.06169e-06	1.49638e-06	5058	tags=58%, list=30%, signal=40%	6224/6156/6157/1915/6133/6207/6228/23521/6208/6134/6139/6193/6203/116832/6165/6167/6206/6233/6189/6235/6164/6210/6217/6129/6141/6168/6227/6146/7311/2197/6218/6144/6232/6181/6173/1936/6124/6175/6234/6229/6223/6204/6128/6205/6137/6191/6176/6142/6201/6152/6158/6160/6187
SHH	G39781	REACTOME_ACTIVATION_OF_ATR_IN_RESPONSE_TO_REPLICATION_STRESS	REACTOME_ACTIVATION_OF_ATR_IN_RESPONSE_TO_REPLICATION_STRESS	37	0.657231	2.65857	3.36745e-08	5.82568e-06	4.2283e-06	5176	tags=81%, list=31%, signal=56%	144715/5883/5985/4176/5810/3364/6119/5984/5982/23594/55388/63967/995/4171/5884/8318/4172/84515/4998/10926/6117/4175/993/1017/990/545/4173/5001/5000/4174
SHH	G39781	REACTOME_ACTIVATION_OF_THE_PRE_REPLICATIVE_COMPLEX	REACTOME_ACTIVATION_OF_THE_PRE_REPLICATIVE_COMPLEX	33	0.640475	2.49931	7.43329e-07	4.73774e-05	3.43867e-05	5176	tags=79%, list=31%, signal=55%	29935/4176/81620/6119/5557/5426/23594/55388/5422/4171/23649/8318/4172/84515/4998/5558/10926/6117/4175/1017/990/4173/5427/5001/5000/4174
SHH	G39781	REACTOME_FANCONI_ANEMIA_PATHWAY	REACTOME_FANCONI_ANEMIA_PATHWAY	38	0.580502	2.36102	3.35839e-06	0.00016268	0.000118074	3552	tags=51%, list=21%, signal=41%	2188/2178/55120/2072/6119/2175/80198/57697/22909/2189/9937/2176/6233/55215/91442/2177/29089/79008/7311/146956
SHH	G39791	REACTOME_MITOTIC_PROMETAPHASE	REACTOME_MITOTIC_PROMETAPHASE	197	0.423293	2.37228	1e-10	6.055e-08	4.45263e-08	4498	tags=52%, list=27%, signal=39%	5577/347733/84790/95681/7846/10381/11190/11116/9184/10121/55055/9126/112714/203068/983/23063/64946/55839/23279/1783/9662/10274/115106/7840/57122/80184/8379/10540/348995/57405/22994/79019/55869/64151/9735/1459/55835/79980/1069/64105/9212/332/347688/91687/54908/79959/1639/8481/55125/79682/93323/79172/81930/22919/55722/113130/9738/9133/6232/25936/10403/55755/11130/701/84131/23244/1457/83540/4928/229…
SHH	G39791	REACTOME_ACTIVATION_OF_ATR_IN_RESPONSE_TO_REPLICATION_STRESS	REACTOME_ACTIVATION_OF_ATR_IN_RESPONSE_TO_REPLICATION_STRESS	37	0.632906	2.59255	7.84682e-08	1.18781e-05	8.73475e-06	4814	tags=68%, list=29%, signal=48%	5883/5985/144715/4176/3364/5810/6119/5982/5984/23594/55388/5884/4171/63967/995/6117/4998/8318/4172/84515/4175/993/1017/990/10926
SHH	G39791	REACTOME_ANTIGEN_ACTIVATES_B_CELL_RECEPTOR_BCR_LEADING_TO_GENERATION_OF_SECOND_MESSENGERS	REACTOME_ANTIGEN_ACTIVATES_B_CELL_RECEPTOR_BCR_LEADING_TO_GENERATION_OF_SECOND_MESSENGERS	30	-0.644744	-2.39403	5.90765e-07	5.11012e-05	3.7578e-05	3915	tags=67%, list=23%, signal=51%	695/3708/29760/6786/973/933/801/2885/10768/5336/7409/5777/118788/4067/6850/974/5295/4690/27071/30011
SHH	G39791	REACTOME_PD_1_SIGNALING	REACTOME_PD_1_SIGNALING	18	-0.726587	-2.37265	1.90491e-06	0.000121413	8.92826e-05	3381	tags=74%, list=20%, signal=59%	920/3122/3123/29126/3113/917/3117/5777/80380/916/3115/915/5781/3932
SHH	G39791	REACTOME_ACTIVATION_OF_THE_PRE_REPLICATIVE_COMPLEX	REACTOME_ACTIVATION_OF_THE_PRE_REPLICATIVE_COMPLEX	33	0.611283	2.42348	3.44635e-06	0.000173897	0.000127878	5285	tags=76%, list=32%, signal=52%	29935/81620/4176/6119/5557/5426/23594/55388/4171/5422/23649/6117/4998/8318/4172/84515/5558/4175/1017/990/10926/56655/5000/5427/4173
SHH	G39784	REACTOME_EUKARYOTIC_TRANSLATION_ELONGATION	REACTOME_EUKARYOTIC_TRANSLATION_ELONGATION	92	0.571788	2.91608	1e-10	3.0275e-08	2.31316e-08	2603	tags=41%, list=16%, signal=35%	6224/6133/6228/6207/6156/23521/6203/1915/6235/6233/6134/6208/116832/2197/6157/6206/6165/6227/6139/6167/6234/6129/6181/6168/6193/6164/6189/6176/6232/6217/6146/6210/6141/6124/6173/6137/6175/6218
SHH	G39784	REACTOME_RESPONSE_OF_EIF2AK4_GCN2_TO_AMINO_ACID_DEFICIENCY	REACTOME_RESPONSE_OF_EIF2AK4_GCN2_TO_AMINO_ACID_DEFICIENCY	100	0.557826	2.88521	1e-10	3.0275e-08	2.31316e-08	2603	tags=41%, list=16%, signal=35%	6224/1054/6133/6228/6207/6156/23521/6203/468/6235/6233/440/6134/6208/116832/2197/6157/6206/6165/6227/6139/6167/6234/6129/6181/6168/6193/6164/6189/6176/6232/6217/1051/6146/6210/6141/6124/6173/6137/6175/6218
SHH	G39784	REACTOME_EUKARYOTIC_TRANSLATION_INITIATION	REACTOME_EUKARYOTIC_TRANSLATION_INITIATION	118	0.532513	2.82904	1e-10	3.0275e-08	2.31316e-08	2603	tags=41%, list=16%, signal=35%	6224/8665/6133/6228/6207/6156/23521/6203/26986/3646/6235/6233/8667/6134/6208/116832/2197/1973/6157/8661/6206/6165/6227/6139/1978/10480/6167/6234/6129/6181/6168/6193/6164/6189/6176/6232/6217/8890/51386/6146/6210/6141/6124/6173/6137/6175/1975/6218
SHH	G39784	REACTOME_SELENOAMINO_ACID_METABOLISM	REACTOME_SELENOAMINO_ACID_METABOLISM	115	0.475924	2.50797	1.53377e-10	3.7148e-08	2.83829e-08	2603	tags=33%, list=16%, signal=28%	6224/6133/6228/6207/6156/23521/6203/6235/6233/6134/6208/116832/2197/6157/6206/6165/6227/6139/5917/6167/6234/6129/6181/6168/6193/6164/6189/6176/6232/6217/6146/6210/6141/6124/6173/6137/6175/6218
SHH	G39784	REACTOME_ACTIVATION_OF_THE_MRNA_UPON_BINDING_OF_THE_CAP_BINDING_COMPLEX_AND_EIFS_AND_SUBSEQUENT_BINDING_TO_43S	REACTOME_ACTIVATION_OF_THE_MRNA_UPON_BINDING_OF_THE_CAP_BINDING_COMPLEX_AND_EIFS_AND_SUBSEQUENT_BINDING_TO_43S	59	0.553033	2.62628	2.55625e-08	3.43957e-06	2.628e-06	2603	tags=46%, list=16%, signal=39%	6224/8665/6228/6207/6203/26986/3646/6235/6233/8667/6208/2197/1973/8661/6206/6227/1978/10480/6234/6193/6189/6232/6217/51386/6210/1975/6218
SHH	G44122	REACTOME_EUKARYOTIC_TRANSLATION_ELONGATION	REACTOME_EUKARYOTIC_TRANSLATION_ELONGATION	92	0.685508	3.09141	1e-10	1.00917e-08	8.18421e-09	3843	tags=74%, list=23%, signal=57%	6230/6205/1936/6217/6157/6159/6135/6171/6191/6154/6128/6204/6144/6161/1937/6158/6167/6229/6193/6218/6168/6173/6208/6209/7311/6223/6141/4736/6210/6130/9349/6222/6147/6188/1933/6187/6189/6139/1915/6152/6142/6227/23521/6122/6231/6138/6164/6143/6201/6192/6170/200916/6156/6202/51121/25873/6125/6136/6146/6175/6134/6132/6169/11224/6160/6228/9045/6165
SHH	G44122	REACTOME_EUKARYOTIC_TRANSLATION_INITIATION	REACTOME_EUKARYOTIC_TRANSLATION_INITIATION	118	0.635022	2.99248	1e-10	1.00917e-08	8.18421e-09	3843	tags=66%, list=23%, signal=51%	27335/6230/6205/6217/6157/6159/6135/6171/6191/6154/6128/6204/6144/6161/9669/6158/6167/6229/6193/6218/6168/6173/6208/8663/6209/7311/10480/6223/6141/4736/6210/6130/9349/6222/6147/6188/6187/6189/6139/8667/1973/6152/8661/8664/6142/6227/8665/23521/6122/1968/6231/6138/6164/6143/6201/51386/6192/8892/6170/200916/6156/6202/51121/25873/6125/6136/8662/6146/6175/6134/6132/6169/11224/6160/6228/9045/3646/6165
SHH	G44122	REACTOME_RESPONSE_OF_EIF2AK4_GCN2_TO_AMINO_ACID_DEFICIENCY	REACTOME_RESPONSE_OF_EIF2AK4_GCN2_TO_AMINO_ACID_DEFICIENCY	100	0.642703	2.96395	1e-10	1.00917e-08	8.18421e-09	3748	tags=68%, list=22%, signal=53%	6230/6205/6217/6157/6159/6135/6171/6191/6154/6128/6204/6144/6161/6158/6167/6229/6193/6218/6168/6173/6208/6209/7311/55364/6223/6141/4736/6210/6130/9349/6222/6147/10985/6188/6187/6189/6139/6152/6142/6227/23521/6122/1968/6231/6138/6164/6143/6201/6192/6170/200916/6156/6202/51121/25873/6125/6136/1054/6146/1386/6175/6134/6132/6169/11224/6160/6228/9045
SHH	G44122	REACTOME_SELENOAMINO_ACID_METABOLISM	REACTOME_SELENOAMINO_ACID_METABOLISM	115	0.617195	2.89407	1e-10	1.00917e-08	8.18421e-09	3748	tags=61%, list=22%, signal=48%	6230/6205/6217/6157/79048/6159/6135/6171/6191/6154/6128/6204/6144/6161/6158/6167/5859/6229/6193/6218/6168/6173/6208/6209/7311/6223/6141/4736/6210/6130/9349/3376/6222/6147/6188/1615/9060/6187/6189/6139/6152/7965/6142/6227/23521/51520/6122/6231/6138/6164/6143/6201/6192/6170/200916/6156/6202/51121/25873/6125/6136/6146/6175/6134/6132/6169/11224/6160/6228/9045
SHH	G44122	REACTOME_SRP_DEPENDENT_COTRANSLATIONAL_PROTEIN_TARGETING_TO_MEMBRANE	REACTOME_SRP_DEPENDENT_COTRANSLATIONAL_PROTEIN_TARGETING_TO_MEMBRANE	111	0.617745	2.88428	1e-10	1.00917e-08	8.18421e-09	3843	tags=63%, list=23%, signal=49%	6230/6205/6217/6157/6159/6135/6171/6191/6154/6128/6204/6144/6161/6158/6167/6229/6193/6218/6168/6173/6208/6209/7311/6223/6141/4736/6210/6130/9349/6222/6147/23478/6188/6187/6729/6189/6139/6731/6152/6142/6227/23521/6122/6231/6138/6164/6143/6201/6192/6727/6746/6170/200916/6156/6202/51121/25873/6125/6136/6146/6175/6134/6132/6169/11224/6160/6228/9045/10952/6165
SHH	G44153	REACTOME_EUKARYOTIC_TRANSLATION_ELONGATION	REACTOME_EUKARYOTIC_TRANSLATION_ELONGATION	92	0.692115	3.06704	1e-10	9.31538e-09	7.48178e-09	3840	tags=75%, list=23%, signal=58%	6230/6205/1936/6217/6135/6171/6167/6161/6157/6204/6128/6154/6144/6159/1937/6173/6158/6168/6191/6208/6229/6218/6222/9349/6209/6147/4736/6130/6193/6210/7311/6188/1933/6141/6223/6189/6152/6227/6187/6122/1915/6192/6142/6143/6139/23521/6138/6164/6170/6201/6202/51121/200916/6156/6125/6169/6136/6146/25873/6231/6134/6165/11224/6175/6132/9045/6228/6160/6155
SHH	G44153	REACTOME_EUKARYOTIC_TRANSLATION_INITIATION	REACTOME_EUKARYOTIC_TRANSLATION_INITIATION	118	0.641323	2.97286	1e-10	9.31538e-09	7.48178e-09	3840	tags=66%, list=23%, signal=51%	27335/6230/6205/6217/6135/6171/6167/6161/9669/6157/6204/6128/6154/6144/10480/6159/8663/6173/6158/6168/6191/6208/6229/6218/6222/9349/6209/6147/4736/6130/6193/6210/7311/6188/6141/6223/6189/8664/1968/8667/6152/1973/8661/6227/6187/6122/6192/6142/6143/6139/8892/23521/6138/6164/6170/8665/6201/6202/51121/200916/6156/6125/51386/6169/6136/6146/25873/6231/6134/6165/11224/8662/6175/6132/9045/6228/6160/6155
SHH	G44153	REACTOME_RESPONSE_OF_EIF2AK4_GCN2_TO_AMINO_ACID_DEFICIENCY	REACTOME_RESPONSE_OF_EIF2AK4_GCN2_TO_AMINO_ACID_DEFICIENCY	100	0.655693	2.92888	1e-10	9.31538e-09	7.48178e-09	3840	tags=70%, list=23%, signal=54%	6230/6205/6217/6135/6171/6167/6161/6157/6204/6128/6154/6144/6159/6173/6158/6168/6191/6208/6229/6218/6222/9349/6209/6147/4736/6130/6193/6210/7311/55364/6188/10985/6141/6223/6189/1968/6152/6227/6187/6122/6192/6142/6143/6139/23521/6138/6164/6170/6201/6202/51121/200916/6156/6125/1386/6169/6136/6146/25873/6231/6134/6165/11224/1054/6175/6132/9045/6228/6160/6155
SHH	G44153	REACTOME_SELENOAMINO_ACID_METABOLISM	REACTOME_SELENOAMINO_ACID_METABOLISM	115	0.627295	2.90123	1e-10	9.31538e-09	7.48178e-09	3850	tags=63%, list=23%, signal=49%	6230/6205/6217/6135/6171/79048/6167/6161/6157/6204/6128/6154/5859/6144/6159/3376/6173/6158/6168/6191/6208/6229/6218/6222/9349/6209/6147/4736/6130/6193/6210/7311/1615/6188/6141/6223/6189/9060/51520/6152/6227/6187/6122/6192/6142/6143/6139/23521/6138/6164/7965/6170/6201/6202/51121/200916/6156/6125/6169/6136/6146/25873/6231/6134/6165/11224/6175/6132/9045/6228/6160/6155/9061
SHH	G44153	REACTOME_SRP_DEPENDENT_COTRANSLATIONAL_PROTEIN_TARGETING_TO_MEMBRANE	REACTOME_SRP_DEPENDENT_COTRANSLATIONAL_PROTEIN_TARGETING_TO_MEMBRANE	111	0.624439	2.85711	1e-10	9.31538e-09	7.48178e-09	3840	tags=64%, list=23%, signal=50%	6230/6205/6217/6135/6171/6167/6161/6157/6204/6128/6154/6144/6159/6173/6158/6168/6191/6208/6229/6218/6222/9349/6209/6147/4736/6130/6193/6210/23478/7311/6188/6729/6731/6141/6223/6189/6152/6227/6187/6122/6192/6142/6143/6139/23521/6727/6138/6164/6170/6746/6201/6202/51121/200916/6156/6125/6169/6136/6146/25873/6231/6134/6165/11224/10952/6175/6132/9045/6228/6160/6155
SHH	G44118	REACTOME_EUKARYOTIC_TRANSLATION_ELONGATION	REACTOME_EUKARYOTIC_TRANSLATION_ELONGATION	92	0.691628	3.15052	1e-10	1.00917e-08	8.22807e-09	3785	tags=75%, list=23%, signal=58%	6230/6205/6217/1936/6157/6159/6191/6135/6144/6171/1937/6128/6204/6154/6229/6193/6158/6161/6218/6167/6141/6223/6173/7311/6168/6208/6209/6130/4736/6210/6222/9349/6187/6147/6188/1933/6139/6231/6189/6142/1915/6152/23521/6122/6227/6138/6164/6201/6143/25873/6170/6202/200916/6125/6146/6136/6175/6156/6192/51121/6134/6132/6160/11224/6228/6169/6206/9045/6165
SHH	G44118	REACTOME_EUKARYOTIC_TRANSLATION_INITIATION	REACTOME_EUKARYOTIC_TRANSLATION_INITIATION	118	0.646069	3.0911	1e-10	1.00917e-08	8.22807e-09	3785	tags=68%, list=23%, signal=53%	27335/6230/6205/6217/6157/6159/6191/6135/6144/6171/6128/6204/6154/6229/6193/6158/6161/9669/6218/6167/6141/6223/6173/7311/6168/6208/6209/6130/4736/6210/6222/9349/6187/10480/8663/6147/6188/6139/6231/6189/6142/8665/6152/23521/1973/6122/8661/8667/8664/6227/51386/6138/6164/1968/6201/6143/25873/6170/6202/8662/200916/8892/6125/6146/6136/6175/6156/6192/51121/6134/6132/6160/11224/6228/6169/8666/6206/9045/…
SHH	G44118	REACTOME_RESPONSE_OF_EIF2AK4_GCN2_TO_AMINO_ACID_DEFICIENCY	REACTOME_RESPONSE_OF_EIF2AK4_GCN2_TO_AMINO_ACID_DEFICIENCY	100	0.64846	3.00118	1e-10	1.00917e-08	8.22807e-09	3785	tags=70%, list=23%, signal=55%	6230/6205/6217/6157/6159/6191/6135/6144/6171/6128/6204/6154/6229/6193/6158/6161/6218/6167/6141/6223/6173/7311/6168/6208/6209/55364/6130/4736/6210/6222/9349/10985/6187/6147/6188/6139/6231/6189/6142/6152/23521/6122/6227/6138/6164/1968/6201/6143/25873/6170/6202/200916/6125/6146/6136/6175/6156/1054/6192/51121/6134/6132/6160/11224/6228/6169/1386/6206/9045/6165
SHH	G44118	REACTOME_SELENOAMINO_ACID_METABOLISM	REACTOME_SELENOAMINO_ACID_METABOLISM	115	0.623674	2.97391	1e-10	1.00917e-08	8.22807e-09	3785	tags=63%, list=23%, signal=49%	6230/6205/6217/6157/6159/6191/6135/79048/6144/6171/6128/6204/6154/6229/5859/6193/6158/6161/6218/6167/6141/6223/6173/7311/6168/6208/6209/6130/4736/6210/6222/9349/6187/6147/3376/6188/1615/6139/6231/9060/6189/6142/7965/6152/23521/6122/6227/6138/6164/6201/6143/51520/25873/6170/6202/200916/6125/6146/6136/6175/6156/6192/51121/6134/6132/6160/11224/6228/6169/6206/9045/6165
SHH	G44118	REACTOME_SRP_DEPENDENT_COTRANSLATIONAL_PROTEIN_TARGETING_TO_MEMBRANE	REACTOME_SRP_DEPENDENT_COTRANSLATIONAL_PROTEIN_TARGETING_TO_MEMBRANE	111	0.620712	2.949	1e-10	1.00917e-08	8.22807e-09	3785	tags=63%, list=23%, signal=49%	6230/6205/6217/6157/6159/6191/6135/6144/6171/6128/6204/6154/6229/6193/6158/6161/6218/6167/6141/6223/6173/7311/6168/6208/6209/6130/4736/6210/6222/9349/6187/6147/23478/6188/6139/6231/6189/6729/6142/6152/23521/6122/6227/6731/6138/6164/6201/6143/25873/6170/6202/200916/6727/6125/6746/6146/6136/6175/6156/6192/51121/6134/6132/6160/11224/6228/6169/6206/9045/6165
SHH	G44168	REACTOME_EUKARYOTIC_TRANSLATION_ELONGATION	REACTOME_EUKARYOTIC_TRANSLATION_ELONGATION	92	0.679303	2.95157	1e-10	9.53112e-09	7.61363e-09	3919	tags=74%, list=23%, signal=57%	6230/6205/1936/6171/6135/6217/6167/6161/6204/6154/6128/6157/6144/6173/6168/6147/1937/6158/6208/9349/6222/4736/6218/6229/6210/6209/6130/6191/6159/6188/6193/7311/1933/6189/6223/6141/6192/6227/6152/6122/1915/6143/6170/6164/6138/23521/6142/200916/6187/51121/6202/6201/6156/6139/6125/6169/6146/6136/6134/6165/25873/11224/6175/9045/6231/6132/6228/6155
SHH	G44168	REACTOME_EUKARYOTIC_TRANSLATION_INITIATION	REACTOME_EUKARYOTIC_TRANSLATION_INITIATION	118	0.637968	2.86669	1e-10	9.53112e-09	7.61363e-09	4215	tags=69%, list=25%, signal=52%	27335/6230/6205/6171/6135/6217/6167/6161/9669/6204/6154/8663/6128/10480/6157/6144/6173/6168/6147/6158/6208/9349/6222/4736/6218/6229/6210/6209/6130/6191/6159/6188/6193/7311/1968/8664/6189/8667/6223/6141/8661/6192/1973/6227/6152/8892/6122/6143/6170/6164/6138/23521/6142/200916/6187/51121/6202/6201/6156/6139/8665/6125/6169/51386/6146/6136/6134/6165/25873/11224/6175/9045/8662/6231/6132/6228/6155/8668/…
SHH	G44168	REACTOME_RESPONSE_OF_EIF2AK4_GCN2_TO_AMINO_ACID_DEFICIENCY	REACTOME_RESPONSE_OF_EIF2AK4_GCN2_TO_AMINO_ACID_DEFICIENCY	100	0.644205	2.83661	1e-10	9.53112e-09	7.61363e-09	4109	tags=71%, list=25%, signal=54%	6230/6205/6171/6135/6217/6167/6161/6204/6154/6128/6157/6144/6173/6168/6147/6158/6208/9349/6222/4736/6218/6229/6210/6209/6130/6191/6159/6188/6193/10985/7311/55364/1968/6189/6223/6141/6192/6227/6152/6122/6143/6170/6164/6138/23521/6142/200916/6187/51121/6202/6201/6156/6139/6125/1386/6169/6146/6136/6134/6165/25873/11224/6175/1054/9045/6231/6132/6228/6155/6160/1051
SHH	G44168	REACTOME_SELENOAMINO_ACID_METABOLISM	REACTOME_SELENOAMINO_ACID_METABOLISM	115	0.616302	2.76461	1e-10	9.53112e-09	7.61363e-09	3919	tags=63%, list=23%, signal=48%	6230/6205/6171/6135/6217/6167/6161/79048/6204/6154/6128/5859/3376/6157/6144/6173/6168/6147/6158/6208/9349/6222/4736/6218/6229/6210/6209/6130/1615/6191/6159/6188/6193/7311/6189/51520/9060/6223/6141/6192/6227/6152/6122/6143/6170/6164/6138/23521/6142/200916/6187/51121/6202/6201/6156/7965/6139/6125/6169/6146/6136/6134/6165/9061/25873/11224/6175/9045/6231/6132/6228/6155
SHH	G44168	REACTOME_SRP_DEPENDENT_COTRANSLATIONAL_PROTEIN_TARGETING_TO_MEMBRANE	REACTOME_SRP_DEPENDENT_COTRANSLATIONAL_PROTEIN_TARGETING_TO_MEMBRANE	111	0.610154	2.72418	1e-10	9.53112e-09	7.61363e-09	3919	tags=63%, list=23%, signal=49%	6230/6205/6171/6135/6217/6167/6161/6204/6154/6128/6157/6144/6173/6168/6147/6158/6208/9349/6222/4736/23478/6218/6229/6210/6729/6209/6130/6731/6191/6159/6188/6193/7311/6189/6223/6141/6192/6227/6152/6122/6143/6727/6746/6170/6164/6138/23521/6142/200916/6187/51121/6202/6201/6156/6139/6125/6169/6146/6136/10952/6134/6165/25873/11224/6175/9045/6231/6132/6228/6155
SHH	G44147	REACTOME_EUKARYOTIC_TRANSLATION_ELONGATION	REACTOME_EUKARYOTIC_TRANSLATION_ELONGATION	92	0.687366	3.02308	1e-10	8.95478e-09	7.26221e-09	3870	tags=75%, list=23%, signal=58%	6230/6205/1936/6217/6135/6171/6167/6161/6204/6128/6154/6157/6144/1937/6191/6173/6158/6229/6168/6208/6218/6159/6147/4736/9349/6222/6209/6210/6130/6193/7311/6188/1933/6223/6141/6189/6152/6122/6227/1915/6187/6143/6142/23521/6138/6164/6139/6192/6170/200916/6201/6202/51121/6125/6156/6169/6231/6146/6136/25873/6134/6165/6175/11224/6228/6160/9045/6132/6155
SHH	G44147	REACTOME_EUKARYOTIC_TRANSLATION_INITIATION	REACTOME_EUKARYOTIC_TRANSLATION_INITIATION	118	0.636986	2.90638	1e-10	8.95478e-09	7.26221e-09	3870	tags=66%, list=23%, signal=51%	27335/6230/6205/6217/6135/6171/6167/6161/6204/6128/9669/6154/6157/8663/6144/6191/6173/10480/6158/6229/6168/6208/6218/6159/6147/4736/9349/6222/6209/6210/6130/6193/7311/6188/6223/6141/1968/6189/8664/8667/8661/1973/6152/6122/6227/6187/6143/8892/6142/23521/6138/6164/6139/6192/6170/8665/200916/6201/6202/51121/6125/6156/51386/6169/6231/6146/6136/25873/6134/6165/6175/8662/11224/6228/6160/9045/6132/6155
SHH	G44147	REACTOME_RESPONSE_OF_EIF2AK4_GCN2_TO_AMINO_ACID_DEFICIENCY	REACTOME_RESPONSE_OF_EIF2AK4_GCN2_TO_AMINO_ACID_DEFICIENCY	100	0.650517	2.89509	1e-10	8.95478e-09	7.26221e-09	3870	tags=70%, list=23%, signal=54%	6230/6205/6217/6135/6171/6167/6161/6204/6128/6154/6157/6144/6191/6173/6158/6229/6168/6208/6218/6159/6147/4736/9349/6222/6209/6210/6130/6193/55364/7311/6188/10985/6223/6141/1968/6189/6152/6122/6227/6187/6143/6142/23521/6138/6164/6139/6192/6170/200916/6201/6202/51121/6125/6156/6169/6231/6146/6136/1386/25873/6134/6165/6175/11224/6228/1054/6160/9045/6132/6155
SHH	G44147	REACTOME_SELENOAMINO_ACID_METABOLISM	REACTOME_SELENOAMINO_ACID_METABOLISM	115	0.625029	2.85493	1e-10	8.95478e-09	7.26221e-09	3870	tags=63%, list=23%, signal=49%	6230/6205/6217/6135/6171/6167/6161/79048/6204/6128/5859/6154/6157/6144/6191/6173/3376/6158/6229/6168/6208/6218/6159/6147/4736/9349/6222/6209/6210/6130/6193/1615/7311/6188/6223/6141/6189/9060/51520/6152/6122/6227/6187/6143/6142/23521/6138/6164/6139/6192/6170/7965/200916/6201/6202/51121/6125/6156/6169/6231/6146/6136/25873/6134/6165/6175/11224/9061/6228/6160/9045/6132/6155
SHH	G44147	REACTOME_NONSENSE_MEDIATED_DECAY_NMD	REACTOME_NONSENSE_MEDIATED_DECAY_NMD	114	0.612306	2.7909	1e-10	8.95478e-09	7.26221e-09	3870	tags=62%, list=23%, signal=48%	6230/6205/55629/6217/6135/6171/6167/6161/6204/6128/6154/6157/6144/6191/6173/6158/6229/6168/6208/6218/6159/6147/4736/9349/6222/6209/6210/6130/6193/7311/6188/6223/6141/4686/55802/6189/6152/6122/6227/6187/6143/6142/23521/6138/6164/6139/6192/6170/200916/6201/6202/51121/6125/6156/6169/6231/6146/6136/25873/6134/55110/6165/6175/11224/65110/9887/6228/6160/9045/6132/6155
SHH	G44134	REACTOME_EUKARYOTIC_TRANSLATION_ELONGATION	REACTOME_EUKARYOTIC_TRANSLATION_ELONGATION	92	0.681139	2.91138	1e-10	9.31538e-09	7.57895e-09	4009	tags=75%, list=24%, signal=57%	6230/6205/6135/6167/1936/6171/6161/6217/6128/6204/6154/6173/6157/6208/6168/6147/6144/6229/1937/9349/6222/6158/4736/6130/6159/6218/6191/6209/6210/6188/6193/7311/1933/6189/6141/6223/6192/6152/6122/6227/1915/6143/6138/6170/6142/51121/6164/23521/6187/6202/6125/6201/200916/6139/6169/6156/6146/6136/6165/25873/6134/11224/6155/6228/6175/9045/6132/6231/6160
SHH	G44134	REACTOME_EUKARYOTIC_TRANSLATION_INITIATION	REACTOME_EUKARYOTIC_TRANSLATION_INITIATION	118	0.64171	2.88665	1e-10	9.31538e-09	7.57895e-09	4517	tags=74%, list=27%, signal=54%	27335/6230/6205/6135/6167/6171/6161/6217/6128/6204/9669/10480/6154/8663/6173/6157/6208/6168/6147/6144/6229/9349/6222/6158/4736/6130/6159/6218/6191/6209/6210/6188/1968/6193/7311/8664/6189/8667/6141/8661/6223/6192/6152/6122/8892/1973/6227/6143/6138/6170/6142/51121/6164/23521/6187/6202/6125/6201/8665/200916/6139/6169/6156/6146/51386/6136/6165/25873/6134/11224/6155/6228/6175/9045/8662/8668/6132/6231/…
SHH	G44134	REACTOME_RESPONSE_OF_EIF2AK4_GCN2_TO_AMINO_ACID_DEFICIENCY	REACTOME_RESPONSE_OF_EIF2AK4_GCN2_TO_AMINO_ACID_DEFICIENCY	100	0.645377	2.83171	1e-10	9.31538e-09	7.57895e-09	4009	tags=70%, list=24%, signal=54%	6230/6205/6135/6167/6171/6161/6217/6128/6204/6154/6173/6157/6208/6168/6147/6144/6229/9349/6222/6158/4736/6130/6159/6218/6191/6209/6210/6188/1968/55364/6193/7311/10985/6189/6141/6223/6192/6152/6122/6227/6143/6138/6170/6142/51121/6164/23521/6187/6202/6125/6201/200916/6139/6169/6156/1386/6146/6136/6165/25873/6134/11224/6155/6228/6175/1054/9045/6132/6231/6160
SHH	G44134	REACTOME_SELENOAMINO_ACID_METABOLISM	REACTOME_SELENOAMINO_ACID_METABOLISM	115	0.615221	2.76612	1e-10	9.31538e-09	7.57895e-09	4009	tags=63%, list=24%, signal=49%	6230/6205/6135/6167/6171/6161/6217/79048/6128/6204/3376/6154/5859/6173/6157/6208/6168/6147/6144/6229/9349/6222/6158/4736/6130/6159/6218/6191/6209/6210/1615/6188/6193/7311/51520/6189/6141/9060/6223/6192/6152/6122/6227/6143/6138/6170/6142/51121/6164/23521/6187/6202/6125/6201/200916/7965/6139/6169/6156/6146/6136/6165/25873/6134/9061/11224/6155/6228/6175/9045/6132/6231/6160
SHH	G44134	REACTOME_NONSENSE_MEDIATED_DECAY_NMD	REACTOME_NONSENSE_MEDIATED_DECAY_NMD	114	0.611445	2.73734	1e-10	9.31538e-09	7.57895e-09	4081	tags=63%, list=24%, signal=48%	6230/6205/55629/6135/6167/6171/6161/6217/6128/6204/6154/6173/6157/6208/6168/6147/6144/6229/9349/6222/6158/4736/6130/6159/6218/6191/6209/6210/6188/6193/4686/7311/55802/6189/6141/6223/6192/6152/6122/6227/6143/6138/6170/6142/51121/6164/23521/6187/6202/6125/6201/200916/6139/6169/6156/6146/9887/55110/6136/6165/25873/6134/11224/6155/6228/6175/9045/6132/65110/6231/6160/4116
SHH	G44139	REACTOME_EUKARYOTIC_TRANSLATION_ELONGATION	REACTOME_EUKARYOTIC_TRANSLATION_ELONGATION	92	0.684057	2.96799	1e-10	1.00917e-08	8.11404e-09	3772	tags=73%, list=23%, signal=57%	6230/6205/1936/6167/6171/6135/6217/6161/6128/6204/6154/6157/6173/6208/1937/6168/6158/6159/6229/4736/9349/6147/6222/6218/6210/6130/6144/6209/6191/6188/1933/6193/6189/7311/6192/6152/6223/6141/6122/6227/1915/6143/6138/51121/6170/6142/6164/23521/6201/6187/6156/200916/6139/6202/6125/6169/6136/6146/6165/6134/25873/11224/9045/6155/6132/6228/6175
SHH	G44139	REACTOME_EUKARYOTIC_TRANSLATION_INITIATION	REACTOME_EUKARYOTIC_TRANSLATION_INITIATION	118	0.635104	2.8743	1e-10	1.00917e-08	8.11404e-09	4194	tags=69%, list=25%, signal=52%	27335/6230/6205/6167/6171/6135/8663/6217/6161/6128/10480/9669/6204/6154/6157/6173/6208/6168/6158/6159/6229/4736/9349/6147/6222/6218/6210/6130/6144/6209/6191/6188/1968/6193/8664/6189/7311/6192/8667/8661/8892/6152/6223/6141/6122/1973/6227/6143/6138/51121/6170/6142/6164/23521/6201/8665/6187/6156/200916/6139/6202/6125/6169/51386/6136/6146/6165/6134/25873/11224/9045/6155/6132/6228/6175/1975/6160/1983/…
SHH	G44139	REACTOME_RESPONSE_OF_EIF2AK4_GCN2_TO_AMINO_ACID_DEFICIENCY	REACTOME_RESPONSE_OF_EIF2AK4_GCN2_TO_AMINO_ACID_DEFICIENCY	100	0.646312	2.8288	1e-10	1.00917e-08	8.11404e-09	3814	tags=68%, list=23%, signal=53%	6230/6205/6167/6171/6135/6217/6161/6128/6204/6154/6157/6173/6208/6168/6158/6159/6229/4736/9349/6147/6222/6218/6210/6130/6144/6209/6191/6188/1968/55364/6193/6189/7311/10985/6192/6152/6223/6141/6122/6227/6143/6138/51121/6170/6142/6164/23521/6201/6187/6156/200916/6139/6202/6125/1386/6169/6136/6146/6165/6134/25873/11224/9045/6155/6132/6228/6175/1054
SHH	G44139	REACTOME_SELENOAMINO_ACID_METABOLISM	REACTOME_SELENOAMINO_ACID_METABOLISM	115	0.614588	2.74874	1e-10	1.00917e-08	8.11404e-09	3953	tags=63%, list=24%, signal=48%	6230/6205/6167/6171/6135/6217/6161/79048/6128/6204/5859/6154/3376/6157/6173/6208/6168/6158/6159/6229/4736/9349/6147/6222/6218/6210/6130/6144/6209/6191/6188/1615/51520/6193/6189/7311/9060/6192/6152/6223/6141/6122/6227/6143/6138/51121/6170/6142/6164/23521/6201/6187/6156/200916/6139/6202/7965/6125/6169/6136/6146/6165/6134/25873/11224/9045/6155/6132/6228/6175/9061/6160
SHH	G44139	REACTOME_SRP_DEPENDENT_COTRANSLATIONAL_PROTEIN_TARGETING_TO_MEMBRANE	REACTOME_SRP_DEPENDENT_COTRANSLATIONAL_PROTEIN_TARGETING_TO_MEMBRANE	111	0.615115	2.74077	1e-10	1.00917e-08	8.11404e-09	3772	tags=62%, list=23%, signal=48%	6230/6205/6167/6171/6135/6217/6161/6128/6204/6154/6157/6173/6208/6168/6158/6159/6229/4736/9349/6147/6222/6218/6210/6130/23478/6729/6144/6731/6209/6191/6188/6193/6189/7311/6192/6152/6223/6141/6122/6227/6727/6143/6138/51121/6170/6746/6142/6164/23521/6201/6187/6156/200916/6139/6202/6125/6169/6136/6146/6165/6134/25873/11224/10952/9045/6155/6132/6228/6175
SHH	G44146	REACTOME_EUKARYOTIC_TRANSLATION_ELONGATION	REACTOME_EUKARYOTIC_TRANSLATION_ELONGATION	92	0.660987	2.99926	1e-10	1.00917e-08	7.85965e-09	3432	tags=65%, list=20%, signal=52%	6230/6205/6144/6217/6204/6135/6191/1936/6171/6157/7311/6161/6193/6128/6223/6147/1937/6141/6209/6158/9349/6154/6222/6173/6218/6229/6159/6168/6210/4736/6130/6208/6187/6167/6231/6189/6188/1933/6139/1915/6142/6164/6143/6202/6122/6125/6227/23521/6152/200916/6170/6146/6138/6169/6201/6175/25873/6156/6134/6136
SHH	G44146	REACTOME_EUKARYOTIC_TRANSLATION_INITIATION	REACTOME_EUKARYOTIC_TRANSLATION_INITIATION	118	0.623128	2.9435	1e-10	1.00917e-08	7.85965e-09	4885	tags=75%, list=29%, signal=54%	27335/6230/6205/6144/6217/6204/6135/6191/6171/6157/7311/9669/6161/6193/6128/6223/6147/6141/6209/6158/9349/6154/6222/6173/6218/6229/6159/6168/6210/4736/6130/6208/6187/6167/6231/10480/6189/6188/8664/8663/6139/1968/6142/6164/8665/6143/6202/6122/6125/1973/6227/8667/23521/8662/6152/8661/200916/6170/51386/6146/6138/6169/6201/6175/8892/25873/8668/6156/6134/6136/8666/6165/11224/51121/6206/6160/6232/1967/…
SHH	G44146	REACTOME_RESPONSE_OF_EIF2AK4_GCN2_TO_AMINO_ACID_DEFICIENCY	REACTOME_RESPONSE_OF_EIF2AK4_GCN2_TO_AMINO_ACID_DEFICIENCY	100	0.622131	2.84643	1e-10	1.00917e-08	7.85965e-09	4190	tags=68%, list=25%, signal=51%	6230/6205/6144/6217/6204/6135/6191/6171/6157/7311/6161/6193/6128/6223/10985/6147/6141/6209/6158/9349/6154/6222/6173/6218/6229/6159/6168/6210/4736/6130/55364/6208/6187/6167/6231/6189/6188/6139/1968/6142/6164/6143/6202/6122/6125/6227/23521/6152/200916/6170/6146/6138/6169/6201/1054/6175/25873/6156/6134/6136/6165/11224/51121/6206/6160/1386/6232/467
SHH	G44146	REACTOME_SELENOAMINO_ACID_METABOLISM	REACTOME_SELENOAMINO_ACID_METABOLISM	115	0.603898	2.84285	1e-10	1.00917e-08	7.85965e-09	3432	tags=56%, list=20%, signal=45%	6230/6205/6144/6217/6204/6135/6191/79048/6171/5859/6157/7311/6161/6193/6128/6223/6147/3376/6141/6209/6158/9349/6154/6222/6173/6218/6229/6159/6168/6210/4736/6130/6208/1615/6187/6167/6231/6189/6188/6139/6142/9060/6164/6143/6202/6122/6125/6227/9061/23521/7965/6152/200916/6170/6146/6138/6169/51520/6201/6175/25873/6156/6134/6136
SHH	G44146	REACTOME_SRP_DEPENDENT_COTRANSLATIONAL_PROTEIN_TARGETING_TO_MEMBRANE	REACTOME_SRP_DEPENDENT_COTRANSLATIONAL_PROTEIN_TARGETING_TO_MEMBRANE	111	0.605714	2.82549	1e-10	1.00917e-08	7.85965e-09	4596	tags=69%, list=27%, signal=51%	6230/6205/6144/6217/6204/6135/6191/6171/6157/7311/6161/6193/6128/6223/23478/6147/6141/6209/6158/9349/6154/6222/6173/6218/6229/6159/6168/6210/4736/6130/6208/6187/6167/6231/6189/6731/6188/6729/6139/6142/6164/6143/6202/6122/6125/6227/23521/6152/200916/6170/6746/6146/10952/6138/6169/6201/6727/6175/25873/6156/6134/6136/6747/6165/11224/23471/51121/6206/6160/6232/6748/6734/6192/1650/9045/6228/6129
SHH	G44135	REACTOME_EUKARYOTIC_TRANSLATION_ELONGATION	REACTOME_EUKARYOTIC_TRANSLATION_ELONGATION	92	0.683685	2.98378	1e-10	1.00917e-08	8.22807e-09	3943	tags=75%, list=24%, signal=58%	6230/6205/1936/6217/6135/6171/6167/6161/6128/6157/6204/6154/6159/1937/6229/6191/6158/6144/6173/6208/6168/6218/4736/6147/9349/6222/6130/6209/6210/6193/7311/6188/1933/6223/6141/6189/6152/6187/1915/6122/6192/6227/6138/6142/6143/23521/6139/6164/6170/51121/6201/200916/6202/6125/6156/6146/6231/6136/6169/25873/6134/6175/6165/11224/6228/9045/6132/6155/6160
SHH	G44135	REACTOME_EUKARYOTIC_TRANSLATION_INITIATION	REACTOME_EUKARYOTIC_TRANSLATION_INITIATION	118	0.632294	2.89231	1e-10	1.00917e-08	8.22807e-09	3943	tags=66%, list=24%, signal=51%	27335/6230/6205/6217/6135/6171/6167/6161/6128/6157/6204/6154/9669/8663/6159/6229/6191/6158/6144/6173/10480/6208/6168/6218/4736/6147/9349/6222/6130/6209/6210/6193/7311/6188/6223/6141/1968/6189/8664/8661/8667/6152/1973/6187/6122/8892/6192/6227/6138/6142/6143/23521/6139/8665/6164/6170/51121/6201/200916/6202/51386/6125/6156/6146/6231/6136/6169/25873/6134/6175/6165/11224/8662/6228/9045/6132/6155/6160
SHH	G44135	REACTOME_RESPONSE_OF_EIF2AK4_GCN2_TO_AMINO_ACID_DEFICIENCY	REACTOME_RESPONSE_OF_EIF2AK4_GCN2_TO_AMINO_ACID_DEFICIENCY	100	0.646415	2.88545	1e-10	1.00917e-08	8.22807e-09	3943	tags=70%, list=24%, signal=54%	6230/6205/6217/6135/6171/6167/6161/6128/6157/6204/6154/6159/6229/6191/6158/6144/6173/6208/6168/6218/4736/6147/9349/6222/6130/6209/6210/6193/55364/7311/6188/10985/6223/6141/1968/6189/6152/6187/6122/6192/6227/6138/6142/6143/23521/6139/6164/6170/51121/6201/200916/6202/6125/6156/6146/6231/6136/6169/1386/25873/6134/6175/6165/11224/6228/1054/9045/6132/6155/6160
SHH	G44135	REACTOME_SELENOAMINO_ACID_METABOLISM	REACTOME_SELENOAMINO_ACID_METABOLISM	115	0.620338	2.8229	1e-10	1.00917e-08	8.22807e-09	3943	tags=63%, list=24%, signal=49%	6230/6205/6217/6135/6171/6167/79048/6161/6128/6157/6204/6154/5859/6159/6229/6191/6158/6144/6173/6208/3376/6168/6218/4736/6147/9349/6222/6130/6209/6210/6193/7311/6188/1615/6223/6141/9060/6189/51520/6152/6187/6122/6192/6227/6138/6142/6143/23521/6139/6164/7965/6170/51121/6201/200916/6202/6125/6156/6146/6231/6136/6169/25873/6134/6175/6165/11224/6228/9045/6132/9061/6155/6160
SHH	G44135	REACTOME_SRP_DEPENDENT_COTRANSLATIONAL_PROTEIN_TARGETING_TO_MEMBRANE	REACTOME_SRP_DEPENDENT_COTRANSLATIONAL_PROTEIN_TARGETING_TO_MEMBRANE	111	0.615235	2.78387	1e-10	1.00917e-08	8.22807e-09	3943	tags=64%, list=24%, signal=49%	6230/6205/6217/6135/6171/6167/6161/6128/6157/6204/6154/6159/6229/6191/6158/6144/6173/6208/6168/6218/4736/6147/9349/23478/6222/6130/6209/6210/6193/6729/7311/6188/6223/6731/6141/6189/6152/6187/6122/6192/6227/6138/6142/6727/6143/23521/6139/6164/6170/6746/51121/6201/200916/6202/6125/6156/6146/6231/6136/6169/25873/6134/6175/6165/10952/11224/6228/9045/6132/6155/6160
SHH	G56098	REACTOME_EUKARYOTIC_TRANSLATION_ELONGATION	REACTOME_EUKARYOTIC_TRANSLATION_ELONGATION	92	0.738722	3.83787	1e-10	4.65769e-09	3.76518e-09	3078	tags=78%, list=18%, signal=64%	6194/6161/6138/6136/6191/6229/6135/1938/6143/4736/1937/6158/6230/6128/6167/6146/6231/6137/1933/6123/6142/6202/51065/6228/6147/6122/6223/6124/6130/6166/6232/6169/6234/6125/6222/25873/6205/6206/200916/6168/6208/6188/6173/6175/6155/1915/6176/6154/7311/6209/6170/6160/6165/6141/6152/6187/6217/6204/9045/11224/6203/6218/6181/9349/6189/116832/6129/23521/6207/6157/6139/6164
SHH	G56098	REACTOME_RESPONSE_OF_EIF2AK4_GCN2_TO_AMINO_ACID_DEFICIENCY	REACTOME_RESPONSE_OF_EIF2AK4_GCN2_TO_AMINO_ACID_DEFICIENCY	100	0.65967	3.5181	1e-10	4.65769e-09	3.76518e-09	3078	tags=70%, list=18%, signal=57%	6194/6161/6138/6136/6191/6229/6135/6143/4736/6158/6230/6128/6167/6146/6231/6137/6123/1968/6142/6202/51065/6228/55364/6147/6122/6223/6124/6130/6166/6232/6169/6234/6125/6222/25873/6205/6206/200916/6168/6208/6188/6173/6175/6155/6176/6154/7311/6209/6170/6160/6165/6141/6152/6187/6217/6204/9045/11224/6203/6218/6181/9349/6189/116832/6129/23521/6207/6157/6139/6164
SHH	G56098	REACTOME_EUKARYOTIC_TRANSLATION_INITIATION	REACTOME_EUKARYOTIC_TRANSLATION_INITIATION	118	0.647306	3.48364	1e-10	4.65769e-09	3.76518e-09	3078	tags=64%, list=18%, signal=53%	6194/6161/6138/6136/6191/6229/6135/8666/6143/4736/6158/6230/6128/6167/6146/6231/6137/51386/6123/8664/1968/6142/6202/51065/6228/6147/6122/6223/6124/6130/6166/6232/6169/6234/6125/6222/25873/6205/6206/200916/8661/6168/6208/6188/6173/6175/6155/6176/6154/7311/6209/6170/6160/6165/6141/6152/6187/6217/6204/9045/11224/6203/6218/6181/26986/9349/6189/116832/6129/1975/23521/8665/6207/6157/6139/6164
SHH	G56098	REACTOME_SELENOAMINO_ACID_METABOLISM	REACTOME_SELENOAMINO_ACID_METABOLISM	115	0.645845	3.46123	1e-10	4.65769e-09	3.76518e-09	3078	tags=65%, list=18%, signal=54%	6194/6161/6138/6136/6191/6229/6135/6143/4736/6158/6230/6128/6167/6146/6231/6137/6123/6142/9255/6202/51065/6228/6147/6122/6223/6124/6130/6166/6232/6169/6234/51520/6125/6222/25873/27232/6205/6206/200916/9061/6168/6208/6188/6173/6175/6155/5859/6176/6154/7311/6209/6170/6160/6165/6141/6152/6187/6217/6204/9045/1491/11224/6203/6218/6181/51540/9349/6189/116832/6129/23521/6207/6157/6139/6164
SHH	G56098	REACTOME_SRP_DEPENDENT_COTRANSLATIONAL_PROTEIN_TARGETING_TO_MEMBRANE	REACTOME_SRP_DEPENDENT_COTRANSLATIONAL_PROTEIN_TARGETING_TO_MEMBRANE	111	0.635393	3.39866	1e-10	4.65769e-09	3.76518e-09	3078	tags=64%, list=18%, signal=53%	6194/6161/6138/6136/6191/6229/6135/6143/4736/6158/6230/6128/6167/6146/6231/6137/6123/6142/6202/51065/6228/6147/6122/6223/6124/6130/6166/6232/6169/6234/6125/6222/25873/6205/6206/200916/6168/6208/6188/6173/6175/6155/6176/6154/7311/6209/6170/6160/6165/6141/6152/6187/6217/6204/6747/9045/11224/6203/6218/6181/9349/6189/116832/6129/6748/23521/23478/6207/6157/6139/6164
SHH	G56123	REACTOME_EUKARYOTIC_TRANSLATION_ELONGATION	REACTOME_EUKARYOTIC_TRANSLATION_ELONGATION	92	0.771625	4.06239	1e-10	8.65e-09	6.96992e-09	2453	tags=76%, list=15%, signal=65%	6194/6229/6138/6161/6136/6191/6135/1938/6128/6146/4736/6167/6158/6143/1937/6230/6137/1933/6142/6130/6166/6231/6202/6228/6122/6123/6147/6232/6125/6124/25873/6173/6234/6169/6205/6222/6208/6223/6168/6155/6206/6188/6154/200916/1915/51065/6175/9045/6141/6176/6165/6160/6152/6209/6170/11224/6217/7311/6218/6157/6204/6189/6129/9349/6203/6187/6139/23521/6164/6181
SHH	G56123	REACTOME_RESPONSE_OF_EIF2AK4_GCN2_TO_AMINO_ACID_DEFICIENCY	REACTOME_RESPONSE_OF_EIF2AK4_GCN2_TO_AMINO_ACID_DEFICIENCY	100	0.691943	3.66711	1e-10	8.65e-09	6.96992e-09	2453	tags=68%, list=15%, signal=58%	6194/6229/6138/6161/6136/6191/6135/6128/6146/4736/6167/6158/6143/6230/6137/6142/6130/6166/6231/6202/6228/1968/6122/6123/6147/6232/6125/6124/25873/6173/6234/6169/6205/6222/6208/6223/6168/6155/55364/6206/6188/6154/200916/51065/6175/9045/6141/6176/6165/6160/6152/6209/6170/11224/6217/7311/6218/6157/6204/6189/6129/9349/6203/6187/6139/23521/6164/6181
SHH	G56123	REACTOME_EUKARYOTIC_TRANSLATION_INITIATION	REACTOME_EUKARYOTIC_TRANSLATION_INITIATION	118	0.664044	3.61808	1e-10	8.65e-09	6.96992e-09	2267	tags=59%, list=14%, signal=52%	6194/6229/6138/6161/6136/6191/6135/6128/6146/4736/6167/6158/6143/8666/6230/6137/51386/6142/6130/6166/6231/6202/6228/1968/6122/6123/6147/6232/6125/6124/8661/25873/6173/6234/6169/6205/8664/6222/6208/6223/6168/6155/6206/6188/6154/200916/51065/6175/9045/6141/6176/6165/6160/6152/6209/6170/11224/6217/7311/6218/6157/6204/6189/6129/9349/6203/6187/26986/6139/23521
SHH	G56123	REACTOME_SELENOAMINO_ACID_METABOLISM	REACTOME_SELENOAMINO_ACID_METABOLISM	115	0.665319	3.60182	1e-10	8.65e-09	6.96992e-09	2267	tags=61%, list=14%, signal=53%	6194/6229/6138/6161/6136/6191/6135/6128/6146/4736/6167/6158/6143/9255/6230/6137/6142/6130/6166/6231/6202/6228/6122/6123/6147/6232/6125/6124/25873/6173/6234/6169/6205/6222/6208/6223/27232/6168/6155/6206/6188/6154/5859/200916/51065/51520/9061/6175/9045/6141/6176/6165/6160/6152/6209/6170/11224/6217/7311/6218/6157/6204/6189/6129/1491/9349/6203/6187/6139/23521
SHH	G56123	REACTOME_SRP_DEPENDENT_COTRANSLATIONAL_PROTEIN_TARGETING_TO_MEMBRANE	REACTOME_SRP_DEPENDENT_COTRANSLATIONAL_PROTEIN_TARGETING_TO_MEMBRANE	111	0.637545	3.45013	1e-10	8.65e-09	6.96992e-09	2453	tags=59%, list=15%, signal=51%	6194/6229/6138/6161/6136/6191/6135/6128/6146/4736/6167/6158/6143/6230/6137/6142/6130/6166/6231/6202/6228/6122/6123/6147/6232/6125/6124/25873/6173/6234/6169/6205/6222/6208/6223/6168/6155/6206/6188/6154/200916/51065/6175/9045/6141/6176/6165/6160/6152/6209/6170/11224/6217/7311/6218/6157/6204/6189/6129/9349/6203/6187/6139/23521/6164/6181
SHH	G56187	REACTOME_EUKARYOTIC_TRANSLATION_ELONGATION	REACTOME_EUKARYOTIC_TRANSLATION_ELONGATION	92	0.75358	3.89652	1e-10	5.04583e-09	4.07895e-09	2551	tags=75%, list=15%, signal=64%	6194/6138/6161/6136/6229/6191/6135/1938/6143/6128/6158/4736/6167/1937/6146/6230/6137/1933/6231/6142/6202/6228/6130/6122/6147/6124/6232/6234/6125/6223/6169/6123/25873/6205/6166/6222/6173/6168/6206/6208/51065/200916/6155/6188/1915/6175/6154/6176/6209/7311/6141/6165/6160/6170/6152/9045/6217/11224/6204/6187/6218/6203/6189/9349/6181/6129/23521/6157/6139
SHH	G56187	REACTOME_SELENOAMINO_ACID_METABOLISM	REACTOME_SELENOAMINO_ACID_METABOLISM	115	0.660593	3.58329	1e-10	5.04583e-09	4.07895e-09	2551	tags=63%, list=15%, signal=53%	6194/6138/6161/6136/6229/6191/6135/6143/6128/6158/4736/6167/6146/6230/6137/6231/9255/6142/6202/6228/6130/6122/6147/6124/6232/6234/6125/6223/6169/6123/25873/6205/6166/6222/27232/6173/6168/6206/6208/51065/200916/6155/51520/6188/9061/6175/6154/6176/6209/5859/7311/6141/6165/6160/6170/6152/9045/6217/11224/6204/6187/6218/6203/1491/6189/9349/6181/6129/23521/51540/6157/6139
SHH	G56187	REACTOME_EUKARYOTIC_TRANSLATION_INITIATION	REACTOME_EUKARYOTIC_TRANSLATION_INITIATION	118	0.654149	3.5793	1e-10	5.04583e-09	4.07895e-09	2980	tags=65%, list=18%, signal=54%	6194/6138/6161/6136/6229/6191/6135/8666/6143/6128/6158/4736/6167/6146/6230/6137/51386/6231/6142/6202/1968/6228/8664/6130/6122/6147/6124/6232/6234/6125/6223/6169/6123/25873/6205/6166/6222/8661/6173/6168/6206/6208/51065/200916/6155/6188/6175/6154/6176/6209/7311/6141/6165/6160/6170/6152/9045/6217/11224/6204/6187/6218/6203/26986/6189/9349/6181/6129/23521/6157/6139/6164/116832/6207/1975/8665/6233
SHH	G56187	REACTOME_RESPONSE_OF_EIF2AK4_GCN2_TO_AMINO_ACID_DEFICIENCY	REACTOME_RESPONSE_OF_EIF2AK4_GCN2_TO_AMINO_ACID_DEFICIENCY	100	0.676267	3.54253	1e-10	5.04583e-09	4.07895e-09	2551	tags=67%, list=15%, signal=57%	6194/6138/6161/6136/6229/6191/6135/6143/6128/6158/4736/6167/6146/6230/6137/6231/6142/6202/1968/6228/6130/6122/6147/6124/6232/6234/6125/6223/6169/6123/55364/25873/6205/6166/6222/6173/6168/6206/6208/51065/200916/6155/6188/6175/6154/6176/6209/7311/6141/6165/6160/6170/6152/9045/6217/11224/6204/6187/6218/6203/6189/9349/6181/6129/23521/6157/6139
SHH	G56187	REACTOME_SRP_DEPENDENT_COTRANSLATIONAL_PROTEIN_TARGETING_TO_MEMBRANE	REACTOME_SRP_DEPENDENT_COTRANSLATIONAL_PROTEIN_TARGETING_TO_MEMBRANE	111	0.639304	3.46682	1e-10	5.04583e-09	4.07895e-09	2551	tags=59%, list=15%, signal=51%	6194/6138/6161/6136/6229/6191/6135/6143/6128/6158/4736/6167/6146/6230/6137/6231/6142/6202/6228/6130/6122/6147/6124/6232/6234/6125/6223/6169/6123/25873/6205/6166/6222/6173/6168/6206/6208/51065/200916/6155/6188/6175/6154/6176/6209/7311/6141/6165/6160/6170/6152/9045/6217/11224/6204/6187/6218/6203/6189/9349/6181/6747/6129/23521/6157/6139
SHH	G56122	REACTOME_EUKARYOTIC_TRANSLATION_ELONGATION	REACTOME_EUKARYOTIC_TRANSLATION_ELONGATION	92	0.702315	3.7356	1e-10	2.5766e-09	2.00224e-09	3093	tags=71%, list=18%, signal=58%	6194/6138/6161/6191/6229/6136/1938/6135/6143/6128/6146/6230/1937/6167/4736/6158/6142/6228/6231/1933/6202/6137/6166/6122/6147/6123/6205/6223/6125/6206/6130/6124/6234/25873/6169/6176/51065/6232/6222/6175/6155/200916/1915/6208/7311/6173/6188/6187/6209/6168/6217/6152/6141/6165/6170/6204/116832/6181/6203/11224/9045/6160/6189/9349/6207
SHH	G56122	REACTOME_HDACS_DEACETYLATE_HISTONES	REACTOME_HDACS_DEACETYLATE_HISTONES	90	0.646327	3.44377	1e-10	2.5766e-09	2.00224e-09	2204	tags=57%, list=13%, signal=49%	8343/8339/8342/8347/8335/8340/85236/8364/8341/3017/3012/440689/10362/8970/54815/8334/8358/8367/8819/9611/85235/9112/8346/8357/8356/554313/8329/3013/8351/8969/3018/8345/8365/8332/126961/8968/8330/8352/8349/317772/55869/8359/8348/8363/8336/653604/8355/8362/5978/5928/8353
SHH	G56122	REACTOME_MEIOTIC_RECOMBINATION	REACTOME_MEIOTIC_RECOMBINATION	79	0.661564	3.39225	1e-10	2.5766e-09	2.00224e-09	2816	tags=63%, list=17%, signal=53%	8343/8339/8342/8347/8335/8340/85236/8364/8341/3017/3012/8970/84057/8334/8358/8367/8346/8357/8356/554313/3013/4361/8351/1017/3018/8345/8365/672/4439/472/126961/8968/10111/4292/8352/8349/8359/1019/8348/8363/653604/3014/8355/8362/8353/27030/56154/121504/8338/6118
SHH	G56122	REACTOME_SELENOAMINO_ACID_METABOLISM	REACTOME_SELENOAMINO_ACID_METABOLISM	115	0.61009	3.38731	1e-10	2.5766e-09	2.00224e-09	3153	tags=59%, list=19%, signal=48%	6194/6138/6161/6191/6229/6136/6135/9255/6143/6128/6146/6230/6167/4736/6158/51520/6142/6228/6231/6202/6137/6166/6122/6147/6123/6205/6223/6125/9061/6206/6130/6124/6234/25873/6169/6176/51065/6232/6222/6175/6155/200916/6208/7311/27232/6173/6188/6187/6209/6168/6217/5859/6152/6141/1491/6165/6170/6204/116832/6181/6203/11224/9045/6160/6189/9349/6207/51091
SHH	G56122	REACTOME_SRP_DEPENDENT_COTRANSLATIONAL_PROTEIN_TARGETING_TO_MEMBRANE	REACTOME_SRP_DEPENDENT_COTRANSLATIONAL_PROTEIN_TARGETING_TO_MEMBRANE	111	0.611861	3.37275	1e-10	2.5766e-09	2.00224e-09	3093	tags=59%, list=18%, signal=49%	6194/6138/6161/6191/6229/6136/6135/6143/6128/6146/6230/6167/4736/6158/6142/6228/6231/6202/6137/6166/6122/6147/6123/6205/6223/6125/6206/6130/6747/6124/6234/25873/6169/6176/51065/6232/6222/6175/6155/200916/6208/7311/6173/6188/6187/6209/6168/6748/6217/6152/6141/6165/6170/6204/29927/23478/116832/6181/6203/11224/9045/6160/58477/6189/9349/6207
SHH	G56126	REACTOME_CONDENSATION_OF_PROPHASE_CHROMOSOMES	REACTOME_CONDENSATION_OF_PROPHASE_CHROMOSOMES	68	0.679784	3.24405	1e-10	2.69111e-09	2.0655e-09	3135	tags=69%, list=19%, signal=56%	8343/8340/8347/8339/8342/8364/8335/3012/85236/3017/8970/8358/8341/8334/387893/8357/8346/554313/8351/8365/8367/126961/5925/23133/8356/8348/3013/8968/8345/5347/3014/8363/3018/8359/3020/128312/653604/6418/10051/8349/8338/8362/23310/121504/8355/891/8352
SHH	G56126	REACTOME_HDACS_DEACETYLATE_HISTONES	REACTOME_HDACS_DEACETYLATE_HISTONES	90	0.630805	3.2005	1e-10	2.69111e-09	2.0655e-09	2935	tags=60%, list=18%, signal=50%	8343/8340/8347/8339/8342/8364/8335/440689/3012/85236/3017/8970/8358/54815/10362/8341/9112/8334/8357/8346/85235/8819/554313/8329/8351/8365/8367/126961/8969/9611/5928/8356/79718/8348/3065/3013/8968/8345/8330/55869/317772/8332/8336/8363/3018/8359/128312/5978/653604/8349/8338/8362/121504/8355
SHH	G56126	REACTOME_MEIOTIC_RECOMBINATION	REACTOME_MEIOTIC_RECOMBINATION	79	0.645768	3.19557	1e-10	2.69111e-09	2.0655e-09	2997	tags=63%, list=18%, signal=52%	8343/8340/8347/8339/8342/8364/8335/3012/85236/84057/3017/8970/8358/8341/8334/8357/1017/8346/554313/8351/8365/4292/8367/126961/4361/672/472/8356/8348/3013/8968/8345/10111/1019/3014/8363/3018/4439/8359/6118/3020/128312/56154/653604/8349/8338/8362/121504/8355/27030
SHH	G56126	REACTOME_DEPOSITION_OF_NEW_CENPA_CONTAINING_NUCLEOSOMES_AT_THE_CENTROMERE	REACTOME_DEPOSITION_OF_NEW_CENPA_CONTAINING_NUCLEOSOMES_AT_THE_CENTROMERE	68	0.649878	3.10133	1e-10	2.69111e-09	2.0655e-09	3027	tags=63%, list=18%, signal=52%	8343/8340/8347/8339/8342/8364/8335/3012/85236/3017/8970/8341/8334/8346/57082/554313/2491/4869/8365/8367/11339/55355/5928/8348/3013/51773/8345/401541/8607/54069/3014/378708/8363/3018/8359/128312/64105/8349/55166/8338/8362/121504/1060
SHH	G56126	REACTOME_ERCC6_CSB_AND_EHMT2_G9A_POSITIVELY_REGULATE_RRNA_EXPRESSION	REACTOME_ERCC6_CSB_AND_EHMT2_G9A_POSITIVELY_REGULATE_RRNA_EXPRESSION	71	0.644971	3.09181	1e-10	2.69111e-09	2.0655e-09	2935	tags=59%, list=18%, signal=49%	8343/8340/8347/8339/8342/8364/8335/3012/85236/3017/8970/8358/54815/8341/9112/8334/8357/8346/554313/8351/8365/8367/126961/5928/8356/8348/3065/3013/8968/8345/3014/8363/3018/8359/3020/128312/653604/8349/8338/8362/121504/8355
SHH	G56125	REACTOME_EUKARYOTIC_TRANSLATION_ELONGATION	REACTOME_EUKARYOTIC_TRANSLATION_ELONGATION	92	0.736754	3.77405	1e-10	4.17586e-09	3.31034e-09	2630	tags=74%, list=16%, signal=63%	6194/6161/6136/6138/6191/6229/6135/6143/1938/4736/6158/6128/6146/6231/1937/6202/1933/6137/6142/6230/6167/6147/6125/6122/6223/6169/6130/6232/6124/6234/6228/6222/200916/25873/6206/6205/51065/6168/6123/6173/6155/6175/6208/7311/6188/1915/6166/6209/6170/6165/6141/6204/6160/6176/6154/6152/6217/6187/11224/9045/9349/6203/6189/6218/6181/6129/6164/23521
SHH	G56125	REACTOME_EUKARYOTIC_TRANSLATION_INITIATION	REACTOME_EUKARYOTIC_TRANSLATION_INITIATION	118	0.648299	3.50263	1e-10	4.17586e-09	3.31034e-09	3527	tags=69%, list=21%, signal=55%	6194/6161/6136/6138/6191/6229/6135/6143/8666/4736/6158/6128/6146/6231/6202/1968/6137/8664/6142/6230/51386/6167/6147/6125/6122/6223/6169/6130/6232/6124/6234/6228/6222/200916/25873/6206/6205/51065/6168/6123/6173/6155/6175/6208/7311/6188/8661/6166/6209/6170/6165/6141/6204/6160/6176/6154/6152/6217/6187/11224/9045/9349/6203/6189/6218/6181/6129/6164/23521/26986/6139/116832/8668/8665/6157/6207/6233/6171…
SHH	G56125	REACTOME_RESPONSE_OF_EIF2AK4_GCN2_TO_AMINO_ACID_DEFICIENCY	REACTOME_RESPONSE_OF_EIF2AK4_GCN2_TO_AMINO_ACID_DEFICIENCY	100	0.664994	3.45688	1e-10	4.17586e-09	3.31034e-09	2630	tags=66%, list=16%, signal=56%	6194/6161/6136/6138/6191/6229/6135/6143/4736/6158/6128/6146/6231/6202/1968/6137/6142/6230/6167/6147/6125/6122/6223/6169/6130/6232/6124/55364/6234/6228/6222/200916/25873/6206/6205/51065/6168/6123/6173/6155/6175/6208/7311/6188/6166/6209/6170/6165/6141/6204/6160/6176/6154/6152/6217/6187/11224/9045/9349/6203/6189/6218/6181/6129/6164/23521
SHH	G56125	REACTOME_SELENOAMINO_ACID_METABOLISM	REACTOME_SELENOAMINO_ACID_METABOLISM	115	0.647126	3.45616	1e-10	4.17586e-09	3.31034e-09	2930	tags=64%, list=17%, signal=53%	6194/6161/6136/6138/6191/6229/6135/6143/4736/6158/6128/6146/6231/6202/9255/6137/6142/6230/6167/6147/6125/6122/6223/6169/6130/6232/9061/6124/6234/6228/6222/200916/25873/6206/6205/51065/27232/6168/6123/6173/6155/6175/6208/7311/6188/51520/6166/6209/5859/6170/1491/6165/6141/6204/6160/6176/6154/6152/6217/6187/11224/9045/9349/6203/6189/6218/6181/6129/6164/23521/6139/51540/1615/116832
SHH	G56125	REACTOME_SRP_DEPENDENT_COTRANSLATIONAL_PROTEIN_TARGETING_TO_MEMBRANE	REACTOME_SRP_DEPENDENT_COTRANSLATIONAL_PROTEIN_TARGETING_TO_MEMBRANE	111	0.639587	3.39671	1e-10	4.17586e-09	3.31034e-09	2640	tags=59%, list=16%, signal=50%	6194/6161/6136/6138/6191/6229/6135/6143/4736/6158/6128/6146/6231/6202/6137/6142/6230/6167/6147/6125/6122/6223/6169/6130/6232/6124/6234/6228/6222/200916/25873/6206/6205/51065/6168/6123/6173/6155/6175/6208/7311/6188/6166/6209/6170/6165/6141/6204/6160/6176/6154/6747/6152/6217/6187/11224/9045/9349/6203/6189/6218/6181/6129/6164/23521/6748
SHH	G56982	REACTOME_RESPIRATORY_ELECTRON_TRANSPORT	REACTOME_RESPIRATORY_ELECTRON_TRANSPORT	103	-0.454432	-2.38119	2.81068e-09	5.67289e-07	4.80281e-07	3551	tags=45%, list=21%, signal=35%	7386/4719/84987/51103/51079/51295/10975/1349/4695/4700/4706/25880/27089/4722/4726/4697/1345/4702/4694/4711/1537/55967/1329/91942/90639/10131/4717/25915/54205/4718/10128/1350/4723/9997/4696/4713/4707/374291/1351/4708/6392/55863/4715/9377/1327/4728
SHH	G56982	REACTOME_INTEGRIN_CELL_SURFACE_INTERACTIONS	REACTOME_INTEGRIN_CELL_SURFACE_INTERACTIONS	79	-0.495389	-2.44929	5.34957e-09	9.25475e-07	7.83531e-07	4903	tags=65%, list=29%, signal=46%	1297/83700/999/1294/3679/375790/961/3683/3676/3383/22801/1288/682/3675/58494/91522/3673/1296/3689/1305/1291/2335/5175/8516/3681/8174/2200/7448/3339/1293/1292/1295/1311/3672/1281/1282/3680/1284/1278/3678/3685/1289/1277/3384/1290/7450/80781/50509/1307/50848/3693
SHH	G56982	REACTOME_COLLAGEN_BIOSYNTHESIS_AND_MODIFYING_ENZYMES	REACTOME_COLLAGEN_BIOSYNTHESIS_AND_MODIFYING_ENZYMES	65	-0.518401	-2.46727	2.6898e-08	3.3628e-06	2.84703e-06	5128	tags=69%, list=31%, signal=48%	9508/1299/1302/8974/85301/1297/1294/1306/5479/1308/5351/169044/1288/81578/10491/91522/1296/23127/1305/7373/55214/1291/1310/1293/1292/1295/26577/5118/5033/1281/1282/1284/1278/5352/283208/136227/1303/1289/1277/871/1290/80781/50509/10536/1307
SHH	G56982	REACTOME_COLLAGEN_CHAIN_TRIMERIZATION	REACTOME_COLLAGEN_CHAIN_TRIMERIZATION	42	-0.542792	-2.36628	1.79174e-06	0.0001142	9.66844e-05	5086	tags=74%, list=30%, signal=52%	1299/1302/85301/1297/1294/1306/1308/169044/1288/81578/91522/1296/1305/7373/1291/1310/1293/1292/1295/1281/1282/1284/1278/136227/1303/1289/1277/1290/80781/50509/1307
SHH	G56982	REACTOME_LAMININ_INTERACTIONS	REACTOME_LAMININ_INTERACTIONS	30	-0.597094	-2.3633	1.19587e-05	0.000538321	0.000455756	4877	tags=73%, list=29%, signal=52%	10319/3915/1294/3679/3908/1288/3675/3912/3673/284217/3918/3339/3914/4811/3672/1282/1284/22795/3685/80781/3910/3911
SHH	G79628	REACTOME_CILIUM_ASSEMBLY	REACTOME_CILIUM_ASSEMBLY	196	0.504068	2.4115	1e-10	6.52518e-08	5.33721e-08	4061	tags=51%, list=24%, signal=39%	1258/28981/23322/347733/8195/84902/64792/582/92482/11190/79600/7846/54903/585/9662/255758/91147/11020/95681/80184/10381/6991/22832/80173/84790/10540/166379/583/23265/10640/3842/5108/55755/112752/7840/9738/57728/79598/79969/27031/10806/10121/79989/4218/9793/9742/11064/60412/22920/6950/22994/261734/1069/89891/5577/4957/80254/84131/9321/55112/51668/983/347688/22981/57545/10694/200894/79659/26123/575…
SHH	G79628	REACTOME_THE_CITRIC_ACID_TCA_CYCLE_AND_RESPIRATORY_ELECTRON_TRANSPORT	REACTOME_THE_CITRIC_ACID_TCA_CYCLE_AND_RESPIRATORY_ELECTRON_TRANSPORT	175	-0.371839	-2.16468	3.51303e-09	9.09258e-07	7.43719e-07	5529	tags=54%, list=33%, signal=36%	6566/51660/5164/160287/4704/7381/3939/1327/4710/25915/84987/7416/4705/514/4535/5160/4698/4720/4717/1337/4711/682/509/4967/10632/4707/55471/4694/5166/80219/10476/8802/7351/137872/91942/1738/54205/3419/148811/54539/4722/126328/4700/6389/25874/3029/4200/29796/7388/6390/5162/9997/516/55863/10131/4697/9167/728294/6391/4723/9377/7384/1537/80224/29078/10128/4199/4715/4712/4728/8801/517/506/4719/4713/510…
SHH	G79628	REACTOME_INTRAFLAGELLAR_TRANSPORT	REACTOME_INTRAFLAGELLAR_TRANSPORT	52	0.554056	2.18079	3.75973e-06	0.000325217	0.000266008	3635	tags=54%, list=22%, signal=42%	28981/347733/64792/7846/255758/11020/10381/6991/80173/84790/3842/112752/57728/79989/9742/22920/89891/9321/55112/51668/79659/57560/51098/55764/23059/90410/140735/92104
SHH	G79628	REACTOME_PLASMA_LIPOPROTEIN_CLEARANCE	REACTOME_PLASMA_LIPOPROTEIN_CLEARANCE	30	-0.560514	-2.17325	4.88138e-05	0.0020384	0.00166729	4878	tags=63%, list=29%, signal=45%	7376/81693/55911/51599/160/161/57552/1213/3988/29116/26119/348/255738/23491/3069/10062/7436/1175/1211
SHH	G79628	REACTOME_TRIGLYCERIDE_CATABOLISM	REACTOME_TRIGLYCERIDE_CATABOLISM	18	-0.66742	-2.22896	8.38208e-05	0.0029002	0.00237219	3567	tags=61%, list=21%, signal=48%	5346/2820/2167/3991/2173/11343/5500/5567/8228/10226/5499
SHH	G79556	REACTOME_EUKARYOTIC_TRANSLATION_ELONGATION	REACTOME_EUKARYOTIC_TRANSLATION_ELONGATION	92	-0.623254	-3.19531	1e-10	1.211e-08	9.95789e-09	4358	tags=70%, list=26%, signal=52%	6169/11224/6224/6143/6206/6155/2197/1917/6124/6134/1938/6142/6132/6152/6175/6147/6136/9349/6189/6217/6230/3921/6191/6133/6208/6129/6176/6173/6125/6170/6210/6144/6202/4736/6218/6187/6171/6223/6164/6209/25873/6204/1937/6154/6222/6139/1936/6141/23521/6203/6231/6181/1933/6168/6201/6122/6137/6160/6233/6188/6235/6234/6227/200916
SHH	G79556	REACTOME_RESPONSE_OF_EIF2AK4_GCN2_TO_AMINO_ACID_DEFICIENCY	REACTOME_RESPONSE_OF_EIF2AK4_GCN2_TO_AMINO_ACID_DEFICIENCY	100	-0.560819	-2.91803	1e-10	1.211e-08	9.95789e-09	4371	tags=63%, list=26%, signal=47%	468/6169/11224/6224/6143/6206/6155/2197/6124/1051/6134/6142/6132/6152/6175/6147/6136/9349/6189/6217/6230/3921/6191/6133/6208/6129/6176/6173/6125/6170/6210/6144/6202/4736/6218/6187/6171/6223/6164/6209/25873/6204/6154/6222/6139/6141/23521/6203/6231/6181/6168/6201/6122/6137/6160/6233/6188/440275/6235/6234/6227/55364/200916
SHH	G79556	REACTOME_EUKARYOTIC_TRANSLATION_INITIATION	REACTOME_EUKARYOTIC_TRANSLATION_INITIATION	118	-0.541631	-2.9105	1e-10	1.211e-08	9.95789e-09	4358	tags=57%, list=26%, signal=42%	6169/11224/6224/8669/6143/6206/6155/2197/6124/6134/6142/1973/6132/6152/6175/6147/6136/9349/6189/6217/6230/3921/6191/6133/6208/8667/6129/6176/6173/6125/6170/6210/6144/6202/4736/6218/9669/6187/6171/6223/6164/6209/25873/6204/6154/7458/6222/6139/6141/23521/6203/6231/6181/6168/6201/6122/6137/6160/6233/6188/27335/6235/6234/6227/200916/8890/1964
SHH	G79556	REACTOME_SELENOAMINO_ACID_METABOLISM	REACTOME_SELENOAMINO_ACID_METABOLISM	115	-0.505887	-2.71405	1e-10	1.211e-08	9.95789e-09	4667	tags=61%, list=28%, signal=44%	6193/6228/60678/6169/11224/6224/6143/6206/6155/2197/6124/6134/6142/6132/6152/6175/6147/6136/9349/6189/6217/6230/3921/6191/6133/6208/6129/6176/6173/6125/6170/6210/6144/6202/1491/4736/6218/6187/6171/6223/6164/6209/25873/6204/7965/3376/6154/9060/6222/6139/6141/23521/6203/6231/6181/6168/6201/6122/6137/6160/6233/5859/6188/6235/6234/6227/51540/200916/1615/875
SHH	G79556	REACTOME_SRP_DEPENDENT_COTRANSLATIONAL_PROTEIN_TARGETING_TO_MEMBRANE	REACTOME_SRP_DEPENDENT_COTRANSLATIONAL_PROTEIN_TARGETING_TO_MEMBRANE	111	-0.47113	-2.51738	1.70172e-10	1.58522e-08	1.30351e-08	4820	tags=60%, list=29%, signal=43%	90701/6130/6193/6748/6228/6169/11224/6224/6143/6206/6155/2197/6124/6134/6142/6132/6152/6175/23471/6147/6136/9349/6189/6217/6230/3921/6191/6133/6208/6129/6176/6173/1650/6125/6170/6210/6144/6202/4736/6218/6187/6171/6223/6164/6209/25873/6204/6154/6222/6139/6141/23521/6203/6231/60559/6181/6168/6201/6122/6137/6160/6233/6188/6235/6234/6227/200916
SHH	G79618	REACTOME_EUKARYOTIC_TRANSLATION_ELONGATION	REACTOME_EUKARYOTIC_TRANSLATION_ELONGATION	92	-0.606573	-3.04471	1e-10	1.10436e-08	9.37855e-09	5115	tags=73%, list=31%, signal=51%	6228/6124/1938/1917/6152/6224/6130/6143/6194/11224/2197/6189/6169/6129/6193/6210/6132/6142/6206/9349/6147/6170/6175/6217/6133/6208/6136/6155/6125/6191/6144/6164/3921/6176/4736/6202/6187/6223/6204/1936/6203/6171/6230/6218/6173/6209/6181/6141/1937/6139/23521/25873/6227/6222/6137/6168/6160/6235/6154/6122/6201/6233/6231/200916/6234/1933/6188
SHH	G79618	REACTOME_RESPONSE_OF_EIF2AK4_GCN2_TO_AMINO_ACID_DEFICIENCY	REACTOME_RESPONSE_OF_EIF2AK4_GCN2_TO_AMINO_ACID_DEFICIENCY	100	-0.559894	-2.86569	1e-10	1.10436e-08	9.37855e-09	4535	tags=64%, list=27%, signal=47%	6224/6130/6143/6194/11224/2197/6189/6169/6129/6193/6210/6132/6142/6206/9349/468/6147/6170/6175/6217/6133/6208/6136/6155/1051/6125/6191/6144/6164/3921/6176/4736/10985/6202/6187/6223/6204/6203/6171/6230/6218/6173/6209/6181/6141/6139/23521/440275/25873/6227/6222/6137/55364/6168/6160/6235/6154/6122/6201/6233/6231/200916/6234/6188
SHH	G79618	REACTOME_EUKARYOTIC_TRANSLATION_INITIATION	REACTOME_EUKARYOTIC_TRANSLATION_INITIATION	118	-0.539276	-2.82105	1e-10	1.10436e-08	9.37855e-09	4535	tags=56%, list=27%, signal=41%	6224/6130/6143/6194/11224/2197/6189/6169/6129/6193/6210/6132/6142/8662/6206/9349/6147/6170/6175/6217/6133/6208/6136/6155/6125/6191/1973/6144/6164/3921/6176/4736/6202/6187/6223/6204/7458/6203/6171/6230/6218/6173/27335/6209/6181/6141/9669/6139/23521/25873/6227/6222/6137/6168/6160/6235/6154/6122/6201/6233/6231/200916/6234/6188/8890/1964
SHH	G79618	REACTOME_SELENOAMINO_ACID_METABOLISM	REACTOME_SELENOAMINO_ACID_METABOLISM	115	-0.509178	-2.66534	1e-10	1.10436e-08	9.37855e-09	4535	tags=59%, list=27%, signal=43%	6224/6130/6143/6194/11224/2197/6189/6169/6129/6193/6210/9521/6132/6142/6206/9349/6147/6170/6175/6217/6133/6208/6136/6155/6125/6191/1491/9060/6144/6164/3921/6176/4736/6202/6187/6223/6204/6203/6171/6230/6218/6173/7965/6209/6181/6141/6139/23521/25873/6227/6222/6137/3376/6168/6160/6235/6154/6122/6201/6233/6231/200916/5859/6234/6188/51540/1615/875
SHH	G79618	REACTOME_CELLULAR_RESPONSE_TO_STARVATION	REACTOME_CELLULAR_RESPONSE_TO_STARVATION	154	-0.444216	-2.4177	1e-10	1.10436e-08	9.37855e-09	4535	tags=52%, list=27%, signal=38%	6224/6130/27244/6143/6194/144577/11224/2197/6189/58528/529/6169/6129/6193/6210/9296/6132/6142/6206/9349/468/201163/6147/6170/6175/6217/6133/54468/6208/6136/155066/23677/6155/57521/1051/652968/90423/6125/6191/6144/6164/3921/6176/4736/10985/6202/6187/6223/55004/6204/11133/6203/6171/6230/6218/6173/6209/6181/6141/64223/6139/23521/440275/25873/6227/6222/6137/55364/6168/6160/6235/389541/6154/6122/6201/…
SHH	G79566	REACTOME_EUKARYOTIC_TRANSLATION_ELONGATION	REACTOME_EUKARYOTIC_TRANSLATION_ELONGATION	92	-0.581774	-2.90735	1e-10	1.73e-08	1.5188e-08	5709	tags=74%, list=34%, signal=49%	6207/6124/6194/6228/6134/6130/6143/6152/2197/6169/11224/1938/6224/6142/6129/6189/6147/6193/6208/6136/6132/6217/6170/9349/6210/6191/6155/6125/6206/6144/6133/6164/4736/6202/6175/3921/6176/6173/6171/6230/6218/6203/6204/6223/6187/23521/6209/1936/6141/6139/1937/6168/25873/6137/6154/6222/6181/6122/6160/6233/6235/6201/6231/6234/6227/1933/200916/6188
SHH	G79566	REACTOME_EUKARYOTIC_TRANSLATION_INITIATION	REACTOME_EUKARYOTIC_TRANSLATION_INITIATION	118	-0.519879	-2.69133	1e-10	1.73e-08	1.5188e-08	5709	tags=63%, list=34%, signal=42%	6207/6124/6194/6228/1978/6134/1981/6130/6143/6152/8669/2197/6169/11224/6224/6142/6129/6189/6147/6193/6208/6136/6132/6217/6170/9349/6210/6191/6155/6125/6206/6144/6133/6164/4736/6202/6175/3921/8662/6176/6173/6171/6230/6218/6203/6204/1973/6223/6187/23521/6209/6141/6139/27335/6168/25873/6137/6154/6222/6181/6122/6160/6233/6235/6201/9669/6231/6234/7458/6227/200916/6188/8890/1964
SHH	G79566	REACTOME_RESPONSE_OF_EIF2AK4_GCN2_TO_AMINO_ACID_DEFICIENCY	REACTOME_RESPONSE_OF_EIF2AK4_GCN2_TO_AMINO_ACID_DEFICIENCY	100	-0.534866	-2.68799	1e-10	1.73e-08	1.5188e-08	4331	tags=70%, list=26%, signal=52%	6207/6124/6194/6228/6134/6130/6143/6152/2197/6169/11224/6224/6142/6129/440/6189/6147/6193/6208/6136/6132/6217/6170/9349/6210/6191/6155/6125/468/10985/6206/6144/6133/6164/4736/6202/6175/3921/6176/6173/6171/1051/6230/6218/6203/6204/6223/6187/23521/6209/6141/6139/6168/25873/6137/6154/6222/6181/6122/6160/6233/6235/6201/6231/6234/6227/55364/440275/200916/6188
SHH	G79566	REACTOME_SELENOAMINO_ACID_METABOLISM	REACTOME_SELENOAMINO_ACID_METABOLISM	115	-0.501091	-2.593	1e-10	1.73e-08	1.5188e-08	4331	tags=66%, list=26%, signal=49%	6207/9061/6124/6194/6228/6134/6130/6143/60678/6152/2197/6169/11224/6224/6142/191/6129/6189/6147/6193/6208/6136/6132/6217/6170/9349/6210/6191/6155/6125/6206/6144/6133/6164/4736/6202/6175/1491/3921/9521/6176/6173/6171/6230/6218/6203/6204/6223/6187/23521/6209/6141/6139/6168/25873/6137/6154/6222/6181/6122/9060/6160/6233/6235/6201/7965/6231/6234/5859/6227/3376/200916/6188/1615/51540/875
SHH	G79566	REACTOME_RRNA_MODIFICATION_IN_THE_NUCLEUS_AND_CYTOSOL	REACTOME_RRNA_MODIFICATION_IN_THE_NUCLEUS_AND_CYTOSOL	60	-0.518143	-2.39685	2.64306e-07	2.13383e-05	1.87332e-05	2030	tags=33%, list=12%, signal=29%	54433/27340/27341/9136/5822/79050/6203/23160/6187/51096/27292/84128/55272/6201/51602/8602/9277/92856/54555/56902
SHH	G79642	REACTOME_RESPIRATORY_ELECTRON_TRANSPORT_ATP_SYNTHESIS_BY_CHEMIOSMOTIC_COUPLING_AND_HEAT_PRODUCTION_BY_UNCOUPLING_PROTEINS	REACTOME_RESPIRATORY_ELECTRON_TRANSPORT_ATP_SYNTHESIS_BY_CHEMIOSMOTIC_COUPLING_AND_HEAT_PRODUCTION_BY_UNCOUPLING_PROTEINS	126	-0.485435	-2.64721	1e-10	4.03667e-08	3.51579e-08	1742	tags=35%, list=10%, signal=32%	80224/4718/4723/9167/6390/516/10131/7384/2109/55863/90639/9997/4715/517/506/4697/29078/4711/1327/10975/51079/4722/1345/10632/9377/55471/10476/4708/285521/7386/4728/4713/7388/6392/10128/1329/498/4719/1351/518/91942/374291/4709/513
SHH	G79642	REACTOME_THE_CITRIC_ACID_TCA_CYCLE_AND_RESPIRATORY_ELECTRON_TRANSPORT	REACTOME_THE_CITRIC_ACID_TCA_CYCLE_AND_RESPIRATORY_ELECTRON_TRANSPORT	175	-0.449335	-2.59556	1e-10	4.03667e-08	3.51579e-08	1954	tags=33%, list=12%, signal=30%	4712/3419/3945/80224/5162/4718/4723/23539/9167/4199/6390/516/10131/7384/2109/55863/90639/9997/4715/517/506/4697/29078/4711/1327/10975/51079/728294/4722/8801/1345/10632/50/9377/55471/4967/10476/8802/4708/285521/7386/4728/4713/8803/7388/1737/6392/10128/1329/498/4719/1351/518/4191/91942/374291/4709/513
SHH	G79642	REACTOME_RESPIRATORY_ELECTRON_TRANSPORT	REACTOME_RESPIRATORY_ELECTRON_TRANSPORT	103	-0.488634	-2.54427	5.39114e-10	1.63217e-07	1.42156e-07	2432	tags=39%, list=15%, signal=33%	25915/84987/4694/4712/80224/4718/4723/9167/6390/10131/7384/2109/55863/90639/9997/4715/4697/29078/4711/1327/10975/51079/4722/1345/9377/55471/4708/285521/7386/4728/4713/7388/6392/10128/1329/4719/1351/91942/374291/4709
SHH	G79642	REACTOME_EUKARYOTIC_TRANSLATION_ELONGATION	REACTOME_EUKARYOTIC_TRANSLATION_ELONGATION	92	-0.49061	-2.52656	1.06887e-09	2.15733e-07	1.87896e-07	6729	tags=75%, list=40%, signal=45%	6134/6124/6152/6130/6207/6228/6189/6129/11224/6143/1938/6224/6194/6210/6169/9349/6142/6147/2197/6208/6193/1917/6164/6170/6136/6132/6125/6217/6206/6133/6191/6175/4736/6144/6202/6155/3921/6204/6173/6171/6187/6223/6218/6176/1936/6203/6230/6141/6139/6209/23521/1937/6137/6154/6168/6222/25873/6122/6181/6160/6201/6227/6235/6233/200916/1933/6234/6231/6188
SHH	G79642	REACTOME_RESPONSE_OF_EIF2AK4_GCN2_TO_AMINO_ACID_DEFICIENCY	REACTOME_RESPONSE_OF_EIF2AK4_GCN2_TO_AMINO_ACID_DEFICIENCY	100	-0.446626	-2.33454	3.47593e-08	3.82668e-06	3.3329e-06	5170	tags=56%, list=31%, signal=39%	9349/6142/6147/2197/6208/6193/6164/6170/6136/6132/440/6125/6217/6206/6133/6191/6175/4736/468/6144/6202/6155/3921/1051/10985/6204/6173/6171/6187/6223/6218/6176/6203/6230/6141/6139/6209/23521/6137/6154/6168/6222/25873/6122/6181/6160/6201/6227/6235/6233/200916/440275/6234/55364/6231/6188
SHH	G79571	REACTOME_EUKARYOTIC_TRANSLATION_ELONGATION	REACTOME_EUKARYOTIC_TRANSLATION_ELONGATION	92	-0.536785	-2.73538	1e-10	1.92031e-08	1.66918e-08	6125	tags=74%, list=37%, signal=47%	6152/6124/6207/6129/6189/6130/6228/6224/11224/6143/6210/1917/1938/6169/6194/9349/2197/6147/6164/6170/6132/6193/6133/6142/6208/6136/6125/6206/6175/6217/6202/6144/4736/6191/6155/3921/6204/6223/1936/6187/6203/6173/6171/6176/6218/6139/6141/6154/6230/6209/23521/6137/6222/6227/6168/1937/6181/25873/6160/6122/6235/6201/6233/200916/6234/1933/6231/6188
SHH	G79571	REACTOME_RESPIRATORY_ELECTRON_TRANSPORT_ATP_SYNTHESIS_BY_CHEMIOSMOTIC_COUPLING_AND_HEAT_PRODUCTION_BY_UNCOUPLING_PROTEINS	REACTOME_RESPIRATORY_ELECTRON_TRANSPORT_ATP_SYNTHESIS_BY_CHEMIOSMOTIC_COUPLING_AND_HEAT_PRODUCTION_BY_UNCOUPLING_PROTEINS	126	-0.460059	-2.54828	1e-10	1.92031e-08	1.66918e-08	2033	tags=36%, list=12%, signal=32%	6390/4694/4723/4718/80224/9167/4715/506/516/4711/55863/90639/10131/7384/4697/1327/9997/1345/2109/4722/517/10975/29078/9377/51079/10476/10632/55471/4708/7386/285521/4728/4713/6392/7388/10128/1329/498/4719/1351/518/91942/374291/4709/513
SHH	G79571	REACTOME_THE_CITRIC_ACID_TCA_CYCLE_AND_RESPIRATORY_ELECTRON_TRANSPORT	REACTOME_THE_CITRIC_ACID_TCA_CYCLE_AND_RESPIRATORY_ELECTRON_TRANSPORT	175	-0.427204	-2.52667	1e-10	1.92031e-08	1.66918e-08	2192	tags=34%, list=13%, signal=30%	3419/5162/6390/4694/4723/4199/6256/4718/80224/9167/4715/3945/506/516/4711/23539/55863/90639/10131/7384/4697/1327/9997/1345/2109/4722/517/10975/29078/8801/728294/9377/50/51079/10476/4967/10632/8802/55471/4708/7386/285521/4728/4713/8803/1737/6392/7388/10128/1329/498/4719/1351/518/4191/91942/374291/4709/513
SHH	G79571	REACTOME_EUKARYOTIC_TRANSLATION_INITIATION	REACTOME_EUKARYOTIC_TRANSLATION_INITIATION	118	-0.463055	-2.47569	1e-10	1.92031e-08	1.66918e-08	4292	tags=47%, list=26%, signal=35%	6147/6164/6170/6132/6193/6133/6142/6208/6136/6125/6206/6175/6217/6202/6144/4736/6191/6155/1973/8662/3921/6204/6223/6187/6203/6173/6171/6176/6218/6139/27335/6141/6154/6230/6209/7458/23521/6137/6222/6227/6168/6181/25873/6160/6122/6235/6201/9669/6233/200916/6234/6231/6188/8890/1964
SHH	G79571	REACTOME_RESPONSE_OF_EIF2AK4_GCN2_TO_AMINO_ACID_DEFICIENCY	REACTOME_RESPONSE_OF_EIF2AK4_GCN2_TO_AMINO_ACID_DEFICIENCY	100	-0.494367	-2.57122	1.34284e-10	2.03273e-08	1.7669e-08	4292	tags=54%, list=26%, signal=40%	6147/6164/440/468/6170/6132/6193/6133/6142/6208/6136/6125/6206/6175/6217/1051/6202/6144/4736/6191/6155/3921/6204/6223/6187/6203/6173/6171/6176/6218/10985/6139/6141/6154/6230/6209/23521/6137/6222/6227/6168/6181/25873/6160/6122/6235/6201/440275/6233/200916/6234/55364/6231/6188
SHH	G79580	REACTOME_EUKARYOTIC_TRANSLATION_ELONGATION	REACTOME_EUKARYOTIC_TRANSLATION_ELONGATION	92	-0.521776	-2.57767	1e-10	1.73e-08	1.52481e-08	5671	tags=67%, list=34%, signal=45%	6228/6189/6224/6207/11224/6194/6169/2197/6147/6132/6210/1938/9349/6164/6136/6208/6170/6142/6133/6125/6193/6202/6217/4736/6144/6206/6191/6175/6155/3921/6173/6171/6154/1936/6203/6218/6204/6139/6230/6141/23521/6223/6176/6187/6168/6209/1937/6222/6137/6227/25873/6122/6160/6235/6181/6201/6233/200916/1933/6234/6188/6231
SHH	G79580	REACTOME_RESPIRATORY_ELECTRON_TRANSPORT	REACTOME_RESPIRATORY_ELECTRON_TRANSPORT	103	-0.491859	-2.49316	1e-10	1.73e-08	1.52481e-08	3563	tags=49%, list=21%, signal=38%	4702/54539/1340/4717/4726/27089/4704/4723/25915/9167/84987/4696/7384/4718/126328/4694/54205/6390/10975/90639/80224/4697/4712/10131/2109/29078/4715/1345/4711/4722/55471/55863/9997/51079/1327/7386/4713/9377/1329/285521/4708/1351/4728/4719/7388/10128/6392/374291/4709/91942
SHH	G79580	REACTOME_THE_CITRIC_ACID_TCA_CYCLE_AND_RESPIRATORY_ELECTRON_TRANSPORT	REACTOME_THE_CITRIC_ACID_TCA_CYCLE_AND_RESPIRATORY_ELECTRON_TRANSPORT	175	-0.447549	-2.45515	1e-10	1.73e-08	1.52481e-08	3563	tags=45%, list=21%, signal=35%	4702/2739/54539/1340/521/682/4717/4726/27089/5162/4704/4723/25915/9167/84987/3419/5163/4696/51660/7384/4718/126328/4694/54205/6256/6390/6566/23539/10975/90639/516/80224/4697/4199/4712/10131/2109/29078/506/50/4715/1345/4711/4722/728294/55471/55863/517/4967/9997/3945/8801/8802/51079/1327/7386/1737/8803/10476/4713/9377/10632/1329/285521/4708/1351/498/4728/4719/7388/10128/6392/4191/374291/518/4709/51…
SHH	G79580	REACTOME_RESPIRATORY_ELECTRON_TRANSPORT_ATP_SYNTHESIS_BY_CHEMIOSMOTIC_COUPLING_AND_HEAT_PRODUCTION_BY_UNCOUPLING_PROTEINS	REACTOME_RESPIRATORY_ELECTRON_TRANSPORT_ATP_SYNTHESIS_BY_CHEMIOSMOTIC_COUPLING_AND_HEAT_PRODUCTION_BY_UNCOUPLING_PROTEINS	126	-0.474162	-2.45312	1e-10	1.73e-08	1.52481e-08	3563	tags=47%, list=21%, signal=37%	4702/54539/1340/521/4717/4726/27089/4704/4723/25915/9167/84987/4696/7384/4718/126328/4694/54205/6390/10975/90639/516/80224/4697/4712/10131/2109/29078/506/4715/1345/4711/4722/55471/55863/517/9997/51079/1327/7386/10476/4713/9377/10632/1329/285521/4708/1351/498/4728/4719/7388/10128/6392/374291/518/4709/513/91942
SHH	G79580	REACTOME_RESPONSE_OF_EIF2AK4_GCN2_TO_AMINO_ACID_DEFICIENCY	REACTOME_RESPONSE_OF_EIF2AK4_GCN2_TO_AMINO_ACID_DEFICIENCY	100	-0.474722	-2.39953	1.96075e-09	2.1586e-07	1.90258e-07	5671	tags=64%, list=34%, signal=43%	6228/6189/6224/6207/11224/6194/6169/2197/6147/6132/6210/9349/6164/6136/6208/6170/6142/6133/468/6125/6193/6202/6217/4736/6144/440/6206/6191/6175/6155/3921/6173/1051/6171/10985/6154/6203/6218/6204/6139/6230/6141/23521/6223/6176/6187/6168/6209/6222/6137/6227/25873/6122/6160/6235/6181/6201/6233/200916/6234/6188/440275/6231/55364
SHH	G79565	REACTOME_EUKARYOTIC_TRANSLATION_ELONGATION	REACTOME_EUKARYOTIC_TRANSLATION_ELONGATION	92	-0.571048	-2.82301	1e-10	1.34556e-08	1.19766e-08	5063	tags=66%, list=30%, signal=47%	6194/6228/6169/6147/6224/6132/6217/6130/6189/6144/6193/11224/6208/6170/6142/6133/6164/9349/6210/4736/6202/6125/3921/6171/6136/6230/6206/1936/1938/6175/6155/6191/6173/6154/6227/23521/6218/6203/6204/6139/6223/6209/6168/6176/6141/1937/6187/6222/6233/6160/6235/6122/25873/6201/6137/6181/1933/6234/200916/6231/6188
SHH	G79565	REACTOME_RESPONSE_OF_EIF2AK4_GCN2_TO_AMINO_ACID_DEFICIENCY	REACTOME_RESPONSE_OF_EIF2AK4_GCN2_TO_AMINO_ACID_DEFICIENCY	100	-0.522816	-2.63663	1e-10	1.34556e-08	1.19766e-08	4132	tags=56%, list=25%, signal=42%	6130/468/6189/6144/10985/6193/11224/6208/6170/6142/6133/6164/9349/6210/4736/6202/440/6125/3921/6171/6136/6230/6206/6175/6155/6191/6173/1051/6154/6227/23521/6218/6203/6204/6139/6223/6209/6168/6176/6141/6187/6222/6233/6160/6235/6122/25873/6201/6137/6181/6234/200916/55364/6231/6188/440275
SHH	G79565	REACTOME_EUKARYOTIC_TRANSLATION_INITIATION	REACTOME_EUKARYOTIC_TRANSLATION_INITIATION	118	-0.509398	-2.62713	1e-10	1.34556e-08	1.19766e-08	5063	tags=57%, list=30%, signal=40%	6194/6228/6169/1978/6147/6224/6132/8666/6217/6130/6189/6144/6193/11224/6208/6170/6142/6133/6164/9349/6210/4736/6202/6125/3921/6171/6136/27335/6230/6206/1981/6175/6155/6191/6173/6154/6227/23521/1973/6218/6203/8662/6204/6139/6223/6209/6168/6176/6141/6187/9669/6222/6233/6160/6235/6122/25873/6201/6137/6181/7458/8890/6234/200916/6231/6188/1964
SHH	G79565	REACTOME_SELENOAMINO_ACID_METABOLISM	REACTOME_SELENOAMINO_ACID_METABOLISM	115	-0.504224	-2.57274	1e-10	1.34556e-08	1.19766e-08	4132	tags=52%, list=25%, signal=40%	6130/6189/6144/6193/11224/6208/6170/6142/6133/6164/9349/6210/4736/6202/6125/3921/6171/6136/6230/6206/1491/191/6175/6155/6191/6173/6154/6227/23521/6218/6203/9521/6204/6139/6223/6209/6168/6176/6141/6187/6222/6233/9060/6160/6235/6122/25873/5859/6201/6137/6181/6234/200916/7965/6231/6188/875/1615/51540/3376
SHH	G79565	REACTOME_RESPIRATORY_ELECTRON_TRANSPORT	REACTOME_RESPIRATORY_ELECTRON_TRANSPORT	103	-0.487742	-2.46907	7.6024e-10	9.2065e-08	8.19459e-08	3320	tags=47%, list=20%, signal=38%	51204/25880/4723/4707/4694/84987/25915/80224/126328/29078/10975/4717/4726/4704/27089/54205/4696/1345/6390/10131/4697/51079/4712/4715/4702/90639/2109/4722/55471/55863/7386/4711/4713/9377/9997/1329/1351/4708/1327/4728/4719/10128/374291/7388/6392/285521/4709/91942
SHH	G79600	REACTOME_THE_CITRIC_ACID_TCA_CYCLE_AND_RESPIRATORY_ELECTRON_TRANSPORT	REACTOME_THE_CITRIC_ACID_TCA_CYCLE_AND_RESPIRATORY_ELECTRON_TRANSPORT	175	-0.469345	-2.60421	1e-10	2.01833e-08	1.74386e-08	2368	tags=39%, list=14%, signal=34%	682/4717/4694/5163/4718/4702/10975/4704/90639/27089/2739/4726/55471/4697/29078/51660/2109/50/80224/4696/6390/23539/506/516/126328/10131/728294/6256/4722/1345/54205/6566/4199/4715/517/4967/4711/4712/8801/55863/8802/1737/3945/51079/7386/4713/8803/9997/498/1329/1327/10476/1351/9377/4719/10632/10128/4708/285521/7388/4728/4191/6392/374291/513/4709/518/91942
SHH	G79600	REACTOME_RESPIRATORY_ELECTRON_TRANSPORT	REACTOME_RESPIRATORY_ELECTRON_TRANSPORT	103	-0.507995	-2.60302	1e-10	2.01833e-08	1.74386e-08	2315	tags=50%, list=14%, signal=44%	4707/9167/54539/51204/1349/4700/1340/84987/25915/4717/4694/4718/4702/10975/4704/90639/27089/4726/55471/4697/29078/2109/80224/4696/6390/126328/10131/4722/1345/54205/4715/4711/4712/55863/51079/7386/4713/9997/1329/1327/1351/9377/4719/10128/4708/285521/7388/4728/6392/374291/4709/91942
SHH	G79600	REACTOME_RESPIRATORY_ELECTRON_TRANSPORT_ATP_SYNTHESIS_BY_CHEMIOSMOTIC_COUPLING_AND_HEAT_PRODUCTION_BY_UNCOUPLING_PROTEINS	REACTOME_RESPIRATORY_ELECTRON_TRANSPORT_ATP_SYNTHESIS_BY_CHEMIOSMOTIC_COUPLING_AND_HEAT_PRODUCTION_BY_UNCOUPLING_PROTEINS	126	-0.499088	-2.60276	1e-10	2.01833e-08	1.74386e-08	2315	tags=40%, list=14%, signal=35%	4717/4694/4718/4702/10975/4704/90639/27089/4726/55471/4697/29078/2109/80224/4696/6390/506/516/126328/10131/4722/1345/54205/4715/517/4711/4712/55863/51079/7386/4713/9997/498/1329/1327/10476/1351/9377/4719/10632/10128/4708/285521/7388/4728/6392/374291/513/4709/518/91942
SHH	G79600	REACTOME_EUKARYOTIC_TRANSLATION_ELONGATION	REACTOME_EUKARYOTIC_TRANSLATION_ELONGATION	92	-0.497253	-2.45907	5.93071e-10	1.02601e-07	8.86485e-08	6078	tags=68%, list=36%, signal=44%	6130/6228/6224/6207/6189/2197/6194/6147/11224/6169/6132/6164/6208/6210/9349/6170/6217/6142/6133/6144/4736/6202/6136/6193/6125/1938/6171/6206/6191/1936/6154/3921/6173/6175/6155/6230/6139/6218/6203/23521/6204/6141/6168/6227/6223/1937/6209/6187/6176/6222/6137/6160/6122/25873/6235/6233/6201/6181/200916/1933/6234/6188/6231
SHH	G79600	REACTOME_RESPONSE_OF_EIF2AK4_GCN2_TO_AMINO_ACID_DEFICIENCY	REACTOME_RESPONSE_OF_EIF2AK4_GCN2_TO_AMINO_ACID_DEFICIENCY	100	-0.467659	-2.385	8.44193e-09	1.08272e-06	9.35478e-07	6123	tags=68%, list=37%, signal=43%	1649/6130/6228/6224/6207/6189/2197/467/6194/6147/11224/6169/6132/6164/6208/6210/9349/6170/6217/6142/6133/8894/6144/4736/468/6202/6136/6193/6125/6171/6206/6191/6154/3921/10985/6173/6175/440/6155/6230/6139/1051/6218/6203/23521/6204/6141/6168/6227/6223/6209/6187/6176/6222/6137/6160/6122/25873/6235/6233/6201/6181/200916/6234/6188/6231/55364/440275
SHH	G86353	REACTOME_EUKARYOTIC_TRANSLATION_INITIATION	REACTOME_EUKARYOTIC_TRANSLATION_INITIATION	118	0.791503	4.44231	1e-10	1.211e-09	7.69474e-10	2044	tags=75%, list=12%, signal=67%	6165/6189/1968/6170/6134/6125/6169/6143/6124/6156/6152/6204/6210/6164/9349/6147/8665/6142/6205/6202/7311/6129/6232/4736/10480/6146/8664/6171/6155/6122/8667/6217/6208/51386/6167/6222/6128/6161/11224/6158/3646/6168/6209/6175/6193/6130/6144/6218/6207/1975/6160/6201/6203/8666/200916/9045/6141/6136/6173/6135/8668/26986/6138/6181/25873/3921/23521/6223/6227/2197/8662/6188/6133/6137/6206/6139/9669/6228/6…
SHH	G86353	REACTOME_EUKARYOTIC_TRANSLATION_ELONGATION	REACTOME_EUKARYOTIC_TRANSLATION_ELONGATION	92	0.812888	4.38804	1e-10	1.211e-09	7.69474e-10	2137	tags=85%, list=13%, signal=74%	6165/6189/6170/6134/6125/6169/1915/6143/6124/6156/6152/6204/6210/6164/9349/6147/6142/6205/6202/7311/6129/6232/4736/6146/6171/6155/6122/6217/6208/6167/6222/6128/6161/11224/6158/6168/6209/6175/6193/6130/6144/6218/6207/6160/6201/6203/200916/9045/6141/1933/6136/6173/6135/6138/6181/25873/3921/23521/6223/6227/2197/6188/6133/6137/6206/6139/6228/6187/6132/6194/6157/6191/6235/1937/6234/6233/6224/1936
SHH	G86353	REACTOME_RESPONSE_OF_EIF2AK4_GCN2_TO_AMINO_ACID_DEFICIENCY	REACTOME_RESPONSE_OF_EIF2AK4_GCN2_TO_AMINO_ACID_DEFICIENCY	100	0.788613	4.28622	1e-10	1.211e-09	7.69474e-10	2044	tags=77%, list=12%, signal=68%	6165/6189/1968/6170/6134/6125/6169/6143/6124/6156/6152/6204/6210/6164/9349/6147/6142/6205/6202/7311/6129/6232/4736/6146/6171/6155/6122/6217/6208/6167/6222/6128/6161/11224/6158/6168/6209/6175/6193/6130/6144/6218/6207/6160/6201/6203/200916/9045/6141/1054/6136/6173/6135/6138/6181/25873/3921/23521/6223/6227/2197/6188/440275/6133/6137/6206/6139/6228/6187/6132/6194/6157/6191/6235/6234/6233/6224
SHH	G86353	REACTOME_SELENOAMINO_ACID_METABOLISM	REACTOME_SELENOAMINO_ACID_METABOLISM	115	0.757283	4.23658	1e-10	1.211e-09	7.69474e-10	2044	tags=71%, list=12%, signal=63%	6165/6189/6170/6134/6125/6169/6143/6124/6156/6152/6204/6210/6164/9349/6147/6142/6205/6202/7311/6129/6232/4736/6146/6171/6155/6122/6217/6208/6167/6222/6128/6161/11224/7296/6158/6168/6209/6175/6193/6130/6144/6218/6207/6160/6201/6203/51091/200916/9045/6141/1615/6136/6173/6135/9061/191/6138/6181/25873/1491/3921/23521/6223/6227/2197/6188/6133/6137/6206/6139/6228/6187/6132/6194/5859/6157/6191/9255/6235…
SHH	G86353	REACTOME_SRP_DEPENDENT_COTRANSLATIONAL_PROTEIN_TARGETING_TO_MEMBRANE	REACTOME_SRP_DEPENDENT_COTRANSLATIONAL_PROTEIN_TARGETING_TO_MEMBRANE	111	0.759117	4.22812	1e-10	1.211e-09	7.69474e-10	2113	tags=72%, list=13%, signal=63%	6165/6189/6170/6134/6125/6169/6143/6124/6156/6152/6204/6210/6164/9349/6147/6142/6205/6202/7311/6129/6232/4736/6146/6171/6155/6122/6217/6208/6746/6731/6167/6222/6128/6161/11224/6158/6168/6209/6175/6193/6130/6144/6748/6218/6207/6160/6201/6203/200916/9045/6141/6136/6173/6135/6138/6181/25873/3921/23521/6223/6227/2197/6188/6133/6137/6206/6139/6228/6187/6132/6194/23480/6157/6191/6235/6234/6233/6224/234…
SHH	G103974	REACTOME_AURKA_ACTIVATION_BY_TPX2	REACTOME_AURKA_ACTIVATION_BY_TPX2	72	0.586126	2.0931	9.66694e-08	5.80016e-05	5.25576e-05	2985	tags=50%, list=18%, signal=41%	22994/79959/55755/9702/9738/55125/22897/3161/11190/7840/7531/9793/983/11064/10121/80254/3320/115106/5108/10383/1778/22995/55835/4957/5048/84131/93323/95681/55142/55722/7283/22981/23354/55559/10540/10142
SHH	G103974	REACTOME_RECRUITMENT_OF_NUMA_TO_MITOTIC_CENTROSOMES	REACTOME_RECRUITMENT_OF_NUMA_TO_MITOTIC_CENTROSOMES	90	0.548434	2.00712	2.37675e-07	9.50701e-05	8.61469e-05	2985	tags=41%, list=18%, signal=34%	347688/22994/79959/55755/9702/9738/55125/22897/11190/7840/7531/9793/983/11064/10121/80254/3320/115106/5108/10383/1778/84790/22995/55835/4957/5048/84131/93323/95681/55142/55722/7283/22981/23354/55559/10540/10142
SHH	G103974	REACTOME_RECRUITMENT_OF_MITOTIC_CENTROSOME_PROTEINS_AND_COMPLEXES	REACTOME_RECRUITMENT_OF_MITOTIC_CENTROSOME_PROTEINS_AND_COMPLEXES	81	0.559239	2.02777	5.19571e-07	0.000127715	0.000115728	2985	tags=44%, list=18%, signal=37%	22994/79959/55755/9702/9738/55125/22897/11190/7840/7531/9793/983/11064/10121/80254/3320/115106/5108/10383/1778/22995/55835/4957/5048/84131/93323/984/95681/55142/55722/7283/22981/23354/55559/10540/10142
SHH	G103974	REACTOME_ACTIVATION_OF_THE_PRE_REPLICATIVE_COMPLEX	REACTOME_ACTIVATION_OF_THE_PRE_REPLICATIVE_COMPLEX	33	0.65241	2.0301	8.62842e-06	0.00107758	0.000976434	4745	tags=73%, list=28%, signal=52%	5426/54107/84515/5557/4173/5422/6117/5427/55388/4172/23594/990/8317/4174/8318/29935/6118/4171/23649/56655/5558/4176/4998/4175
SHH	G103974	REACTOME_DETOXIFICATION_OF_REACTIVE_OXYGEN_SPECIES	REACTOME_DETOXIFICATION_OF_REACTIVE_OXYGEN_SPECIES	34	-0.512487	-2.02058	0.000296095	0.0122522	0.0111022	2694	tags=46%, list=16%, signal=38%	30001/1536/1535/2882/2936/5052/4688/6649/25828/4689/9588/653361/475/847/6647/7296
SHH	G111438	REACTOME_RESPIRATORY_ELECTRON_TRANSPORT	REACTOME_RESPIRATORY_ELECTRON_TRANSPORT	103	-0.44305	-2.2235	5.44975e-08	6.59965e-05	5.9431e-05	2787	tags=35%, list=17%, signal=29%	84987/1337/7388/4702/25915/4698/4709/7384/4722/1537/90639/1327/7386/285521/29796/4720/1345/10131/4719/80224/1329/4715/29078/4706/10128/54205/91942/4713/1349/4728/374291/51079/1340/4718/9377/4696
SHH	G111438	REACTOME_CHOLESTEROL_BIOSYNTHESIS	REACTOME_CHOLESTEROL_BIOSYNTHESIS	24	-0.698679	-2.53563	5.43936e-07	0.000219569	0.000197725	2363	tags=62%, list=14%, signal=54%	7108/64801/2222/10682/2224/39/6309/1595/3156/3157/6307/1717/6713/4598/1718
SHH	G111438	REACTOME_INTERFERON_ALPHA_BETA_SIGNALING	REACTOME_INTERFERON_ALPHA_BETA_SIGNALING	55	0.593509	2.22995	4.07737e-07	0.000219569	0.000197725	4109	tags=55%, list=25%, signal=41%	8638/54739/4600/3665/684/3437/91543/4939/3433/4938/11274/4940/6773/2634/4599/3394/1958/8519/5696/3716/3454/3105/3430/51447/3661/6041/25939/5770/3429/3663
SHH	G111438	REACTOME_ACTIVATION_OF_THE_PRE_REPLICATIVE_COMPLEX	REACTOME_ACTIVATION_OF_THE_PRE_REPLICATIVE_COMPLEX	33	-0.546888	-2.15993	4.64356e-05	0.00562335	0.00506393	6880	tags=76%, list=41%, signal=45%	4176/5427/4172/990/23595/51053/10926/29935/8317/81620/4998/55388/23594/5000/4999/8318/5426/84515/4175/23649/5001/56655/6119/54107/6117
SHH	G111438	REACTOME_ZINC_TRANSPORTERS	REACTOME_ZINC_TRANSPORTERS	13	-0.710971	-2.1382	0.000377235	0.0228416	0.0205693	1410	tags=46%, list=8%, signal=42%	7781/55676/64116/57181/23516/29985
SHH	G111300	REACTOME_RESPIRATORY_ELECTRON_TRANSPORT	REACTOME_RESPIRATORY_ELECTRON_TRANSPORT	103	-0.443294	-2.15176	2.18914e-07	0.000265104	0.000235505	3435	tags=38%, list=20%, signal=30%	84987/4709/25915/4708/285521/51241/4697/80224/6391/7384/91942/54539/1337/90639/4700/1537/29796/1329/4719/29078/4720/4722/10131/10128/1345/1327/7386/1349/4715/4728/374291/4713/4696/54205/4718/4706/51079/1340/9377
SHH	G111300	REACTOME_CHOLESTEROL_BIOSYNTHESIS	REACTOME_CHOLESTEROL_BIOSYNTHESIS	24	-0.701158	-2.4615	7.58883e-07	0.000306336	0.000272133	3032	tags=71%, list=18%, signal=58%	9453/7108/64801/50814/2224/10682/6309/3157/2222/39/6307/1717/1595/3156/4598/6713/1718
SHH	G111300	REACTOME_INTERFERON_ALPHA_BETA_SIGNALING	REACTOME_INTERFERON_ALPHA_BETA_SIGNALING	55	0.548623	2.09812	1.46451e-05	0.00245878	0.00218426	3250	tags=40%, list=19%, signal=32%	8638/54739/4600/3665/684/3433/91543/4938/3437/6773/4939/2634/4940/1958/11274/3394/4599/3716/3454/3105/51447/7297
SHH	G111300	REACTOME_ACTIVATION_OF_THE_PRE_REPLICATIVE_COMPLEX	REACTOME_ACTIVATION_OF_THE_PRE_REPLICATIVE_COMPLEX	33	-0.549649	-2.12141	7.40176e-05	0.00689502	0.00612518	7087	tags=85%, list=42%, signal=49%	1017/23595/4999/5557/5000/29935/5427/4172/990/4171/4176/5426/51053/4998/84515/8317/55388/10926/81620/4175/8318/54107/23594/56655/23649/6119/5001/6117
SHH	G111300	REACTOME_CYTOSOLIC_TRNA_AMINOACYLATION	REACTOME_CYTOSOLIC_TRNA_AMINOACYLATION	24	-0.580233	-2.03698	0.000437166	0.0252099	0.0223952	3086	tags=62%, list=18%, signal=51%	5464/2193/4141/833/10056/7453/7407/8565/7965/16/3376/2617/6897/9521/4677
Group3	G20602	REACTOME_COLLAGEN_DEGRADATION	REACTOME_COLLAGEN_DEGRADATION	54	0.654892	3.1225	1e-10	1.86308e-09	1.06235e-09	2364	tags=43%, list=14%, signal=37%	4321/80781/84570/1291/4327/1289/1301/1284/1282/1298/1307/1285/1306/50509/1292/1295/1305/7373/1509/4313/136227/4312/1296
Group3	G20602	REACTOME_INTEGRIN_CELL_SURFACE_INTERACTIONS	REACTOME_INTEGRIN_CELL_SURFACE_INTERACTIONS	79	0.587207	3.03949	1e-10	1.86308e-09	1.06235e-09	1800	tags=39%, list=11%, signal=35%	8174/80781/3673/4060/1291/3655/3384/1289/7412/3690/2335/1284/1282/8516/1298/1307/1285/5175/22801/50509/3684/375790/3678/1292/1295/1305/3672/7057/3791/6696/3339
Group3	G20602	REACTOME_COLLAGEN_CHAIN_TRIMERIZATION	REACTOME_COLLAGEN_CHAIN_TRIMERIZATION	42	0.670807	3.03196	1e-10	1.86308e-09	1.06235e-09	1325	tags=40%, list=8%, signal=37%	81578/80781/84570/1291/1289/1301/1284/1282/1298/1307/1285/1306/50509/1292/1295/1305/7373
Group3	G20602	REACTOME_ASSEMBLY_OF_COLLAGEN_FIBRILS_AND_OTHER_MULTIMERIC_STRUCTURES	REACTOME_ASSEMBLY_OF_COLLAGEN_FIBRILS_AND_OTHER_MULTIMERIC_STRUCTURES	55	0.593291	2.8342	1e-10	1.86308e-09	1.06235e-09	2493	tags=44%, list=15%, signal=37%	80781/4017/1291/3655/1289/1301/1284/1282/1298/5118/1285/1306/4015/50509/667/1292/1295/7373/1515/84171/4016/649/1296/1520
Group3	G20602	REACTOME_CELL_CYCLE_CHECKPOINTS	REACTOME_CELL_CYCLE_CHECKPOINTS	286	-0.568578	-2.79558	1e-10	1.86308e-09	1.06235e-09	4349	tags=64%, list=26%, signal=48%	57405/8368/1781/472/8366/10726/8318/7321/5685/5982/10213/4683/4193/5684/165918/140735/9735/7158/3018/7534/151648/63967/8924/220134/332/8341/119504/10393/7341/5515/10926/23198/85236/55055/8361/641/5884/79019/8344/8970/5932/84142/5519/57122/9212/55166/8367/8349/983/3014/5706/3017/5518/5810/64946/5689/5527/8348/25909/9656/5687/5720/27338/890/11200/9184/8697/81930/6117/80010/5717/8346/5708/5690/79003…
Group3	G24069	REACTOME_DNA_METHYLATION	REACTOME_DNA_METHYLATION	59	0.53407	2.24788	1.03505e-06	0.000626724	0.000568734	4711	tags=66%, list=28%, signal=48%	8349/3020/8359/653604/3018/554313/8362/8365/3015/8368/3014/8338/3017/8345/333932/8351/8340/8334/8354/8358/8343/8356/8367/8968/29128/8342/8360/85236/8348/8355/8352/8346/8357/8350/8970/8339/8341/8331/8347
Group3	G24069	REACTOME_ACTIVATED_PKN1_STIMULATES_TRANSCRIPTION_OF_AR_ANDROGEN_RECEPTOR_REGULATED_GENES_KLK2_AND_KLK3	REACTOME_ACTIVATED_PKN1_STIMULATES_TRANSCRIPTION_OF_AR_ANDROGEN_RECEPTOR_REGULATED_GENES_KLK2_AND_KLK3	60	0.527121	2.22385	2.64836e-06	0.000641433	0.000582082	4711	tags=67%, list=28%, signal=48%	8349/3020/8359/653604/3018/554313/8362/8365/3015/8368/3014/5585/8338/3017/8345/333932/8351/8340/8334/8354/8358/8343/8356/8367/8968/8342/8360/85236/8348/8355/8352/8346/8357/8350/8970/10499/8339/8341/8331/8347
Group3	G24069	REACTOME_CONDENSATION_OF_PROPHASE_CHROMOSOMES	REACTOME_CONDENSATION_OF_PROPHASE_CHROMOSOMES	68	0.510016	2.21458	1.67707e-06	0.000641433	0.000582082	4711	tags=62%, list=28%, signal=45%	8349/3020/8359/653604/3018/79648/554313/8362/8365/3015/8368/3014/387893/8338/3017/8345/333932/8351/8340/8334/8354/8358/8343/8356/8367/8968/8342/8360/85236/8348/8355/8352/8346/8357/29781/8350/8970/8339/8341/23310/8331/8347
Group3	G24069	REACTOME_SIRT1_NEGATIVELY_REGULATES_RRNA_EXPRESSION	REACTOME_SIRT1_NEGATIVELY_REGULATES_RRNA_EXPRESSION	63	0.515029	2.19356	2.52021e-06	0.000641433	0.000582082	4711	tags=63%, list=28%, signal=46%	8349/3020/8359/653604/3018/554313/8362/8365/3015/8368/3014/9015/8338/3017/8345/333932/8351/8340/8334/8354/8358/6839/8343/8356/8367/8968/8342/8360/85236/8348/8355/8352/8346/8357/8350/8970/8339/8341/8331/8347
Group3	G24069	REACTOME_INHIBITION_OF_DNA_RECOMBINATION_AT_TELOMERE	REACTOME_INHIBITION_OF_DNA_RECOMBINATION_AT_TELOMERE	62	0.495377	2.09952	1.39155e-05	0.00168517	0.00152924	3833	tags=48%, list=23%, signal=37%	8349/3020/8359/65057/3018/554313/26277/8362/8365/5435/7013/7014/3015/8368/3014/5441/8338/3017/8345/8340/54386/8334/1616/8343/8367/8342/8360/85236/5430/8348
Group3	G24027	REACTOME_DNA_REPLICATION_PRE_INITIATION	REACTOME_DNA_REPLICATION_PRE_INITIATION	141	0.55972	2.25614	1e-10	1.72857e-08	1.2812e-08	4437	tags=59%, list=26%, signal=44%	4173/29935/3020/5693/5690/1871/5427/81620/4174/5426/5694/653604/5711/8349/8318/8359/990/5710/3015/5687/6117/5688/55388/5422/23594/5682/4998/5700/51053/8367/3017/10213/5702/8351/4175/85236/8348/554313/8352/8331/8340/8341/8356/4176/8358/8357/54107/56655/10926/1017/8335/4172/8339/5685/5719/5720/8362/5692/5695/8365/23198/8343/5713/333932/8317/5707/5557/3018/5558/5717/3013/5715/8363/5684/8342/126961/3…
Group3	G24027	REACTOME_RNA_POLYMERASE_II_TRANSCRIPTION_TERMINATION	REACTOME_RNA_POLYMERASE_II_TRANSCRIPTION_TERMINATION	65	0.599385	2.20217	1.08838e-08	7.31632e-07	5.4228e-07	3837	tags=50%, list=23%, signal=39%	25888/29894/79228/53981/26097/6628/6428/80145/1479/84967/10212/51692/9877/84324/6432/6635/8683/1478/7884/6426/6431/9939/9785/9295/9775/79869/1477/7307/11051/57187/6636/6637/10921
Group3	G24027	REACTOME_CHOLESTEROL_BIOSYNTHESIS	REACTOME_CHOLESTEROL_BIOSYNTHESIS	24	0.733718	2.25265	1.95058e-07	8.42931e-06	6.24774e-06	3071	tags=71%, list=18%, signal=58%	2222/2224/6713/1717/10654/6307/4047/3422/39/4597/9453/51478/3930/1718/10682/3157/50814
Group3	G24027	REACTOME_ACTIVATION_OF_THE_PRE_REPLICATIVE_COMPLEX	REACTOME_ACTIVATION_OF_THE_PRE_REPLICATIVE_COMPLEX	33	0.679594	2.24385	2.93769e-07	1.11081e-05	8.23326e-06	3965	tags=73%, list=24%, signal=56%	4173/29935/5427/81620/4174/5426/8318/990/6117/55388/5422/23594/4998/51053/4175/4176/54107/56655/10926/1017/4172/8317/5557/5558
Group3	G24027	REACTOME_ACTIVATION_OF_THE_PHOTOTRANSDUCTION_CASCADE	REACTOME_ACTIVATION_OF_THE_PHOTOTRANSDUCTION_CASCADE	11	-0.773576	-2.24005	9.55296e-05	0.00122969	0.000911435	3040	tags=82%, list=18%, signal=67%	2779/5158/2792/5148/1259/6010/1258/9187/5145
Group3	G24025	REACTOME_DNA_REPLICATION_PRE_INITIATION	REACTOME_DNA_REPLICATION_PRE_INITIATION	141	0.536223	2.23771	1e-10	1.93033e-08	1.47822e-08	5643	tags=69%, list=34%, signal=46%	3020/4173/29935/5693/5427/653604/5687/1871/5694/4174/5426/8359/5710/5711/5690/554313/8318/5700/81620/990/6117/55388/3015/8349/5422/5688/4175/8331/4998/23594/8351/8348/8365/3017/51053/8317/8340/8367/8338/5682/56655/1017/5720/333932/85236/8352/5702/8356/10213/8341/3018/10926/8357/8343/8358/8335/4176/5684/8339/5719/5692/3013/8362/54107/8342/4172/5717/3837/8363/3012/5557/128312/8360/5558/23633/8350/2…
Group3	G24025	REACTOME_DNA_REPLICATION	REACTOME_DNA_REPLICATION	184	0.501451	2.14472	1e-10	1.93033e-08	1.47822e-08	5234	tags=59%, list=31%, signal=41%	3020/4173/29935/5693/9978/5427/653604/5687/1871/9134/5694/4174/2237/51659/5426/8359/5710/5711/5690/554313/8318/5700/81620/990/6117/55388/3015/8349/5422/5688/4175/8331/11065/1763/4998/23594/8351/8348/8365/3017/9837/5111/51053/8317/8340/8367/8338/5682/56655/1017/5720/333932/3978/85236/8352/51529/5702/8356/10213/10714/8341/3018/10926/8357/8343/8358/8335/4176/5684/8339/5719/5692/119504/3013/8362/5410…
Group3	G24025	REACTOME_CELL_CYCLE_CHECKPOINTS	REACTOME_CELL_CYCLE_CHECKPOINTS	286	0.485214	2.14177	1e-10	1.93033e-08	1.47822e-08	5186	tags=57%, list=31%, signal=40%	11243/4173/5693/64326/7534/1063/1778/9156/79023/5687/7157/83540/25909/6232/7156/7531/9134/5694/91687/4174/81930/79003/8359/9212/5710/5711/5690/554313/8318/4193/9577/9735/4683/5700/5516/51512/79019/990/22919/4085/55746/6117/55388/79184/8349/7336/332/2810/5048/10971/983/5688/81565/4175/11130/81929/701/1062/5347/23279/11065/1763/4998/23594/144715/11004/1027/8348/57122/8365/3017/116028/25936/8317/834…
Group3	G24025	REACTOME_RHO_GTPASES_ACTIVATE_FORMINS	REACTOME_RHO_GTPASES_ACTIVATE_FORMINS	134	0.517419	2.14719	6.94327e-10	9.34255e-08	7.15441e-08	4464	tags=53%, list=27%, signal=39%	11243/1730/1063/1778/79023/83540/25909/6232/91687/81930/84790/79003/60/9212/9735/5516/79019/22919/5216/1856/4085/55746/81027/332/5048/81565/11130/81929/701/1062/5347/23279/11004/10376/57122/7280/25936/112714/3619/55055/54821/5518/79980/140735/81624/3688/4928/147841/7846/991/55839/54820/80152/79172/151648/2491/57405/55143/1783/5527/9793/401541/64105/64946/114793/91010/5529/23380/6396/8379/51143
Group3	G24025	REACTOME_RESOLUTION_OF_SISTER_CHROMATID_COHESION	REACTOME_RESOLUTION_OF_SISTER_CHROMATID_COHESION	120	0.520136	2.12791	9.16403e-09	9.24803e-07	7.08203e-07	4464	tags=57%, list=27%, signal=43%	11243/1063/1778/79023/5885/83540/25909/6232/91687/81930/84790/79003/9212/9735/5516/55869/79019/22919/4085/55746/23244/81027/332/5048/113130/983/81565/11130/81929/701/1062/5347/23279/11004/10376/57122/7280/25936/112714/3619/55055/54821/5518/79980/140735/9133/4928/147841/7846/991/55839/54820/80152/79172/151648/2491/57405/55143/1783/5527/9793/401541/10735/64105/64946/5529/6396/8379/51143
Group3	G24036	REACTOME_RNA_POLYMERASE_II_TRANSCRIPTION_TERMINATION	REACTOME_RNA_POLYMERASE_II_TRANSCRIPTION_TERMINATION	65	0.564256	2.0664	1.09484e-06	0.000165732	0.000128644	4188	tags=50%, list=25%, signal=38%	25888/26097/53981/9877/1479/84324/29894/9939/6635/84967/1477/80145/1478/8683/6426/79228/6628/6428/51692/9295/10914/10212/6431/6634/9775/6432/7307/79869/7884/9785/57187/11051/6430
Group3	G24036	REACTOME_ACTIVATION_OF_THE_PHOTOTRANSDUCTION_CASCADE	REACTOME_ACTIVATION_OF_THE_PHOTOTRANSDUCTION_CASCADE	11	-0.76504	-2.24498	0.000134723	0.0081286	0.00630957	2871	tags=82%, list=17%, signal=68%	2792/5158/2779/1259/6010/5148/1258/5145/9187
Group3	G24036	REACTOME_INTEGRIN_SIGNALING	REACTOME_INTEGRIN_SIGNALING	24	0.633032	1.9208	0.000187674	0.00915114	0.00710328	3685	tags=46%, list=22%, signal=36%	5747/1398/10125/7450/1445/6464/10235/7094/2885/5908/207
Group3	G24036	REACTOME_THE_PHOTOTRANSDUCTION_CASCADE	REACTOME_THE_PHOTOTRANSDUCTION_CASCADE	33	-0.484192	-2.01733	0.00036683	0.0130656	0.0101418	3219	tags=58%, list=19%, signal=47%	5957/2792/131890/10681/5158/2979/2779/1259/6010/2978/5578/5148/6011/1258/5145/9187/8787/388531/3000
Group3	G24036	REACTOME_BIOSYNTHESIS_OF_SPECIALIZED_PRORESOLVING_MEDIATORS_SPMS	REACTOME_BIOSYNTHESIS_OF_SPECIALIZED_PRORESOLVING_MEDIATORS_SPMS	13	-0.616807	-1.91804	0.00571014	0.0597542	0.0463823	1298	tags=38%, list=8%, signal=36%	2053/22949/1558/2948/1565
Group3	G24035	REACTOME_DNA_REPLICATION_PRE_INITIATION	REACTOME_DNA_REPLICATION_PRE_INITIATION	141	0.589034	2.58194	1e-10	3.6697e-09	2.77193e-09	4237	tags=60%, list=25%, signal=45%	4173/3020/29935/5427/653604/5693/1871/4174/81620/8359/5690/554313/3015/8318/5694/5687/5711/5426/8351/55388/990/8331/8348/51053/8340/3017/4998/5688/8349/4175/8356/6117/8367/8352/5422/85236/333932/8338/8335/8357/23594/5710/8358/8341/10926/1017/8343/8339/5700/8342/8365/8317/4176/3013/8362/8360/5702/8334/3012/5558/5682/8347/4172/56655/3018/8363/8350/5557/3014/126961/23198/8354/54107/1870/5707/4171/83…
Group3	G24035	REACTOME_HCMV_EARLY_EVENTS	REACTOME_HCMV_EARLY_EVENTS	129	0.593929	2.57985	1e-10	3.6697e-09	2.77193e-09	3473	tags=57%, list=21%, signal=45%	7175/653604/23636/2002/8359/4790/554313/79023/1778/8351/85235/84790/317772/8331/8348/53371/8340/3017/1616/8336/8349/8356/8330/8367/8352/2874/85236/333932/8338/8335/8357/10376/8358/8969/8341/55746/4927/81929/8343/57122/8339/8480/23225/8342/8365/51143/3013/7280/5931/8362/23279/8360/8334/3012/9972/8347/10155/3018/8363/81027/5928/9611/8350/8329/126961/8332/3688/4928/6396/8354/7846/140735/112714
Group3	G24035	REACTOME_DNA_REPLICATION	REACTOME_DNA_REPLICATION	184	0.565629	2.56277	1e-10	3.6697e-09	2.77193e-09	4562	tags=60%, list=27%, signal=44%	4173/3020/29935/5427/653604/5693/1871/4174/9978/81620/8359/5690/2237/51659/554313/3015/8318/5694/5687/9134/5711/5426/8351/55388/990/8331/8348/51053/8340/3017/4998/11065/5688/8349/4175/8356/6117/8367/8352/5422/5111/85236/333932/8338/8335/8357/1763/23594/5710/8358/8341/51529/3978/10926/1017/8343/8339/5700/8342/8365/9837/8317/4176/3013/8362/8360/5702/8334/3012/5558/5682/8347/4172/56655/10714/3018/83…
Group3	G24035	REACTOME_DISEASES_OF_PROGRAMMED_CELL_DEATH	REACTOME_DISEASES_OF_PROGRAMMED_CELL_DEATH	96	0.61306	2.52921	1e-10	3.6697e-09	2.77193e-09	3114	tags=56%, list=19%, signal=46%	3020/994/653604/824/8359/7157/554313/3015/7531/708/8351/8331/8348/8340/3017/8349/8356/8367/8352/5422/823/85236/333932/8338/8335/993/8357/8772/8358/8341/8343/8339/8342/8365/826/3013/5931/8362/3725/8360/995/8334/3012/5558/8347/3018/841/8363/351/5928/8350/5557/3014/126961
Group3	G24035	REACTOME_MEIOTIC_RECOMBINATION	REACTOME_MEIOTIC_RECOMBINATION	79	0.620561	2.50371	1e-10	3.6697e-09	2.77193e-09	3374	tags=59%, list=20%, signal=48%	1019/5888/3020/653604/8359/11144/554313/3015/7156/4439/8351/8331/8348/8340/3017/4683/8349/8356/6117/8367/8352/85236/333932/8338/8335/8357/8358/8341/1017/8343/8339/8342/8365/3013/8362/8360/84057/8334/3012/8347/3018/8363/8350/3014/126961/675/8354
Group3	G24031	REACTOME_DNA_REPLICATION_PRE_INITIATION	REACTOME_DNA_REPLICATION_PRE_INITIATION	141	0.60167	2.5935	1e-10	3.90645e-09	2.93379e-09	4788	tags=67%, list=29%, signal=48%	4173/5427/3020/653604/1871/29935/4174/81620/5693/5687/8359/8318/5690/5426/5694/3015/554313/55388/990/8351/5711/8348/8331/4998/51053/5688/8340/8367/5422/8356/8352/4175/3017/10926/23594/8335/6117/333932/85236/8341/8357/8338/8358/5710/8343/5700/4176/8339/8317/8349/1017/8342/3013/8362/56655/3012/8365/8360/5558/5557/8363/8347/126961/8334/5682/5702/4172/3018/8350/23198/5707/5717/8354/3014/8366/1870/568…
Group3	G24031	REACTOME_DNA_REPLICATION	REACTOME_DNA_REPLICATION	184	0.575489	2.55219	1e-10	3.90645e-09	2.93379e-09	4788	tags=62%, list=29%, signal=45%	4173/5427/3020/653604/1871/29935/9978/4174/81620/5693/5687/8359/51659/8318/5690/5426/5694/9134/2237/3015/554313/55388/990/8351/5711/8348/8331/4998/51053/5688/11065/8340/8367/5422/1763/8356/8352/4175/5111/3017/51529/10926/23594/8335/6117/333932/85236/8341/8357/8338/8358/3978/5710/8343/5700/4176/8339/8317/8349/1017/9837/8342/3013/8362/56655/3012/8365/8360/5558/5557/8363/8347/126961/10714/8334/5682/…
Group3	G24031	REACTOME_HCMV_EARLY_EVENTS	REACTOME_HCMV_EARLY_EVENTS	129	0.588365	2.52016	1e-10	3.90645e-09	2.93379e-09	3314	tags=55%, list=20%, signal=45%	7175/653604/23636/8359/2002/79023/4790/1778/554313/8351/84790/85235/8348/317772/8331/8336/8340/8367/53371/8356/1616/8352/3017/8335/333932/85236/8341/8357/8338/8969/8358/8330/57122/8480/2874/55746/8343/10376/8339/4927/23279/81929/8349/8342/5931/3013/8362/3012/81027/8365/8360/7280/8363/23225/8347/126961/51143/8334/8332/9972/3688/3018/8350/9611/10155/140735/5928/4928/6396/7846/8329
Group3	G24031	REACTOME_SIRT1_NEGATIVELY_REGULATES_RRNA_EXPRESSION	REACTOME_SIRT1_NEGATIVELY_REGULATES_RRNA_EXPRESSION	63	0.64268	2.47235	1e-10	3.90645e-09	2.93379e-09	4082	tags=71%, list=24%, signal=54%	3020/653604/9015/8359/3015/554313/8351/8348/8331/8340/8367/8356/8352/3017/8335/333932/85236/8341/8357/8338/8358/8343/8339/8349/8342/3013/8362/3012/8365/8360/8363/8347/126961/8334/23411/3018/23378/8350/6839/9014/8354/3014/8366/8970/8294
Group3	G24031	REACTOME_ACTIVATION_OF_THE_PRE_REPLICATIVE_COMPLEX	REACTOME_ACTIVATION_OF_THE_PRE_REPLICATIVE_COMPLEX	33	0.737767	2.53607	4.9869e-10	1.50978e-08	1.13386e-08	2908	tags=70%, list=17%, signal=58%	4173/5427/29935/4174/81620/8318/5426/55388/990/4998/51053/5422/4175/10926/23594/6117/4176/8317/1017/56655/5558/5557/4172
Group3	G24050	REACTOME_RHO_GTPASES_ACTIVATE_FORMINS	REACTOME_RHO_GTPASES_ACTIVATE_FORMINS	134	0.482454	1.93324	3.2877e-07	5.68773e-05	4.40997e-05	5012	tags=51%, list=30%, signal=36%	11243/1778/25909/1730/79023/1063/6232/83540/81027/91687/84790/79003/5516/5048/1856/81930/81565/60/22919/9212/112714/55746/5216/9735/4085/5527/11130/23279/57122/81929/140735/332/23380/79019/25936/7846/5347/701/10376/11004/7280/5529/3688/1062/388/1783/9183/91010/55055/3619/54821/147841/4928/9793/5518/5519/55839/80152/54820/79980/114793/2491/79172/81624/55143/6249/991/5217
Group3	G24050	REACTOME_RNA_POLYMERASE_II_TRANSCRIPTION_TERMINATION	REACTOME_RNA_POLYMERASE_II_TRANSCRIPTION_TERMINATION	65	0.54448	1.98965	3.57726e-06	0.000333236	0.000258374	4553	tags=52%, list=27%, signal=38%	53981/25888/26097/1479/29894/9877/84324/6635/9939/84967/1477/10914/8683/1478/6426/6628/51692/10212/9295/80145/6428/79228/9775/6431/6634/6432/57187/7884/6636/7307/79869/6430/11051/9785
Group3	G24050	REACTOME_ACTIVATION_OF_THE_PHOTOTRANSDUCTION_CASCADE	REACTOME_ACTIVATION_OF_THE_PHOTOTRANSDUCTION_CASCADE	11	-0.757275	-2.24382	0.000130552	0.00585549	0.00454004	2747	tags=82%, list=16%, signal=68%	2792/5158/2779/1259/6010/5148/1258/5145/9187
Group3	G24050	REACTOME_THE_PHOTOTRANSDUCTION_CASCADE	REACTOME_THE_PHOTOTRANSDUCTION_CASCADE	33	-0.47585	-2.0367	0.000587758	0.0171588	0.013304	3496	tags=61%, list=21%, signal=48%	5957/4836/131890/2792/2979/5158/2779/10681/1259/5578/2978/6010/5148/6011/1258/5145/9187/8787/388531/3000
Group3	G24050	REACTOME_BIOSYNTHESIS_OF_SPECIALIZED_PRORESOLVING_MEDIATORS_SPMS	REACTOME_BIOSYNTHESIS_OF_SPECIALIZED_PRORESOLVING_MEDIATORS_SPMS	13	-0.611691	-1.92556	0.00665585	0.0624825	0.0484457	1332	tags=38%, list=8%, signal=35%	2053/1558/22949/2948/1565
Group3	G24023	REACTOME_DNA_REPLICATION_PRE_INITIATION	REACTOME_DNA_REPLICATION_PRE_INITIATION	141	0.554626	2.488	1e-10	1.10091e-08	8.75598e-09	4464	tags=60%, list=27%, signal=44%	3020/29935/4173/5693/653604/5427/5687/554313/8359/1871/4174/81620/5690/8318/5694/5711/5426/55388/3015/8349/5710/4175/5700/8351/8338/8331/8348/5422/4998/3017/990/333932/8365/8340/6117/5688/8367/8317/51053/8352/8356/85236/8341/8358/3018/1017/8357/8343/8335/23594/56655/5702/8339/10926/8362/4176/8342/8360/8350/3013/128312/3012/8334/5682/8363/3014/8347/4172/5692/5557/8368/126961/8354/54107/5558/5720/8…
Group3	G24023	REACTOME_DISEASES_OF_PROGRAMMED_CELL_DEATH	REACTOME_DISEASES_OF_PROGRAMMED_CELL_DEATH	96	0.575363	2.42981	1e-10	1.10091e-08	8.75598e-09	4143	tags=60%, list=25%, signal=46%	3020/824/653604/994/554313/8359/7157/823/7531/3015/8349/708/8351/8338/8331/3725/8348/5422/351/3017/333932/8365/8340/8772/8367/8352/8356/826/85236/8341/8358/5931/3018/8357/8343/8335/993/5928/8339/8362/8342/8360/8350/3013/995/128312/3012/8334/8363/3014/8347/841/5557/8368/126961/8354/5558/8366
Group3	G24023	REACTOME_HCMV_EARLY_EVENTS	REACTOME_HCMV_EARLY_EVENTS	129	0.545574	2.41446	1e-10	1.10091e-08	8.75598e-09	3932	tags=57%, list=23%, signal=44%	7175/653604/23636/2002/1778/554313/8359/4790/317772/84790/79023/53371/8349/8351/8338/8331/85235/10376/55746/7280/8348/3017/333932/81929/8365/8340/1616/8367/8352/8356/8336/8480/2874/7846/85236/8341/8358/5931/3018/8969/8330/8357/4927/8343/8335/23279/57122/5928/8339/8362/112714/81027/23225/8342/51143/8360/8350/3013/3688/128312/140735/3012/9972/9611/8334/4928/8363/8347/10155/440689/8368/126961/8354
Group3	G24023	REACTOME_DNA_REPLICATION	REACTOME_DNA_REPLICATION	184	0.519481	2.41383	1e-10	1.10091e-08	8.75598e-09	4807	tags=57%, list=29%, signal=41%	3020/29935/4173/5693/653604/5427/5687/9978/554313/8359/1871/4174/2237/81620/9134/5690/51659/8318/5694/5711/5426/55388/3015/8349/5710/4175/5700/8351/8338/8331/1763/11065/8348/5422/4998/3017/990/5111/333932/8365/8340/6117/5688/8367/8317/51053/8352/8356/85236/8341/8358/9837/3018/1017/8357/3978/8343/8335/23594/56655/5702/8339/10926/8362/4176/8342/51529/8360/8350/3013/10714/128312/3012/8334/5682/8363/…
Group3	G24023	REACTOME_ERCC6_CSB_AND_EHMT2_G9A_POSITIVELY_REGULATE_RRNA_EXPRESSION	REACTOME_ERCC6_CSB_AND_EHMT2_G9A_POSITIVELY_REGULATE_RRNA_EXPRESSION	71	0.609075	2.45021	2.12723e-10	1.43115e-08	1.13825e-08	3932	tags=66%, list=23%, signal=51%	3020/653604/554313/8359/3015/1107/8349/8351/8338/8331/57459/8348/3017/333932/8365/8340/8367/8352/8356/85236/8341/8358/5931/3018/8357/8343/8335/5928/8339/8362/8342/8360/54815/8350/9112/3013/53615/128312/3012/8334/8363/3014/8347/9219/8368/126961/8354
Group3	G24033	REACTOME_DNA_REPLICATION	REACTOME_DNA_REPLICATION	184	0.63736	3.10741	1e-10	1.95323e-09	1.48387e-09	2885	tags=52%, list=17%, signal=44%	5427/4173/653604/81620/29935/1871/3020/4174/8359/5690/8351/3015/2237/5693/51659/8356/9978/51053/8318/8352/8340/8335/554313/8348/3017/8357/8358/8367/8331/4998/55388/85236/51529/11065/5694/5711/5111/333932/5426/10926/8341/9134/990/8338/5688/4175/8339/3978/8342/8343/8360/8334/5687/8349/23594/4176/1763/5558/8362/3013/3012/5422/1017/8347/6117/8363/8354/126961/5557/4172/8365/64785/1870/8350/3014/8317/9…
Group3	G24033	REACTOME_DNA_REPLICATION_PRE_INITIATION	REACTOME_DNA_REPLICATION_PRE_INITIATION	141	0.665034	3.1019	1e-10	1.95323e-09	1.48387e-09	2885	tags=56%, list=17%, signal=47%	5427/4173/653604/81620/29935/1871/3020/4174/8359/5690/8351/3015/5693/8356/51053/8318/8352/8340/8335/554313/8348/3017/8357/8358/8367/8331/4998/55388/85236/5694/5711/333932/5426/10926/8341/990/8338/5688/4175/8339/8342/8343/8360/8334/5687/8349/23594/4176/5558/8362/3013/3012/5422/1017/8347/6117/8363/8354/126961/5557/4172/8365/1870/8350/3014/8317/23198/5702/3018/56655/5710/5707/4171/8970/8366/5682/829…
Group3	G24033	REACTOME_ACTIVATED_PKN1_STIMULATES_TRANSCRIPTION_OF_AR_ANDROGEN_RECEPTOR_REGULATED_GENES_KLK2_AND_KLK3	REACTOME_ACTIVATED_PKN1_STIMULATES_TRANSCRIPTION_OF_AR_ANDROGEN_RECEPTOR_REGULATED_GENES_KLK2_AND_KLK3	60	0.745125	2.95018	1e-10	1.95323e-09	1.48387e-09	2885	tags=72%, list=17%, signal=60%	653604/3020/8359/8351/3015/8356/8352/8340/8335/554313/8348/3017/8357/8358/8367/8331/85236/333932/8341/8338/8339/8342/8343/8360/8334/8349/8362/3013/3012/8347/5585/8363/8354/126961/8365/8350/3014/3018/8970/8366/8294/8368/8364
Group3	G24033	REACTOME_MEIOTIC_RECOMBINATION	REACTOME_MEIOTIC_RECOMBINATION	79	0.695174	2.92347	1e-10	1.95323e-09	1.48387e-09	2885	tags=66%, list=17%, signal=55%	1019/5888/653604/3020/8359/8351/3015/11144/4439/8356/8352/8340/8335/554313/8348/3017/8357/8358/8367/8331/85236/333932/7156/8341/8338/8339/8342/8343/8360/8334/8349/8362/3013/3012/4683/84057/1017/8347/6117/8363/8354/126961/8365/675/8350/3014/3018/8970/8366/8294/8368/8364
Group3	G24033	REACTOME_DNA_METHYLATION	REACTOME_DNA_METHYLATION	59	0.739229	2.9207	1e-10	1.95323e-09	1.48387e-09	2885	tags=73%, list=17%, signal=61%	653604/3020/8359/8351/3015/8356/8352/8340/8335/554313/8348/3017/8357/8358/8367/8331/85236/333932/8341/8338/8339/29128/8342/8343/8360/8334/8349/8362/3013/3012/8347/8363/8354/126961/8365/8350/3014/3018/8970/8366/8294/8368/8364
Group3	G24032	REACTOME_DNA_REPLICATION_PRE_INITIATION	REACTOME_DNA_REPLICATION_PRE_INITIATION	141	0.563408	2.38451	1e-10	1.00917e-08	7.64912e-09	5383	tags=70%, list=32%, signal=48%	3020/4173/653604/29935/5427/5693/5687/1871/5694/4174/554313/8359/5426/8318/3015/5690/81620/5711/990/55388/6117/5700/5710/8351/8331/5688/4175/51053/4998/8340/5422/333932/8348/3017/23594/8356/8365/8352/8367/8338/8317/1017/8335/8349/85236/8357/56655/10926/8358/8343/8342/8341/5682/8339/3013/5558/5720/5717/4176/8362/3018/8360/3012/5702/23198/8347/128312/8334/10213/8350/4172/5684/8368/8363/5692/5557/83…
Group3	G24032	REACTOME_HCMV_EARLY_EVENTS	REACTOME_HCMV_EARLY_EVENTS	129	0.560645	2.34196	1e-10	1.00917e-08	7.64912e-09	4778	tags=63%, list=28%, signal=45%	7175/23636/653604/1778/79023/4790/2002/554313/8359/53371/84790/2874/317772/85235/4927/8351/8480/8331/81027/8340/57122/55746/333932/8348/1616/3017/8330/8356/8365/8352/5931/8367/8338/8335/8349/85236/81929/8336/23279/10376/8357/9611/8969/8358/8343/112714/23225/8342/7280/140735/8341/8339/3013/5928/3688/7846/8362/51143/3018/8360/3012/8347/128312/8334/1783/8350/8368/8363/4928/9972/440689/8354/8332/1269…
Group3	G24032	REACTOME_DNA_REPLICATION	REACTOME_DNA_REPLICATION	184	0.536128	2.31759	1e-10	1.00917e-08	7.64912e-09	5547	tags=67%, list=33%, signal=45%	3020/4173/653604/29935/5427/5693/9978/5687/1871/5694/4174/554313/8359/51659/9134/5426/8318/3015/5690/81620/2237/5711/990/55388/6117/5700/5710/8351/8331/11065/5688/4175/51053/4998/8340/5422/333932/8348/3978/1763/51529/5111/3017/23594/8356/8365/8352/8367/8338/8317/1017/8335/8349/85236/9837/8357/56655/10926/8358/8343/8342/8341/5682/10714/8339/3013/5558/5720/5717/4176/8362/3018/8360/3012/5702/23198/8…
Group3	G24032	REACTOME_HDACS_DEACETYLATE_HISTONES	REACTOME_HDACS_DEACETYLATE_HISTONES	90	0.571707	2.28356	6.85107e-10	3.95078e-08	2.99455e-08	4670	tags=67%, list=28%, signal=48%	653604/554313/8359/1107/2874/51742/317772/85235/8351/55869/8331/8340/333932/8348/3017/8330/8356/57459/8365/8352/5931/8367/8338/8335/83933/8349/85236/8336/8357/9611/8969/8819/8358/8343/53615/8342/8341/8339/54815/3013/5928/9112/8362/3018/8360/3012/8347/128312/8334/8350/8368/8363/440689/8354/8332/126961/8329/9219/8970/8366
Group3	G24032	REACTOME_SIRT1_NEGATIVELY_REGULATES_RRNA_EXPRESSION	REACTOME_SIRT1_NEGATIVELY_REGULATES_RRNA_EXPRESSION	63	0.604615	2.30623	6.77341e-09	2.82848e-07	2.14389e-07	4670	tags=73%, list=28%, signal=53%	3020/653604/9015/554313/8359/3015/8351/8331/8340/333932/8348/3017/8356/8365/8352/8367/8338/8335/8349/85236/8357/8358/8343/23411/8342/8341/8339/3013/8362/3018/23378/8360/3012/8347/128312/8334/8350/6839/8368/8363/9014/8354/126961/3014/8970/8366
Group3	G24034	REACTOME_DNA_REPLICATION_PRE_INITIATION	REACTOME_DNA_REPLICATION_PRE_INITIATION	141	0.593846	2.50511	1e-10	4.844e-09	3.65895e-09	4868	tags=67%, list=29%, signal=48%	4173/3020/5427/1871/653604/29935/5687/4174/5693/81620/5694/8318/5426/5690/8359/3015/990/55388/554313/5711/8351/5688/8331/8348/4998/51053/5422/8340/8367/6117/8352/5700/23594/4175/8356/3017/5710/10926/8335/85236/333932/8357/8341/8338/8358/8317/8343/4176/1017/8349/8339/56655/8342/3013/5682/3012/8365/8362/5558/5702/5557/8347/8360/8363/126961/4172/23198/8334/8350/3018/5717/5720/5707/5685/10213/5684/83…
Group3	G24034	REACTOME_DNA_REPLICATION	REACTOME_DNA_REPLICATION	184	0.571812	2.46599	1e-10	4.844e-09	3.65895e-09	4728	tags=62%, list=28%, signal=45%	4173/3020/5427/1871/653604/9978/29935/5687/4174/5693/81620/5694/8318/5426/51659/5690/8359/9134/3015/2237/990/55388/554313/5711/8351/5688/8331/8348/4998/51053/11065/5422/8340/1763/8367/6117/5111/8352/5700/23594/4175/51529/8356/3017/5710/10926/8335/3978/85236/333932/8357/8341/8338/8358/8317/8343/4176/9837/1017/8349/8339/56655/8342/10714/3013/5682/3012/8365/8362/5558/5702/5557/8347/8360/8363/126961/…
Group3	G24034	REACTOME_HCMV_EARLY_EVENTS	REACTOME_HCMV_EARLY_EVENTS	129	0.58146	2.43864	1e-10	4.844e-09	3.65895e-09	3459	tags=55%, list=21%, signal=44%	7175/23636/653604/79023/2002/1778/4790/8359/84790/554313/85235/8351/53371/8331/317772/8348/1616/8340/8480/8367/8336/2874/8352/8356/3017/57122/4927/8335/85236/333932/8357/8969/8341/8330/55746/8338/23279/8358/5931/81027/10376/8343/81929/8349/8339/8342/3013/3012/23225/8365/9611/8362/7280/140735/3688/8347/8360/8363/126961/51143/4928/5928/9972/8334/8332/8350/6396/3018/7846/112714/10155
Group3	G24034	REACTOME_MEIOTIC_RECOMBINATION	REACTOME_MEIOTIC_RECOMBINATION	79	0.605485	2.37496	1.07862e-10	5.0239e-09	3.79484e-09	4690	tags=70%, list=28%, signal=50%	1019/5888/3020/653604/7156/11144/8359/4439/3015/554313/8351/8331/8348/8340/4683/8367/6117/8352/8356/3017/8335/85236/333932/8357/8341/8338/8358/8343/1017/8349/8339/84057/8342/3013/3012/8365/8362/8347/8360/8363/126961/8334/8350/3018/8354/3014/8970/675/8294/8366/4292/8368/128312/27030/672
Group3	G24034	REACTOME_ACTIVATION_OF_THE_PRE_REPLICATIVE_COMPLEX	REACTOME_ACTIVATION_OF_THE_PRE_REPLICATIVE_COMPLEX	33	0.722066	2.39164	2.09308e-09	6.18223e-08	4.66979e-08	3156	tags=70%, list=19%, signal=57%	4173/5427/29935/4174/81620/8318/5426/990/55388/4998/51053/5422/6117/23594/4175/10926/8317/4176/1017/56655/5558/5557/4172
Group3	G24048	REACTOME_HCMV_EARLY_EVENTS	REACTOME_HCMV_EARLY_EVENTS	129	0.598581	2.6087	1e-10	3.27297e-09	2.51209e-09	3936	tags=61%, list=23%, signal=47%	653604/7175/23636/8359/2002/554313/4790/79023/1778/8351/85235/84790/317772/8331/8348/8340/53371/8356/8352/8336/8367/3017/333932/8330/8335/1616/8338/8357/85236/8358/8969/8341/2874/57122/55746/10376/8349/8343/8480/8339/81929/8342/4927/8365/8362/3013/51143/8360/3012/23279/7280/8334/8347/5931/23225/81027/8363/8332/126961/9972/3018/8350/3688/10155/5928/8354/8329/9611/140735/7846/6396/4928/8366/8970/83…
Group3	G24048	REACTOME_DNA_REPLICATION_PRE_INITIATION	REACTOME_DNA_REPLICATION_PRE_INITIATION	141	0.589596	2.6083	1e-10	3.27297e-09	2.51209e-09	4542	tags=62%, list=27%, signal=46%	4173/3020/5427/653604/29935/1871/4174/81620/5693/8359/5690/5687/554313/3015/8318/5694/8351/5426/55388/5711/990/8331/8348/51053/8340/4998/8356/8352/8367/3017/4175/5688/333932/8335/8338/8357/85236/5422/8358/6117/10926/23594/8341/8349/5710/8343/8339/4176/1017/8342/5700/8317/8365/8362/3013/8360/56655/3012/5558/8334/8347/8363/5557/126961/3018/8350/4172/5682/5702/8354/23198/3014/5717/1870/5707/8366/897…
Group3	G24048	REACTOME_DNA_REPLICATION	REACTOME_DNA_REPLICATION	184	0.565585	2.58134	1e-10	3.27297e-09	2.51209e-09	4468	tags=58%, list=27%, signal=43%	4173/3020/5427/653604/29935/1871/4174/81620/5693/9978/8359/51659/5690/5687/554313/3015/8318/5694/2237/8351/9134/5426/55388/5711/990/8331/8348/51053/8340/4998/11065/8356/8352/8367/3017/4175/5688/5111/333932/51529/8335/1763/8338/8357/85236/5422/8358/6117/10926/23594/8341/3978/8349/5710/8343/8339/4176/1017/8342/5700/8317/8365/8362/3013/8360/9837/56655/3012/5558/8334/8347/8363/5557/126961/3018/8350/4…
Group3	G24048	REACTOME_SIRT1_NEGATIVELY_REGULATES_RRNA_EXPRESSION	REACTOME_SIRT1_NEGATIVELY_REGULATES_RRNA_EXPRESSION	63	0.658868	2.57053	1e-10	3.27297e-09	2.51209e-09	3926	tags=73%, list=23%, signal=56%	3020/653604/8359/554313/3015/9015/8351/8331/8348/8340/8356/8352/8367/3017/333932/8335/8338/8357/85236/8358/8341/8349/8343/8339/8342/8365/8362/3013/8360/3012/8334/8347/8363/126961/3018/8350/23411/6839/8354/23378/3014/8366/8970/8368/9014/8294
Group3	G24048	REACTOME_DISEASES_OF_PROGRAMMED_CELL_DEATH	REACTOME_DISEASES_OF_PROGRAMMED_CELL_DEATH	96	0.614899	2.56107	1e-10	3.27297e-09	2.51209e-09	3112	tags=56%, list=19%, signal=46%	3020/994/653604/824/8359/7157/554313/3015/8351/708/7531/8331/8348/8340/8356/8352/8367/3017/333932/8335/8338/8357/85236/5422/8358/8341/993/8772/8349/8343/3725/823/8339/8342/8365/8362/3013/826/8360/3012/995/5558/8334/8347/5931/8363/5557/126961/3018/8350/351/841/5928/8354
Group3	G24029	REACTOME_MEIOTIC_RECOMBINATION	REACTOME_MEIOTIC_RECOMBINATION	79	0.641955	2.7811	1e-10	3.18684e-09	2.48476e-09	3134	tags=59%, list=19%, signal=49%	1019/3020/5888/653604/8349/8359/11144/3015/554313/4683/8351/4439/3017/7156/8352/8340/8356/8367/8358/85236/8331/8348/8357/8341/8338/6117/333932/8335/8339/8360/8365/8362/1017/3014/8334/8343/3018/8342/3013/3012/675/8363/8354/8347/8350/84057/126961
Group3	G24029	REACTOME_DNA_REPLICATION_PRE_INITIATION	REACTOME_DNA_REPLICATION_PRE_INITIATION	141	0.593344	2.77799	1e-10	3.18684e-09	2.48476e-09	3181	tags=52%, list=19%, signal=43%	29935/4173/3020/5693/653604/5427/81620/8349/4174/5690/8359/1871/5711/3015/554313/8318/5694/5426/8351/3017/55388/5687/8352/8340/8356/8367/8358/4175/85236/51053/8331/8348/4998/8357/5710/8341/990/8338/6117/333932/5688/8335/8339/5702/5422/8360/8365/8362/1017/3014/8334/8343/54107/4176/3018/8342/10926/23594/1870/4172/4171/3013/3012/8363/8354/5682/5558/8347/5700/8350/8317/56655/126961/5557
Group3	G24029	REACTOME_DNA_REPLICATION	REACTOME_DNA_REPLICATION	184	0.564023	2.74037	1e-10	3.18684e-09	2.48476e-09	3854	tags=53%, list=23%, signal=41%	29935/4173/3020/5693/653604/5427/81620/2237/8349/4174/5690/8359/9978/1871/5711/51659/3015/9134/554313/8318/5694/5426/8351/3017/55388/5687/8352/8340/8356/8367/8358/4175/85236/51053/8331/11065/8348/4998/8357/5710/8341/5111/990/8338/6117/333932/5688/8335/8339/5702/84296/5422/8360/8365/8362/1017/3014/8334/51529/8343/54107/4176/3018/1763/3978/8342/10926/23594/1870/4172/4171/3013/3012/8363/8354/5682/55…
Group3	G24029	REACTOME_ACTIVATED_PKN1_STIMULATES_TRANSCRIPTION_OF_AR_ANDROGEN_RECEPTOR_REGULATED_GENES_KLK2_AND_KLK3	REACTOME_ACTIVATED_PKN1_STIMULATES_TRANSCRIPTION_OF_AR_ANDROGEN_RECEPTOR_REGULATED_GENES_KLK2_AND_KLK3	60	0.663786	2.73263	1e-10	3.18684e-09	2.48476e-09	3134	tags=63%, list=19%, signal=52%	3020/653604/8349/8359/3015/554313/8351/3017/8352/8340/8356/8367/8358/85236/8331/8348/5585/8357/8341/8338/333932/8335/8339/8360/8365/8362/3014/8334/8343/3018/8342/3013/3012/8363/8354/8347/8350/126961
Group3	G24029	REACTOME_DNA_METHYLATION	REACTOME_DNA_METHYLATION	59	0.65693	2.69497	1e-10	3.18684e-09	2.48476e-09	3134	tags=64%, list=19%, signal=53%	3020/653604/8349/8359/3015/554313/8351/3017/8352/8340/8356/8367/8358/85236/8331/8348/8357/8341/8338/333932/8335/8339/8360/8365/8362/3014/29128/8334/8343/3018/8342/3013/3012/8363/8354/8347/8350/126961
Group3	G24037	REACTOME_DNA_REPLICATION_PRE_INITIATION	REACTOME_DNA_REPLICATION_PRE_INITIATION	141	0.560962	2.35792	1e-10	1.10091e-08	8.40191e-09	4970	tags=65%, list=30%, signal=46%	3020/4173/5693/29935/5427/653604/5687/1871/4174/5694/554313/5426/8359/8318/5690/5711/81620/5700/55388/3015/990/5710/6117/5422/8331/5688/8351/4175/8348/4998/8340/51053/8349/3017/8317/23594/8367/8338/333932/8352/8356/8365/1017/85236/8341/8335/8343/10926/56655/8357/8358/5702/5682/8339/8342/4176/3013/5720/3018/8362/10213/3012/4172/8360/5684/8350/8347/5558/8363/128312/5717/8334/5557/126961/23198/5719/…
Group3	G24037	REACTOME_DNA_REPLICATION	REACTOME_DNA_REPLICATION	184	0.53327	2.30777	1e-10	1.10091e-08	8.40191e-09	5754	tags=68%, list=34%, signal=45%	3020/4173/5693/29935/5427/653604/9978/5687/1871/4174/9134/5694/554313/5426/8359/8318/2237/51659/5690/5711/81620/5700/55388/3015/990/5710/6117/5422/8331/5688/8351/11065/1763/4175/8348/4998/8340/51053/8349/3017/5111/8317/23594/8367/8338/9837/333932/3978/8352/8356/8365/1017/85236/51529/8341/8335/8343/10926/56655/8357/10714/8358/5702/5682/8339/8342/4176/3013/5720/3018/8362/10213/3012/4172/8360/5684/8…
Group3	G24037	REACTOME_HCMV_EARLY_EVENTS	REACTOME_HCMV_EARLY_EVENTS	129	0.547698	2.27778	1e-10	1.10091e-08	8.40191e-09	4970	tags=63%, list=30%, signal=45%	7175/23636/653604/2002/1778/4790/79023/554313/8359/84790/317772/53371/2874/8480/8331/85235/1616/8351/4927/8348/5931/55746/8340/8349/3017/57122/81027/10376/8367/8338/23279/81929/333932/8336/8352/8356/8365/85236/112714/8330/9611/8341/8335/23225/8343/8969/8357/7280/8358/8339/8342/5928/140735/3013/7846/4928/3688/3018/8362/3012/8360/8350/8347/9972/51143/8363/128312/8334/6396/126961/10155/8329/1783/833…
Group3	G24037	REACTOME_CELL_CYCLE_CHECKPOINTS	REACTOME_CELL_CYCLE_CHECKPOINTS	286	0.498446	2.2323	1e-10	1.10091e-08	8.40191e-09	4849	tags=56%, list=29%, signal=40%	11243/4173/5693/1063/9156/7534/83540/64326/5687/1778/7157/79023/7156/25909/4174/81930/9212/91687/9134/5694/7531/554313/4193/79003/8359/9735/6232/8318/5690/51512/5711/4085/79019/5700/55388/990/332/5710/4683/983/22919/1062/9577/10971/6117/5516/5688/11130/701/5347/79184/11065/1763/5048/4175/8348/55746/4998/8340/7336/8349/144715/3017/57122/11004/81565/8317/23594/8367/23279/81929/116028/993/1027/2810/…
Group3	G24037	REACTOME_RESOLUTION_OF_SISTER_CHROMATID_COHESION	REACTOME_RESOLUTION_OF_SISTER_CHROMATID_COHESION	120	0.543448	2.23601	1.74805e-10	1.76407e-08	1.3463e-08	3831	tags=56%, list=23%, signal=43%	11243/1063/83540/1778/5885/79023/25909/81930/9212/91687/79003/9735/6232/84790/4085/23244/79019/332/55869/983/22919/113130/1062/5516/11130/701/5347/5048/55746/57122/11004/81565/81027/10376/23279/81929/55055/112714/54821/25936/79980/9133/7280/151648/147841/991/5518/2491/55143/3619/79172/140735/55839/54820/7846/4928/64105/5529/64946/9793/10735/57405/401541/5527/8379/891/51143
Group3	G24047	REACTOME_DISEASES_OF_PROGRAMMED_CELL_DEATH	REACTOME_DISEASES_OF_PROGRAMMED_CELL_DEATH	96	0.612281	2.61411	1e-10	4.65769e-09	3.52227e-09	3298	tags=57%, list=20%, signal=46%	3020/653604/994/824/8359/7157/3015/554313/7531/708/8349/8351/823/8331/8348/3017/8340/8367/8352/8772/8356/85236/8358/5422/333932/8338/8357/8341/8335/993/8365/8339/8362/8343/826/5931/3725/8342/8360/3018/995/8334/3013/3012/8363/5558/8347/5928/5557/841/3014/126961/8350/351/8354
Group3	G24047	REACTOME_DNA_REPLICATION_PRE_INITIATION	REACTOME_DNA_REPLICATION_PRE_INITIATION	141	0.579762	2.59739	1e-10	4.65769e-09	3.52227e-09	4624	tags=62%, list=28%, signal=46%	4173/29935/3020/5427/653604/5693/1871/81620/4174/8359/5690/5687/5694/3015/8318/554313/5426/5711/8349/8351/55388/990/8331/8348/4998/3017/51053/8340/4175/8367/8352/5710/8356/5688/6117/85236/8358/5422/333932/8338/8357/8341/8335/23594/10926/5700/4176/8365/8339/8362/8343/1017/8317/56655/8342/5702/8360/3018/8334/3013/3012/5682/8363/5558/4172/8347/5557/3014/126961/8350/8354/1870/54107/5692/4171/8368/231…
Group3	G24047	REACTOME_MEIOTIC_RECOMBINATION	REACTOME_MEIOTIC_RECOMBINATION	79	0.619599	2.58101	1e-10	4.65769e-09	3.52227e-09	3298	tags=58%, list=20%, signal=47%	1019/3020/5888/653604/8359/11144/3015/7156/554313/4439/8349/8351/4683/8331/8348/3017/8340/8367/8352/8356/6117/85236/8358/333932/8338/8357/8341/8335/8365/8339/8362/8343/1017/8342/8360/3018/8334/3013/3012/84057/8363/8347/3014/126961/8350/8354
Group3	G24047	REACTOME_SIRT1_NEGATIVELY_REGULATES_RRNA_EXPRESSION	REACTOME_SIRT1_NEGATIVELY_REGULATES_RRNA_EXPRESSION	63	0.642196	2.56193	1e-10	4.65769e-09	3.52227e-09	3298	tags=65%, list=20%, signal=52%	3020/653604/8359/3015/9015/554313/8349/8351/8331/8348/3017/8340/8367/8352/8356/85236/8358/333932/8338/8357/8341/8335/8365/8339/8362/8343/8342/8360/3018/8334/3013/3012/8363/8347/6839/23378/3014/126961/8350/23411/8354
Group3	G24047	REACTOME_ACTIVATED_PKN1_STIMULATES_TRANSCRIPTION_OF_AR_ANDROGEN_RECEPTOR_REGULATED_GENES_KLK2_AND_KLK3	REACTOME_ACTIVATED_PKN1_STIMULATES_TRANSCRIPTION_OF_AR_ANDROGEN_RECEPTOR_REGULATED_GENES_KLK2_AND_KLK3	60	0.647508	2.54653	1e-10	4.65769e-09	3.52227e-09	3298	tags=63%, list=20%, signal=51%	3020/653604/8359/3015/554313/8349/8351/8331/8348/3017/8340/8367/8352/8356/85236/8358/333932/8338/8357/8341/8335/8365/8339/8362/8343/5585/8342/8360/3018/8334/3013/3012/8363/8347/3014/126961/8350/8354
Group3	G24038	REACTOME_CELL_CYCLE_CHECKPOINTS	REACTOME_CELL_CYCLE_CHECKPOINTS	286	0.48474	2.06589	1e-10	4.03667e-08	3.05965e-08	5320	tags=58%, list=32%, signal=40%	11243/4173/1778/64326/5693/7534/25909/7156/79023/5687/1063/9156/7531/83540/7157/5694/91687/79003/6232/9134/5700/5710/4193/9212/9577/81930/5711/4174/5048/554313/8359/4683/5516/5690/2810/8318/79184/9735/6117/22919/990/7336/81565/4085/51512/55746/10971/55388/79019/8349/144715/5688/11130/983/332/57122/701/4175/1062/8365/1027/23279/81929/25936/5720/11065/23594/10524/5347/7486/10213/8317/1111/11004/499…
Group3	G24038	REACTOME_DNA_REPLICATION_PRE_INITIATION	REACTOME_DNA_REPLICATION_PRE_INITIATION	141	0.519461	2.10107	3.02112e-10	7.31714e-08	5.54613e-08	5744	tags=68%, list=34%, signal=45%	3020/4173/29935/5693/5687/653604/5694/5427/1871/5700/5710/5426/5711/4174/554313/8359/5690/8318/6117/990/3015/55388/81620/8349/5688/5422/4175/8365/5720/8331/23594/10213/8317/4998/5682/56655/8351/1017/51053/8340/3017/8348/333932/5684/8367/8338/5719/8352/85236/8356/5702/5717/5692/128312/3018/8335/8343/8357/3837/8342/10926/8341/8358/23633/8339/3013/23198/4172/54107/8368/4176/5558/8362/5698/5685/7314/…
Group3	G24038	REACTOME_RHO_GTPASES_ACTIVATE_FORMINS	REACTOME_RHO_GTPASES_ACTIVATE_FORMINS	134	0.51538	2.08122	2.20904e-09	2.97239e-07	2.25297e-07	5283	tags=58%, list=31%, signal=40%	11243/1730/1778/25909/79023/1063/83540/91687/79003/6232/9212/81027/1856/84790/81930/5048/60/5516/9735/22919/81565/5216/4085/55746/79019/112714/11130/332/57122/701/1062/23279/81929/25936/5347/11004/140735/10376/7280/3619/55055/147841/54821/5518/5527/79980/3688/1783/7846/55839/23380/80152/79172/4928/91010/114793/2491/81624/54820/401541/991/9793/5529/55143/57405/151648/9183/5519/64105/388/6396/51143…
Group3	G24038	REACTOME_RESOLUTION_OF_SISTER_CHROMATID_COHESION	REACTOME_RESOLUTION_OF_SISTER_CHROMATID_COHESION	120	0.522997	2.08737	2.99199e-09	3.6233e-07	2.74633e-07	5283	tags=63%, list=31%, signal=44%	11243/1778/25909/79023/1063/83540/5885/91687/79003/6232/9212/81027/55869/84790/81930/5048/5516/9735/22919/23244/81565/4085/55746/79019/112714/11130/113130/983/332/57122/701/1062/23279/81929/25936/5347/11004/140735/10376/7280/3619/55055/147841/54821/5518/5527/79980/1783/7846/55839/80152/79172/4928/10735/9133/2491/54820/401541/991/9793/5529/55143/57405/151648/9183/5519/64105/6396/51143/891/8379/105…
Group3	G24038	REACTOME_ACTIVATION_OF_THE_PHOTOTRANSDUCTION_CASCADE	REACTOME_ACTIVATION_OF_THE_PHOTOTRANSDUCTION_CASCADE	11	-0.754409	-2.17781	0.0002894	0.00515387	0.00390645	2960	tags=82%, list=18%, signal=67%	2779/2792/5158/1259/5148/6010/1258/9187/5145
Group3	G24040	REACTOME_RHO_GTPASES_ACTIVATE_FORMINS	REACTOME_RHO_GTPASES_ACTIVATE_FORMINS	134	0.499077	1.9971	2.18149e-08	4.40297e-06	3.3373e-06	5487	tags=57%, list=33%, signal=39%	11243/1730/1778/79023/25909/1063/6232/83540/81027/91687/84790/79003/5516/1856/60/55746/81930/9212/22919/5216/5048/81565/9735/4085/79019/81929/332/23279/112714/11130/25936/7280/701/5347/57122/3619/140735/10376/11004/80152/1783/1062/3688/5518/4928/5527/7846/23380/55055/54821/79980/147841/55839/5519/9793/54820/91010/57405/79172/991/81624/9183/114793/2491/6396/55143/388/401541/5529/8379/151648/5905/6…
Group3	G24040	REACTOME_MITOTIC_SPINDLE_CHECKPOINT	REACTOME_MITOTIC_SPINDLE_CHECKPOINT	110	0.504603	1.98871	2.68986e-07	2.50571e-05	1.89924e-05	5487	tags=60%, list=33%, signal=41%	11243/1778/79023/25909/1063/6232/83540/91687/79003/5516/55746/81930/9212/22919/5048/81565/9735/4085/79019/81929/332/23279/11130/25936/701/5347/57122/3619/140735/11065/11004/80152/1783/1062/5518/4928/5527/119504/55055/51529/54821/79980/147841/55839/5519/9793/54820/996/57405/79172/991/9183/2491/6396/29945/55143/401541/5529/8379/151648/5905/6249/64946/348995/51143/64105
Group3	G24040	REACTOME_RNA_POLYMERASE_II_TRANSCRIPTION_TERMINATION	REACTOME_RNA_POLYMERASE_II_TRANSCRIPTION_TERMINATION	65	0.573348	2.09654	5.24711e-07	4.53875e-05	3.44021e-05	3882	tags=48%, list=23%, signal=37%	25888/53981/26097/29894/1479/9877/84324/6635/84967/9939/79228/1478/80145/6628/8683/51692/1477/6428/6426/10212/9295/6432/6431/10914/9775/7884/9785/7307/79869/57187/6634/11051
Group3	G24040	REACTOME_CHOLESTEROL_BIOSYNTHESIS	REACTOME_CHOLESTEROL_BIOSYNTHESIS	24	0.665389	2.02061	5.5001e-05	0.00229677	0.00174087	4451	tags=75%, list=27%, signal=55%	2222/2224/10654/6713/1717/9453/51478/3422/6307/4047/50814/10682/39/3930/4597/3157/64801/1718
Group3	G24040	REACTOME_ACTIVATION_OF_THE_PHOTOTRANSDUCTION_CASCADE	REACTOME_ACTIVATION_OF_THE_PHOTOTRANSDUCTION_CASCADE	11	-0.765051	-2.23365	0.000219071	0.00626336	0.00474741	2696	tags=82%, list=16%, signal=69%	2792/2779/5158/6010/1259/5148/1258/5145/9187
Group3	G24044	REACTOME_DNA_REPLICATION_PRE_INITIATION	REACTOME_DNA_REPLICATION_PRE_INITIATION	141	0.527207	2.18109	1e-10	2.422e-08	1.85684e-08	5742	tags=69%, list=34%, signal=46%	29935/3020/4173/5693/653604/5427/5694/5687/5710/1871/5711/5690/8349/4174/5426/8359/5700/8318/81620/6117/554313/990/3015/55388/5688/5422/4175/10213/8365/5682/23594/4998/3017/8331/5702/5720/8351/51053/1017/56655/8340/8367/8348/8317/5719/5692/85236/54107/333932/3018/8352/8356/8338/5684/8341/8357/8358/4172/5717/8343/8335/8339/8362/4176/10926/3837/5695/3014/8342/3013/9491/5714/4171/5685/8368/23198/571…
Group3	G24044	REACTOME_CELL_CYCLE_CHECKPOINTS	REACTOME_CELL_CYCLE_CHECKPOINTS	286	0.484969	2.12013	1e-10	2.422e-08	1.85684e-08	5419	tags=59%, list=32%, signal=40%	11243/4173/64326/5693/7534/79023/1778/1063/9156/7157/7531/7156/6232/25909/5694/83540/5687/5710/9134/91687/9577/5711/5690/8349/4174/4683/8359/79003/9212/5516/55746/4193/81930/22919/5700/8318/2810/9735/7336/6117/79019/554313/79184/990/81565/51512/5048/4085/55388/81929/332/701/5688/10524/25936/11130/4175/7486/10213/3619/1062/23279/8365/10971/5682/1027/983/5347/11004/23594/5518/7533/11065/4998/3017/8…
Group3	G24044	REACTOME_RHO_GTPASES_ACTIVATE_FORMINS	REACTOME_RHO_GTPASES_ACTIVATE_FORMINS	134	0.508305	2.08815	2.27879e-09	3.06624e-07	2.35075e-07	4885	tags=54%, list=29%, signal=39%	1730/11243/79023/1778/1063/6232/25909/83540/91687/60/79003/84790/1856/9212/5516/55746/81930/22919/5216/81027/9735/79019/81565/5048/4085/81929/332/701/7280/25936/11130/3619/1062/23279/5347/10376/11004/5518/80152/112714/57122/140735/57405/79980/4928/1783/55055/3688/54821/147841/7846/991/55839/79172/51143/401541/6396/54820/81624/9793/2491/151648/55143/5519/23380/114793/91010/8379/5527/64105/64946/91…
Group3	G24044	REACTOME_RNA_POLYMERASE_II_TRANSCRIPTION_TERMINATION	REACTOME_RNA_POLYMERASE_II_TRANSCRIPTION_TERMINATION	65	0.571438	2.12772	2.03974e-07	1.64675e-05	1.26249e-05	4173	tags=50%, list=25%, signal=38%	25888/26097/53981/29894/9877/84967/79228/84324/1479/80145/9939/6635/1478/6428/6628/51692/10212/8683/6432/6426/1477/6431/9295/7884/79869/10914/9775/9785/7307/6634/6636/57187/11051
Group3	G24044	REACTOME_ACTIVATION_OF_THE_PHOTOTRANSDUCTION_CASCADE	REACTOME_ACTIVATION_OF_THE_PHOTOTRANSDUCTION_CASCADE	11	-0.761359	-2.1719	0.000200176	0.00367293	0.00281587	3080	tags=82%, list=18%, signal=67%	2792/2779/5158/1259/5148/6010/1258/5145/9187
Group3	G24045	REACTOME_DNA_REPLICATION_PRE_INITIATION	REACTOME_DNA_REPLICATION_PRE_INITIATION	141	0.527634	2.24045	1e-10	3.0275e-08	2.36579e-08	5583	tags=69%, list=33%, signal=46%	3020/29935/4173/5693/653604/5427/5694/5687/1871/8359/5710/4174/5711/5690/554313/8349/5426/6117/3015/81620/8318/990/5700/8365/4175/55388/5688/8351/5422/23594/3017/4998/8331/333932/1017/51053/8340/5682/56655/8348/10213/85236/8367/5720/5692/8338/8356/8317/8352/3018/8357/5717/8335/8358/54107/5702/8368/5684/8343/5558/8362/8342/5719/8339/4172/3013/8341/10926/4171/8334/23198/3014/3837/128312/8360/4176/5…
Group3	G24045	REACTOME_CELL_CYCLE_CHECKPOINTS	REACTOME_CELL_CYCLE_CHECKPOINTS	286	0.480939	2.16044	1e-10	3.0275e-08	2.36579e-08	5550	tags=60%, list=33%, signal=41%	11243/4173/64326/5693/7534/1778/9156/7156/79023/1063/83540/7531/91687/5694/7157/25909/6232/5687/79003/8359/9577/5710/4174/9134/5711/4683/5690/554313/9212/9735/8349/55746/5516/81930/6117/5048/4193/79019/2810/4085/8318/7336/22919/990/5700/79184/51512/81565/8365/1062/25936/81929/4175/55388/332/10971/11130/1027/701/5688/983/11004/23594/11065/3017/4998/116028/7486/1017/57122/8340/80152/51529/9656/1478…
Group3	G24045	REACTOME_DNA_REPLICATION	REACTOME_DNA_REPLICATION	184	0.485003	2.10559	2.88493e-10	6.98731e-08	5.46012e-08	5688	tags=62%, list=34%, signal=42%	3020/29935/4173/5693/653604/9978/5427/5694/5687/1871/51659/8359/5710/4174/9134/5711/2237/5690/554313/8349/5426/6117/3015/81620/8318/990/5700/8365/4175/55388/5688/8351/5422/23594/11065/3017/4998/8331/333932/1017/51053/3978/5111/8340/51529/5682/56655/8348/10213/85236/8367/9837/5720/5692/8338/8356/8317/8352/1763/3018/84296/8357/5717/8335/8358/54107/5702/10714/8368/5684/8343/5558/8362/8342/5719/8339/…
Group3	G24045	REACTOME_G2_M_CHECKPOINTS	REACTOME_G2_M_CHECKPOINTS	163	0.495609	2.12438	8.57597e-10	1.33201e-07	1.04088e-07	5530	tags=62%, list=33%, signal=42%	4173/5693/7534/9156/7156/7531/5694/7157/5687/8359/9577/5710/4174/5711/4683/5690/554313/8349/6117/2810/8318/7336/990/5700/79184/51512/8365/4175/55388/10971/5688/983/23594/3017/4998/116028/7486/1017/8340/9656/5682/10524/993/144715/1111/8348/10213/85236/8367/5720/5692/7533/8317/1763/83695/3018/5717/7465/5702/80010/9133/8368/5883/5684/8343/8362/8342/5719/8339/4172/8341/10926/995/4171/23198/7341/3014/…
Group3	G24045	REACTOME_RESOLUTION_OF_SISTER_CHROMATID_COHESION	REACTOME_RESOLUTION_OF_SISTER_CHROMATID_COHESION	120	0.499542	2.08518	7.11979e-08	7.83824e-06	6.12506e-06	4908	tags=57%, list=29%, signal=41%	11243/1778/79023/1063/83540/91687/25909/6232/5885/79003/9212/9735/81027/55746/5516/84790/81930/5048/79019/55869/4085/23244/22919/81565/1062/25936/81929/332/11130/7280/113130/701/983/11004/57122/80152/147841/112714/5347/10376/23279/5518/79980/1783/57405/140735/3619/401541/54821/51143/55839/55055/79172/7846/9133/991/54820/64105/151648/55143/2491/4928/10735/5527/5519/6396/1058/64946/9793
Group3	G24053	REACTOME_RNA_POLYMERASE_II_TRANSCRIPTION_TERMINATION	REACTOME_RNA_POLYMERASE_II_TRANSCRIPTION_TERMINATION	65	0.557747	2.06756	2.16422e-06	0.000238261	0.000189499	3582	tags=45%, list=21%, signal=36%	25888/26097/53981/9877/29894/1479/84324/9939/6635/84967/1478/80145/1477/79228/8683/6428/6426/6628/51692/10212/9295/6431/10914/6432/7884/9785/7307/9775/6634/79869
Group3	G24053	REACTOME_ACTIVATION_OF_THE_PHOTOTRANSDUCTION_CASCADE	REACTOME_ACTIVATION_OF_THE_PHOTOTRANSDUCTION_CASCADE	11	-0.77483	-2.23439	8.37722e-05	0.00507241	0.00403429	2746	tags=82%, list=16%, signal=68%	2792/5158/2779/1259/6010/5148/1258/5145/9187
Group3	G24053	REACTOME_INTEGRIN_SIGNALING	REACTOME_INTEGRIN_SIGNALING	24	0.652101	2.02911	9.49722e-05	0.00547673	0.00435587	3593	tags=46%, list=21%, signal=36%	10125/5747/1398/1445/7450/10235/6464/7094/5908/2885/207
Group3	G24053	REACTOME_CHOLESTEROL_BIOSYNTHESIS	REACTOME_CHOLESTEROL_BIOSYNTHESIS	24	0.633123	1.97006	0.000257014	0.0109197	0.00868486	4097	tags=67%, list=24%, signal=50%	2222/10654/2224/6713/1717/9453/4047/51478/3422/6307/10682/50814/3930/64801/39/4597
Group3	G24053	REACTOME_THE_PHOTOTRANSDUCTION_CASCADE	REACTOME_THE_PHOTOTRANSDUCTION_CASCADE	33	-0.480522	-2.00498	0.000531927	0.0178934	0.0142314	3003	tags=55%, list=18%, signal=45%	131890/2792/5158/2779/2979/10681/1259/6010/5148/2978/5578/6011/1258/5145/9187/8787/388531/3000
Group3	G24093	REACTOME_RNA_POLYMERASE_II_TRANSCRIPTION_TERMINATION	REACTOME_RNA_POLYMERASE_II_TRANSCRIPTION_TERMINATION	65	0.574877	2.01439	6.22403e-07	0.000251243	0.000204847	4272	tags=52%, list=25%, signal=39%	26097/25888/53981/1479/9877/84324/29894/6635/1477/9939/8683/6426/1478/80145/84967/9295/6428/6431/10914/51692/6634/6628/9775/7307/79228/10212/6430/9785/79869/11051/7884/57187/6432/51585
Group3	G24093	REACTOME_ACTIVATION_OF_THE_PHOTOTRANSDUCTION_CASCADE	REACTOME_ACTIVATION_OF_THE_PHOTOTRANSDUCTION_CASCADE	11	-0.791782	-2.42458	4.20895e-05	0.00463367	0.00377799	2382	tags=82%, list=14%, signal=70%	5158/2792/2779/1259/6010/5148/1258/9187/5145
Group3	G24093	REACTOME_INTEGRIN_SIGNALING	REACTOME_INTEGRIN_SIGNALING	24	0.647137	1.91824	0.000188669	0.0103854	0.00846756	2718	tags=42%, list=16%, signal=35%	1398/5747/7450/10125/6464/1445/7094/10235/2885/5908
Group3	G24093	REACTOME_THE_PHOTOTRANSDUCTION_CASCADE	REACTOME_THE_PHOTOTRANSDUCTION_CASCADE	33	-0.488	-2.08021	0.000344014	0.0134387	0.010957	2382	tags=52%, list=14%, signal=44%	5158/2792/2979/10681/2779/1259/6010/5578/2978/5148/6011/1258/9187/5145/8787/388531/3000
Group3	G24093	REACTOME_BIOSYNTHESIS_OF_SPECIALIZED_PRORESOLVING_MEDIATORS_SPMS	REACTOME_BIOSYNTHESIS_OF_SPECIALIZED_PRORESOLVING_MEDIATORS_SPMS	13	-0.61725	-1.95777	0.00438196	0.0576799	0.0470284	1145	tags=38%, list=7%, signal=36%	2053/1558/22949/1565/2948
Group3	G24071	REACTOME_DNA_REPLICATION_PRE_INITIATION	REACTOME_DNA_REPLICATION_PRE_INITIATION	141	0.517456	2.21458	1e-10	2.422e-08	1.89684e-08	5840	tags=70%, list=35%, signal=46%	3020/29935/4173/5693/653604/5687/5427/5694/554313/1871/5700/8359/5710/4174/5426/5711/5690/3015/8318/8349/6117/8365/55388/81620/990/4175/8331/333932/8351/8317/5688/5422/8340/56655/8338/3017/4998/1017/51053/128312/8348/8356/8352/5720/23594/3018/8367/10213/85236/8368/5682/5702/8335/5684/8357/8343/8342/5692/8358/5717/5719/8362/8341/8350/8339/10926/3013/3014/8360/5714/5558/4172/4176/8347/8354/3837/236…
Group3	G24071	REACTOME_CELL_CYCLE_CHECKPOINTS	REACTOME_CELL_CYCLE_CHECKPOINTS	286	0.472666	2.15751	1e-10	2.422e-08	1.89684e-08	4963	tags=55%, list=30%, signal=39%	11243/64326/4173/1778/5693/5687/7534/1063/9156/7156/83540/25909/7531/79023/91687/5694/7157/554313/6232/5700/8359/4193/79003/9134/5710/9212/5048/4174/5516/81930/5711/4683/5690/22919/79184/9735/9577/8318/4085/144715/51512/10971/8349/55746/81565/7336/6117/79019/8365/55388/1062/990/2810/11130/1027/983/4175/332/11065/8317/25936/5688/11004/701/83695/1763/10524/81929/8340/3017/1111/4998/116028/57122/101…
Group3	G24071	REACTOME_RHO_GTPASES_ACTIVATE_FORMINS	REACTOME_RHO_GTPASES_ACTIVATE_FORMINS	134	0.512569	2.18164	8.28108e-10	1.43263e-07	1.12199e-07	4451	tags=53%, list=27%, signal=39%	11243/1778/1730/1063/83540/25909/79023/91687/6232/79003/60/84790/9212/5048/5516/81930/22919/9735/1856/4085/81027/55746/81565/79019/5216/1062/11130/112714/332/25936/11004/701/10376/7280/81929/57122/140735/23279/7846/5347/147841/54821/5518/79980/5529/55055/5527/91010/3619/3688/79172/57405/991/2491/55143/23380/51143/55839/54820/401541/9793/1783/151648/114793/81624/4928/80152/9183/6249/388/64105
Group3	G24071	REACTOME_RESOLUTION_OF_SISTER_CHROMATID_COHESION	REACTOME_RESOLUTION_OF_SISTER_CHROMATID_COHESION	120	0.518946	2.18163	1.59424e-09	2.41329e-07	1.89002e-07	4451	tags=57%, list=27%, signal=43%	11243/1778/1063/83540/25909/79023/91687/5885/6232/79003/84790/9212/55869/5048/5516/81930/23244/22919/9735/4085/81027/55746/81565/79019/1062/11130/112714/983/113130/332/25936/11004/701/10376/7280/81929/57122/140735/23279/7846/5347/147841/54821/5518/79980/5529/55055/5527/3619/79172/57405/10735/991/9133/2491/55143/51143/55839/54820/401541/9793/1783/151648/4928/80152/891/9183/6249/64105
Group3	G24071	REACTOME_MITOTIC_SPINDLE_CHECKPOINT	REACTOME_MITOTIC_SPINDLE_CHECKPOINT	110	0.510164	2.12676	2.14548e-08	1.94972e-06	1.52697e-06	4922	tags=58%, list=29%, signal=41%	11243/1778/1063/83540/25909/79023/91687/6232/79003/9212/5048/5516/81930/22919/9735/4085/55746/81565/79019/1062/11130/332/11065/25936/11004/701/81929/57122/140735/23279/5347/147841/54821/5518/51529/79980/5529/55055/5527/3619/79172/57405/119504/991/2491/55143/51143/55839/996/54820/401541/9793/1783/151648/4928/80152/9183/6249/64105/29945/64946/348995/1058/5519
Group3	G24119	REACTOME_RESPONSE_TO_METAL_IONS	REACTOME_RESPONSE_TO_METAL_IONS	10	0.841312	2.17909	2.07473e-05	0.025125	0.0243071	752	tags=60%, list=4%, signal=57%	4494/4495/4502/4493/4501/4499
Group3	G24119	REACTOME_THE_PHOTOTRANSDUCTION_CASCADE	REACTOME_THE_PHOTOTRANSDUCTION_CASCADE	33	-0.573246	-2.12636	4.97132e-05	0.0301013	0.0291215	3961	tags=61%, list=24%, signal=46%	5957/6010/5158/2792/2978/2779/131890/6011/5578/1259/5148/5145/4836/8787/10681/1258/2979/388531/9187/3000
Group3	G24119	REACTOME_P75NTR_SIGNALS_VIA_NF_KB	REACTOME_P75NTR_SIGNALS_VIA_NF_KB	16	0.696442	2.11045	0.000520173	0.0903899	0.0874475	1735	tags=50%, list=10%, signal=45%	4803/7189/5970/4792/8767/4615/3551/4790
Group3	G24119	REACTOME_ACTIVATION_OF_BAD_AND_TRANSLOCATION_TO_MITOCHONDRIA	REACTOME_ACTIVATION_OF_BAD_AND_TRANSLOCATION_TO_MITOCHONDRIA	15	0.686931	2.06552	0.000597126	0.0903899	0.0874475	2711	tags=53%, list=16%, signal=45%	10000/7534/7531/637/5533/7533/2810/207
Group3	G24119	REACTOME_REGULATED_PROTEOLYSIS_OF_P75NTR	REACTOME_REGULATED_PROTEOLYSIS_OF_P75NTR	11	0.759431	2.04609	0.000530946	0.0903899	0.0874475	1735	tags=50%, list=10%, signal=45%	7189/5970/83464/23385/51107/4790
Group3	G24235	REACTOME_RESPONSE_TO_METAL_IONS	REACTOME_RESPONSE_TO_METAL_IONS	10	0.867094	2.26808	8.24401e-06	0.00580968	0.00561046	654	tags=60%, list=4%, signal=58%	4494/4495/4502/4493/4501/4499
Group3	G24235	REACTOME_THE_PHOTOTRANSDUCTION_CASCADE	REACTOME_THE_PHOTOTRANSDUCTION_CASCADE	33	-0.571115	-2.16358	8.73803e-05	0.0352725	0.034063	3910	tags=61%, list=23%, signal=47%	5957/5158/2792/6010/2978/6011/131890/2779/4836/1259/5578/5148/5145/8787/10681/1258/2979/388531/9187/3000
Group3	G24235	REACTOME_ACTIVATION_OF_THE_PHOTOTRANSDUCTION_CASCADE	REACTOME_ACTIVATION_OF_THE_PHOTOTRANSDUCTION_CASCADE	11	-0.750904	-2.04905	0.000142045	0.0430041	0.0415295	3795	tags=82%, list=23%, signal=63%	5158/2792/6010/2779/1259/5148/5145/1258/9187
Group3	G24235	REACTOME_P75NTR_SIGNALS_VIA_NF_KB	REACTOME_P75NTR_SIGNALS_VIA_NF_KB	16	0.69055	2.0191	0.000388881	0.0941869	0.0909571	1804	tags=50%, list=11%, signal=45%	7189/4803/5970/8767/3551/4615/4792/4790
Group3	G24235	REACTOME_REGULATED_PROTEOLYSIS_OF_P75NTR	REACTOME_REGULATED_PROTEOLYSIS_OF_P75NTR	11	0.746194	2.01145	0.00108318	0.119249	0.115159	1804	tags=50%, list=11%, signal=45%	7189/5970/83464/23385/51107/4790
Group3	G24268	REACTOME_RESPONSE_TO_METAL_IONS	REACTOME_RESPONSE_TO_METAL_IONS	10	0.829753	2.18829	3.06602e-05	0.0255726	0.0247846	955	tags=60%, list=6%, signal=57%	4494/4495/4502/4493/4501/4499
Group3	G24268	REACTOME_P75NTR_SIGNALS_VIA_NF_KB	REACTOME_P75NTR_SIGNALS_VIA_NF_KB	16	0.703957	2.08851	0.000270824	0.0971741	0.0941797	1600	tags=50%, list=10%, signal=45%	7189/4803/5970/4792/8767/3551/4615/4790
Group3	G24268	REACTOME_REGULATED_PROTEOLYSIS_OF_P75NTR	REACTOME_REGULATED_PROTEOLYSIS_OF_P75NTR	11	0.754804	2.06415	0.000959043	0.17745	0.171982	1600	tags=50%, list=10%, signal=45%	7189/5970/83464/23385/51107/4790
Group3	G24268	REACTOME_ACTIVATION_OF_BAD_AND_TRANSLOCATION_TO_MITOCHONDRIA	REACTOME_ACTIVATION_OF_BAD_AND_TRANSLOCATION_TO_MITOCHONDRIA	15	0.6834	2.01754	0.000791187	0.17745	0.171982	2671	tags=53%, list=16%, signal=45%	10000/7534/7531/637/7533/5533/207/2810
Group3	G24268	REACTOME_NF_KB_IS_ACTIVATED_AND_SIGNALS_SURVIVAL	REACTOME_NF_KB_IS_ACTIVATED_AND_SIGNALS_SURVIVAL	13	0.701086	1.99467	0.0014898	0.17745	0.171982	1600	tags=46%, list=10%, signal=42%	7189/4803/5970/4792/3551/4790
Group3	G24172	REACTOME_REGULATED_PROTEOLYSIS_OF_P75NTR	REACTOME_REGULATED_PROTEOLYSIS_OF_P75NTR	11	0.792339	2.24646	6.951e-05	0.0280589	0.0274869	1825	tags=50%, list=11%, signal=45%	7189/5970/83464/23385/4790/51107
Group3	G24172	REACTOME_RESPONSE_TO_METAL_IONS	REACTOME_RESPONSE_TO_METAL_IONS	10	0.823065	2.21968	4.45932e-05	0.0280589	0.0274869	756	tags=60%, list=5%, signal=57%	4494/4495/4502/4501/4493/4499
Group3	G24172	REACTOME_THE_PHOTOTRANSDUCTION_CASCADE	REACTOME_THE_PHOTOTRANSDUCTION_CASCADE	33	-0.567102	-2.09615	6.92584e-05	0.0280589	0.0274869	4272	tags=61%, list=25%, signal=45%	2792/6010/5957/5158/2978/2779/6011/131890/5578/1259/5148/5145/8787/10681/1258/4836/2979/388531/9187/3000
Group3	G24172	REACTOME_P75NTR_SIGNALS_VIA_NF_KB	REACTOME_P75NTR_SIGNALS_VIA_NF_KB	16	0.704389	2.13601	0.000164925	0.0499311	0.0489133	1679	tags=50%, list=10%, signal=45%	4803/7189/5970/4792/8767/3551/4615/4790
Group3	G24172	REACTOME_NF_KB_IS_ACTIVATED_AND_SIGNALS_SURVIVAL	REACTOME_NF_KB_IS_ACTIVATED_AND_SIGNALS_SURVIVAL	13	0.711105	2.06867	0.000596431	0.12038	0.117926	1679	tags=46%, list=10%, signal=42%	4803/7189/5970/4792/3551/4790
Group3	G24257	REACTOME_EUKARYOTIC_TRANSLATION_INITIATION	REACTOME_EUKARYOTIC_TRANSLATION_INITIATION	118	0.767316	3.55186	1e-10	7.56875e-09	6.36842e-09	3131	tags=87%, list=19%, signal=71%	10480/8661/9349/6155/6135/6136/25873/6164/8669/6194/6173/6137/6207/6139/8668/6230/6143/6191/6142/6227/6147/6222/6202/6125/6218/6160/9045/6189/4736/6229/6234/6124/6146/1975/6193/6159/6169/6187/6133/1968/6141/6217/6210/6223/6161/6165/6138/6122/11224/6181/27335/6188/6171/6158/6201/6208/6168/6130/1974/6128/6205/51386/6203/23521/2197/8664/6206/8663/8894/6170/8891/1981/6235/1978/8665/8893/3646/6157/615…
Group3	G24257	REACTOME_RRNA_PROCESSING	REACTOME_RRNA_PROCESSING	201	0.704452	3.52767	1e-10	7.56875e-09	6.36842e-09	3212	tags=69%, list=19%, signal=57%	9136/10171/9349/6155/6135/6136/25873/6164/6194/6173/10200/55759/6137/6207/6139/6230/6143/10199/6191/6142/6227/6147/54555/6222/6202/6125/6218/6160/9045/6189/84128/54881/4736/6229/6234/6124/6146/51096/6193/6159/6169/6187/6133/4691/6141/28987/6217/6210/6223/6161/6165/6138/22984/6122/11224/8602/56915/23481/6181/6188/6171/6158/2091/6201/6208/4809/51602/5393/6168/65083/6130/9188/6128/51013/26354/10813/…
Group3	G24257	REACTOME_EUKARYOTIC_TRANSLATION_ELONGATION	REACTOME_EUKARYOTIC_TRANSLATION_ELONGATION	92	0.791363	3.51099	1e-10	7.56875e-09	6.36842e-09	3112	tags=93%, list=19%, signal=77%	9349/6155/6135/6136/25873/6164/6194/1917/6173/6137/6207/6139/6230/6143/6191/6142/6227/6147/6222/6202/6125/6218/6160/9045/6189/4736/6229/6234/6124/6146/6193/6159/6169/6187/6133/6141/6217/6210/6223/6161/6165/6138/6122/11224/6181/6188/6171/6158/6201/6208/6168/6130/6128/6205/6203/23521/2197/6206/1915/6170/6235/1933/6157/1938/6152/6231/200916/1937/6134/6129/6204/6232/6176/6167/6144/7311/6209/6228/6233…
Group3	G24257	REACTOME_SELENOAMINO_ACID_METABOLISM	REACTOME_SELENOAMINO_ACID_METABOLISM	115	0.753115	3.46458	1e-10	7.56875e-09	6.36842e-09	2549	tags=77%, list=15%, signal=65%	9061/875/9349/191/6155/6135/6136/25873/6164/6194/6173/27232/9255/6137/6207/6139/22928/6230/6143/6191/6142/6227/6147/6222/6202/6125/6218/6160/9045/6189/4736/6229/6234/6124/6146/6193/5859/6159/6169/6187/6133/6141/6217/6210/6223/6161/6165/6138/6122/11224/79048/51540/3376/6181/6188/6171/6158/6201/3735/6208/6168/6130/6128/6205/6203/23521/2197/6206/6170/6235/6157/6152/2058/6231/200916/6301/6134/6129/62…
Group3	G24257	REACTOME_NONSENSE_MEDIATED_DECAY_NMD	REACTOME_NONSENSE_MEDIATED_DECAY_NMD	114	0.751356	3.45736	1e-10	7.56875e-09	6.36842e-09	3112	tags=77%, list=19%, signal=63%	9349/6155/6135/6136/25873/6164/6194/6173/6137/6207/6139/6230/6143/6191/6142/6227/6147/6222/6202/6125/6218/6160/9045/6189/4736/6229/6234/6124/6146/6193/6159/6169/6187/6133/6141/6217/6210/6223/6161/6165/6138/6122/11224/6181/6188/6171/6158/55802/6201/6208/6168/6130/6128/6205/6203/23521/2197/6206/6170/65109/1981/6235/26019/6157/6152/6231/200916/23049/4686/6134/6129/6204/6232/6176/6167/6144/7311/4116/…
Group3	G26376	REACTOME_EUKARYOTIC_TRANSLATION_ELONGATION	REACTOME_EUKARYOTIC_TRANSLATION_ELONGATION	92	-0.627616	-2.71718	1e-10	1.211e-08	1.09579e-08	5080	tags=86%, list=30%, signal=60%	6201/6223/6205/6157/6181/6169/6170/200916/1917/6164/6193/25873/6202/6142/6217/9045/6207/6171/6158/6194/6209/6144/6222/6161/6230/6173/6154/6159/6147/6203/2197/6143/6125/6189/6137/3921/6141/6210/6231/6124/6187/6218/1933/1937/6135/9349/6191/6136/6129/6175/6128/6204/6234/6228/6206/6156/6188/6167/6138/51121/4736/6152/6165/6155/11224/6224/6168/6176/23521/1938/6133/6122/6160/6139/6208/6233/6146/6130/1915
Group3	G26376	REACTOME_SELENOAMINO_ACID_METABOLISM	REACTOME_SELENOAMINO_ACID_METABOLISM	115	-0.600583	-2.69939	1e-10	1.211e-08	1.09579e-08	3875	tags=69%, list=23%, signal=53%	6164/6193/9521/25873/6202/6142/6217/9045/6207/6171/6158/6194/6209/9255/6144/6222/6161/6230/6173/6154/191/27232/6159/6147/6203/2197/6143/6125/6189/6137/3921/6141/6210/6231/6124/6187/6218/6135/9349/6191/3735/6136/6129/6175/6128/6204/6234/5917/6228/6206/6156/6188/9060/6167/6138/51121/4736/6152/6165/6155/11224/6224/6168/6176/23521/6133/6122/6160/6139/6208/6233/51540/6146/79048/7965/6130/3376/5859/1615
Group3	G26376	REACTOME_ASSEMBLY_OF_THE_ORC_COMPLEX_AT_THE_ORIGIN_OF_REPLICATION	REACTOME_ASSEMBLY_OF_THE_ORC_COMPLEX_AT_THE_ORIGIN_OF_REPLICATION	64	0.592065	2.75818	2.34993e-10	2.58706e-08	2.34094e-08	3554	tags=66%, list=21%, signal=52%	128312/554313/3018/8338/8359/653604/8345/333932/8365/8348/8970/8350/8351/8362/8346/8343/8368/8356/8353/3020/8347/8331/8340/4998/8358/8361/8968/8366/3017/8352/8294/8342/23633/8367/8335/8360/8364/85236/8334/8355/8341/3013
Group3	G26376	REACTOME_CONDENSATION_OF_PROPHASE_CHROMOSOMES	REACTOME_CONDENSATION_OF_PROPHASE_CHROMOSOMES	68	0.573715	2.68138	2.78539e-10	2.81092e-08	2.5435e-08	3554	tags=63%, list=21%, signal=50%	128312/554313/3018/8338/8359/653604/8345/333932/8365/8348/8970/8350/8351/8362/8346/8343/8368/8356/8353/387893/3020/8347/8331/8340/891/8358/8361/8968/8366/3017/8352/983/8294/8342/8367/8335/8360/8364/85236/8334/8355/8341/3013
Group3	G26376	REACTOME_DNA_METHYLATION	REACTOME_DNA_METHYLATION	59	0.605598	2.75077	4.97288e-10	4.63243e-08	4.19172e-08	3554	tags=69%, list=21%, signal=55%	128312/554313/3018/8338/8359/653604/8345/333932/8365/8348/8970/8350/8351/8362/8346/8343/8368/8356/8353/3020/8347/8331/8340/8358/8361/8968/8366/3017/8352/8294/8342/29128/8367/8335/8360/8364/85236/8334/8355/8341/3013
Group3	G26374	REACTOME_ASSEMBLY_OF_COLLAGEN_FIBRILS_AND_OTHER_MULTIMERIC_STRUCTURES	REACTOME_ASSEMBLY_OF_COLLAGEN_FIBRILS_AND_OTHER_MULTIMERIC_STRUCTURES	55	-0.607627	-2.40785	5.39912e-09	3.26917e-06	2.85585e-06	3100	tags=55%, list=18%, signal=45%	1514/4016/1299/1515/7837/4017/3909/80781/1280/1306/50509/1286/1298/1289/1282/1285/1278/4015/1293/5118/1297/1277/1300/1303/1284/7093/1281/649/1291/1292
Group3	G26374	REACTOME_COLLAGEN_CHAIN_TRIMERIZATION	REACTOME_COLLAGEN_CHAIN_TRIMERIZATION	42	-0.655128	-2.4178	1.26893e-08	3.84169e-06	3.35599e-06	1626	tags=48%, list=10%, signal=43%	80781/1280/1306/50509/1286/1298/1289/1282/1285/1278/1293/136227/1297/1277/1300/1303/1284/1281/1291/1292
Group3	G26374	REACTOME_COLLAGEN_BIOSYNTHESIS_AND_MODIFYING_ENZYMES	REACTOME_COLLAGEN_BIOSYNTHESIS_AND_MODIFYING_ENZYMES	65	-0.57116	-2.3411	1.69972e-08	4.11673e-06	3.59625e-06	2166	tags=43%, list=13%, signal=38%	169044/283208/80781/1280/1306/50509/1286/1298/1289/1282/1285/1278/9508/1293/136227/5118/1297/1277/1300/1303/1284/7093/871/1281/649/1291/5351/1292
Group3	G26374	REACTOME_COLLAGEN_DEGRADATION	REACTOME_COLLAGEN_DEGRADATION	54	-0.596109	-2.34576	2.21278e-08	4.46612e-06	3.90147e-06	4108	tags=59%, list=24%, signal=45%	1509/1508/1513/1287/4312/1514/1299/5045/4320/4321/80781/1280/1306/50509/1286/102/1298/1289/1282/1285/1278/1293/136227/1297/1277/1300/1303/1284/1281/1291/4323/1292
Group3	G26374	REACTOME_SIRT1_NEGATIVELY_REGULATES_RRNA_EXPRESSION	REACTOME_SIRT1_NEGATIVELY_REGULATES_RRNA_EXPRESSION	63	0.52929	2.29968	2.72589e-07	3.30106e-05	2.88371e-05	4444	tags=56%, list=26%, signal=41%	128312/554313/9015/3018/8338/8345/8359/8348/333932/8343/8365/8362/653604/8366/8970/8346/8351/3013/8331/8340/3015/8367/9013/8350/8339/6839/8341/3020/3017/8342/8356/23411/8347/8294/85236
Group3	G38830	REACTOME_EUKARYOTIC_TRANSLATION_INITIATION	REACTOME_EUKARYOTIC_TRANSLATION_INITIATION	118	0.57325	2.2505	1e-10	6.05e-08	5.02632e-08	4890	tags=62%, list=29%, signal=44%	3921/6157/6158/23521/1981/6154/6191/8664/6135/6175/8666/6188/6192/1968/6128/2197/1967/6233/6161/8661/6205/6173/8893/6204/6171/6224/6193/6166/6176/6229/6228/51386/6144/6218/7311/6230/6209/6124/6125/6156/6232/6142/8894/6130/6122/6146/1975/8668/1974/1973/6170/6181/8667/6138/6217/6141/8665/9045/26986/6129/6187/6189/4736/6139/6234/6168/6167/6134/6165/6202/6159/11224/6208
Group3	G38830	REACTOME_RESPONSE_OF_EIF2AK4_GCN2_TO_AMINO_ACID_DEFICIENCY	REACTOME_RESPONSE_OF_EIF2AK4_GCN2_TO_AMINO_ACID_DEFICIENCY	100	0.58209	2.2433	1.51442e-10	6.10816e-08	5.07464e-08	4890	tags=67%, list=29%, signal=48%	3921/6157/6158/467/440275/23521/6154/6191/6135/6175/6188/6192/1968/6128/2197/6233/6161/6205/6173/468/6204/6171/6224/6193/6166/6176/6229/10985/6228/6144/6218/7311/6230/6209/6124/6125/6156/6232/6142/8894/6130/6122/6146/57761/6170/6181/1051/6138/6217/6141/9045/1386/6129/6187/6189/4736/6139/6234/1649/6168/6167/6134/6165/6202/6159/11224/6208
Group3	G38830	REACTOME_EUKARYOTIC_TRANSLATION_ELONGATION	REACTOME_EUKARYOTIC_TRANSLATION_ELONGATION	92	0.594379	2.26237	3.79041e-10	1.1466e-07	9.5259e-08	4890	tags=67%, list=29%, signal=48%	3921/1933/6157/6158/23521/6154/6191/6135/6175/6188/6192/6128/2197/6233/6161/6205/6173/6204/6171/1915/6224/6193/6166/6176/6229/6228/6144/6218/7311/6230/6209/6124/6125/6156/6232/6142/6130/6122/6146/1937/6170/6181/6138/1938/6217/6141/9045/6129/6187/6189/4736/6139/6234/6168/6167/6134/6165/1936/6202/6159/11224/6208
Group3	G38830	REACTOME_DNA_METHYLATION	REACTOME_DNA_METHYLATION	59	-0.497865	-2.37188	1.0464e-06	7.44793e-05	6.18771e-05	4274	tags=53%, list=25%, signal=39%	8335/8362/8970/8355/653604/8347/8350/8364/3018/121504/8367/3015/94239/8351/55766/8356/8334/8352/333932/8361/8359/8366/8358/8370/128312/3021/3020/8294/8353/8368/8354
Group3	G38830	REACTOME_SIRT1_NEGATIVELY_REGULATES_RRNA_EXPRESSION	REACTOME_SIRT1_NEGATIVELY_REGULATES_RRNA_EXPRESSION	63	-0.474165	-2.30908	3.23971e-06	0.000186669	0.000155084	4274	tags=52%, list=25%, signal=39%	8335/8362/8970/8355/653604/8347/8350/8364/3018/121504/8367/3015/94239/8351/9013/55766/8356/8334/8352/333932/8361/8359/8366/8358/8370/128312/3021/3020/8294/8353/8368/8354/6908
Group3	G48256	REACTOME_DNA_METHYLATION	REACTOME_DNA_METHYLATION	59	-0.683458	-3.16782	1e-10	3.94432e-09	3.41136e-09	2974	tags=69%, list=18%, signal=57%	8348/8367/8342/8343/8362/8331/8345/8335/3017/3012/8340/8357/85236/8338/8346/8356/8294/3021/8350/8364/8352/8344/29128/3015/653604/333932/8351/3018/8358/8334/8970/8361/3014/8353/8355/8347/8365/8359/8968/8354/8368
Group3	G48256	REACTOME_ASSEMBLY_OF_THE_ORC_COMPLEX_AT_THE_ORIGIN_OF_REPLICATION	REACTOME_ASSEMBLY_OF_THE_ORC_COMPLEX_AT_THE_ORIGIN_OF_REPLICATION	64	-0.654867	-3.1401	1e-10	3.94432e-09	3.41136e-09	2974	tags=66%, list=18%, signal=54%	8348/8367/8342/8343/8362/8331/8345/8335/3017/3012/8340/8357/85236/8338/8346/8356/8294/3021/8350/8364/8352/8344/3015/653604/333932/8351/3018/8358/8334/4998/8970/8361/3014/8353/8355/8347/8365/8359/8968/23595/8354/8368
Group3	G48256	REACTOME_CONDENSATION_OF_PROPHASE_CHROMOSOMES	REACTOME_CONDENSATION_OF_PROPHASE_CHROMOSOMES	68	-0.644809	-3.09498	1e-10	3.94432e-09	3.41136e-09	4124	tags=79%, list=25%, signal=60%	10592/8341/8360/387893/3020/8363/5347/54892/128312/983/8370/8348/8367/8342/8343/8362/10051/29781/8331/8345/8335/3017/3012/8340/8357/891/85236/8338/8346/8356/8294/3021/8350/8364/8352/8344/3015/653604/333932/8351/3018/8358/8334/8970/8361/3014/8353/8355/8347/8365/8359/8968/8354/8368
Group3	G48256	REACTOME_ACTIVATED_PKN1_STIMULATES_TRANSCRIPTION_OF_AR_ANDROGEN_RECEPTOR_REGULATED_GENES_KLK2_AND_KLK3	REACTOME_ACTIVATED_PKN1_STIMULATES_TRANSCRIPTION_OF_AR_ANDROGEN_RECEPTOR_REGULATED_GENES_KLK2_AND_KLK3	60	-0.654932	-3.03762	1e-10	3.94432e-09	3.41136e-09	2974	tags=67%, list=18%, signal=55%	8348/8367/8342/8343/8362/8331/8345/8335/3017/3012/8340/8357/85236/8338/8346/8356/8294/3021/8350/8364/8352/8344/3015/653604/333932/8351/3018/8358/8334/8970/8361/3014/8353/8355/8347/8365/8359/8968/8354/8368
Group3	G48256	REACTOME_DEPOSITION_OF_NEW_CENPA_CONTAINING_NUCLEOSOMES_AT_THE_CENTROMERE	REACTOME_DEPOSITION_OF_NEW_CENPA_CONTAINING_NUCLEOSOMES_AT_THE_CENTROMERE	68	-0.628008	-3.01434	1e-10	3.94432e-09	3.41136e-09	2974	tags=72%, list=18%, signal=60%	387103/1058/79019/128312/8370/8348/8367/8342/8343/8362/55839/8331/8467/8345/8335/64946/3017/3012/8340/401541/64105/85236/8338/8346/55355/8294/23421/8364/5928/2491/8344/1060/3015/3018/55320/79172/8334/91687/8970/201254/8361/3014/8347/8365/8359/55166/11339/8368/79682
Group3	G48593	REACTOME_DNA_METHYLATION	REACTOME_DNA_METHYLATION	59	-0.661883	-3.25751	1e-10	8.57143e-09	7.36842e-09	3795	tags=73%, list=23%, signal=57%	8342/8363/128312/8343/8348/8331/8367/3017/8346/8362/8340/8370/8338/3012/8335/8357/85236/8364/8344/8350/8356/3021/8294/653604/29128/8352/3018/333932/3015/8970/3014/8334/8351/8361/8365/8358/8355/8968/8347/8353/8359/8368/8354
Group3	G48593	REACTOME_CONDENSATION_OF_PROPHASE_CHROMOSOMES	REACTOME_CONDENSATION_OF_PROPHASE_CHROMOSOMES	68	-0.63247	-3.2431	1e-10	8.57143e-09	7.36842e-09	3795	tags=69%, list=23%, signal=54%	8342/8363/128312/8343/983/29781/8348/54892/8331/10051/8367/3017/8346/8362/8340/8370/891/8338/3012/8335/8357/85236/8364/8344/8350/8356/3021/8294/653604/8352/3018/333932/3015/8970/3014/8334/8351/8361/8365/8358/8355/8968/8347/8353/8359/8368/8354
Group3	G48593	REACTOME_DEPOSITION_OF_NEW_CENPA_CONTAINING_NUCLEOSOMES_AT_THE_CENTROMERE	REACTOME_DEPOSITION_OF_NEW_CENPA_CONTAINING_NUCLEOSOMES_AT_THE_CENTROMERE	68	-0.629309	-3.22689	1e-10	8.57143e-09	7.36842e-09	4045	tags=74%, list=24%, signal=56%	8345/80152/8342/8363/128312/8343/79019/8348/8331/8367/3017/8346/387103/8362/8467/55839/8340/55355/8370/8338/5928/3012/8335/85236/64105/8364/64946/8344/8294/401541/91687/1060/2491/3018/79172/3015/8970/55320/3014/8334/8361/8365/23421/8347/8359/201254/55166/11339/8368/79682
Group3	G48593	REACTOME_ASSEMBLY_OF_THE_ORC_COMPLEX_AT_THE_ORIGIN_OF_REPLICATION	REACTOME_ASSEMBLY_OF_THE_ORC_COMPLEX_AT_THE_ORIGIN_OF_REPLICATION	64	-0.618052	-3.09708	1e-10	8.57143e-09	7.36842e-09	2933	tags=69%, list=17%, signal=57%	8342/8363/128312/8343/8348/8331/8367/3017/8346/8362/8340/8370/8338/3012/8335/8357/85236/8364/8344/8350/8356/3021/8294/653604/8352/3018/333932/3015/8970/3014/8334/8351/8361/8365/8358/4998/8355/8968/8347/8353/8359/8368/8354/23595
Group3	G48593	REACTOME_ACTIVATED_PKN1_STIMULATES_TRANSCRIPTION_OF_AR_ANDROGEN_RECEPTOR_REGULATED_GENES_KLK2_AND_KLK3	REACTOME_ACTIVATED_PKN1_STIMULATES_TRANSCRIPTION_OF_AR_ANDROGEN_RECEPTOR_REGULATED_GENES_KLK2_AND_KLK3	60	-0.623297	-3.09059	1e-10	8.57143e-09	7.36842e-09	3795	tags=72%, list=23%, signal=56%	8342/8363/128312/8343/8348/8331/367/8367/3017/8346/8362/8340/8370/8338/3012/8335/8357/85236/8364/8344/8350/8356/3021/8294/653604/8352/3018/333932/3015/8970/3014/8334/8351/8361/8365/8358/8355/8968/8347/8353/8359/8368/8354
Group3	G48592	REACTOME_DNA_METHYLATION	REACTOME_DNA_METHYLATION	59	-0.631904	-2.98994	1e-10	2.00333e-08	1.74912e-08	3188	tags=61%, list=19%, signal=50%	85236/8335/8357/3012/8362/8346/8356/29128/8370/3014/8344/8364/3020/8350/8338/8352/3015/8351/3021/8334/128312/8294/8358/8970/8361/8347/333932/653604/3018/8365/8355/8968/8359/8353/8368/8354
Group3	G48592	REACTOME_ASSEMBLY_OF_THE_ORC_COMPLEX_AT_THE_ORIGIN_OF_REPLICATION	REACTOME_ASSEMBLY_OF_THE_ORC_COMPLEX_AT_THE_ORIGIN_OF_REPLICATION	64	-0.596169	-2.83997	1e-10	2.00333e-08	1.74912e-08	3188	tags=58%, list=19%, signal=47%	85236/8335/8357/3012/8362/8346/8356/8370/3014/8344/8364/3020/8350/8338/8352/3015/8351/3021/8334/128312/8294/4998/8358/8970/8361/8347/333932/653604/3018/8365/8355/8968/8359/8353/23595/8368/8354
Group3	G48592	REACTOME_ACTIVATED_PKN1_STIMULATES_TRANSCRIPTION_OF_AR_ANDROGEN_RECEPTOR_REGULATED_GENES_KLK2_AND_KLK3	REACTOME_ACTIVATED_PKN1_STIMULATES_TRANSCRIPTION_OF_AR_ANDROGEN_RECEPTOR_REGULATED_GENES_KLK2_AND_KLK3	60	-0.592018	-2.80991	1e-10	2.00333e-08	1.74912e-08	3188	tags=60%, list=19%, signal=49%	85236/8335/8357/3012/8362/8346/8356/8370/3014/8344/8364/3020/367/8350/8338/8352/3015/8351/3021/8334/128312/8294/8358/8970/8361/8347/333932/653604/3018/8365/8355/8968/8359/8353/8368/8354
Group3	G48592	REACTOME_SIRT1_NEGATIVELY_REGULATES_RRNA_EXPRESSION	REACTOME_SIRT1_NEGATIVELY_REGULATES_RRNA_EXPRESSION	63	-0.591922	-2.80166	1e-10	2.00333e-08	1.74912e-08	3188	tags=59%, list=19%, signal=48%	85236/8335/8357/6839/3012/8362/8346/8356/8370/3014/8344/8364/3020/8350/8338/8352/3015/8351/3021/8334/128312/8294/8358/8970/8361/8347/333932/653604/3018/8365/8355/8968/8359/8353/8368/8354/6908
Group3	G48592	REACTOME_CONDENSATION_OF_PROPHASE_CHROMOSOMES	REACTOME_CONDENSATION_OF_PROPHASE_CHROMOSOMES	68	-0.576414	-2.77103	1e-10	2.00333e-08	1.74912e-08	3188	tags=53%, list=19%, signal=43%	85236/8335/891/8357/3012/8362/8346/8356/8370/3014/8344/8364/3020/8350/8338/8352/3015/8351/3021/8334/128312/8294/8358/8970/8361/8347/333932/653604/3018/8365/8355/8968/8359/8353/8368/8354
Group3	G52076	REACTOME_EUKARYOTIC_TRANSLATION_ELONGATION	REACTOME_EUKARYOTIC_TRANSLATION_ELONGATION	92	0.835342	3.99421	1e-10	8.65e-09	7.42857e-09	1774	tags=87%, list=11%, signal=78%	6157/6161/6229/6135/6154/3921/6191/6159/6194/6138/6188/6125/6173/6165/6230/200916/6147/6218/6193/23521/6144/4736/6143/9349/6124/1933/6171/6128/6141/9045/6222/6189/6122/6139/6187/6142/6136/6130/6204/6228/6202/6152/6170/6208/6164/6160/6129/6156/6217/6155/6158/6233/6207/6210/6146/1915/6181/11224/6167/2197/6227/6205/6175/6168/6223/6209/6137/6169/6201/7311/25873/1937/6234/6224/6176/1917/1938/6134/6132…
Group3	G52076	REACTOME_EUKARYOTIC_TRANSLATION_INITIATION	REACTOME_EUKARYOTIC_TRANSLATION_INITIATION	118	0.790725	3.99245	1e-10	8.65e-09	7.42857e-09	1774	tags=77%, list=11%, signal=69%	6157/6161/6229/6135/6154/3921/6191/8661/6159/6194/6138/6188/6125/6173/6165/6230/200916/6147/6218/6193/23521/6144/4736/6143/9349/8664/6124/1974/1968/6171/6128/6141/9045/6222/6189/6122/6139/8668/6187/6142/6136/6130/6204/6228/6202/6152/6170/6208/6164/6160/6129/6156/1981/6217/6155/1975/6158/6233/6207/6210/6146/51386/27335/6181/8893/11224/6167/2197/10480/6227/6205/6175/8666/6168/6223/6209/6137/6169/62…
Group3	G52076	REACTOME_SELENOAMINO_ACID_METABOLISM	REACTOME_SELENOAMINO_ACID_METABOLISM	115	0.787458	3.94979	1e-10	8.65e-09	7.42857e-09	2499	tags=79%, list=15%, signal=68%	6157/6161/5859/6229/6135/6154/3921/6191/6159/6194/6138/6188/6125/6173/6165/6230/200916/6147/6218/6193/23521/6144/4736/6143/9349/6124/6171/6128/6141/9045/6222/6189/6122/6139/6187/6142/6136/6130/6204/6228/6202/6152/6170/6208/6164/6160/6129/6156/191/6217/6155/6158/6233/6207/6210/6146/6181/875/51540/11224/6167/2197/6227/6205/6175/60678/6168/6223/6209/6137/6169/6201/9061/7311/9255/25873/6234/6224/6176…
Group3	G52076	REACTOME_RESPONSE_OF_EIF2AK4_GCN2_TO_AMINO_ACID_DEFICIENCY	REACTOME_RESPONSE_OF_EIF2AK4_GCN2_TO_AMINO_ACID_DEFICIENCY	100	0.800031	3.93108	1e-10	8.65e-09	7.42857e-09	1774	tags=79%, list=11%, signal=71%	6157/6161/6229/6135/6154/3921/6191/6159/6194/6138/6188/6125/6173/6165/6230/200916/6147/6218/6193/23521/6144/4736/6143/9349/6124/1968/6171/6128/6141/9045/6222/6189/6122/6139/6187/6142/6136/6130/6204/6228/6202/6152/6170/6208/6164/6160/6129/6156/6217/6155/6158/6233/6207/6210/6146/6181/11224/6167/2197/440275/6227/6205/6175/6168/6223/6209/6137/6169/6201/7311/25873/6234/6224/6176/55364/8894/6134/6132/6…
Group3	G52076	REACTOME_SRP_DEPENDENT_COTRANSLATIONAL_PROTEIN_TARGETING_TO_MEMBRANE	REACTOME_SRP_DEPENDENT_COTRANSLATIONAL_PROTEIN_TARGETING_TO_MEMBRANE	111	0.753845	3.75209	1e-10	8.65e-09	7.42857e-09	1774	tags=72%, list=11%, signal=65%	6157/6161/6229/6135/6154/3921/6191/6159/6194/6138/6188/6125/6173/6165/6230/200916/6147/6218/6193/23521/6144/4736/6143/23478/9349/6124/6171/6128/6141/9045/6222/6189/6122/6139/6187/6142/6136/6130/6204/6228/6202/6152/6170/6208/6164/6160/6129/6156/6217/6747/6155/6158/6233/6207/6210/6146/58477/6181/6184/11224/6167/2197/6227/6205/6175/6168/6223/6209/6137/6169/6201/1650/7311/25873/6234/6224/6176/6134/61…
Group3	G51914	REACTOME_EUKARYOTIC_TRANSLATION_ELONGATION	REACTOME_EUKARYOTIC_TRANSLATION_ELONGATION	92	0.844214	4.29518	1e-10	8.65e-09	7.18045e-09	2097	tags=91%, list=12%, signal=80%	6161/6229/6157/6135/6154/6159/6191/3921/6138/6147/6173/9349/200916/6194/6143/6125/6165/6218/6193/4736/6230/6188/6124/9045/6144/23521/6139/6222/6189/6142/6141/6164/6171/6122/6187/6136/6128/6202/6160/6155/6208/6156/6170/6152/1933/6129/6228/6217/6204/6130/6210/6207/6158/6146/6233/6227/6181/6137/1915/6223/11224/6201/6234/6169/1917/6168/25873/6205/6167/6175/2197/6209/6224/7311/6176/6235/1937/6132/6134…
Group3	G51914	REACTOME_EUKARYOTIC_TRANSLATION_INITIATION	REACTOME_EUKARYOTIC_TRANSLATION_INITIATION	118	0.805953	4.24798	1e-10	8.65e-09	7.18045e-09	2104	tags=82%, list=13%, signal=72%	6161/6229/6157/6135/8661/6154/6159/6191/3921/6138/6147/6173/9349/200916/6194/6143/6125/6165/6218/6193/4736/6230/1968/6188/6124/9045/6144/23521/6139/6222/6189/6142/6141/6164/6171/8664/6122/1974/6187/6136/6128/6202/8668/6160/6155/6208/6156/6170/6152/6129/6228/6217/6204/6130/6210/6207/6158/6146/1975/27335/6233/6227/6181/51386/6137/10480/1981/6223/11224/6201/6234/6169/8893/6168/25873/6205/6167/3646/6…
Group3	G51914	REACTOME_SELENOAMINO_ACID_METABOLISM	REACTOME_SELENOAMINO_ACID_METABOLISM	115	0.799433	4.17921	1e-10	8.65e-09	7.18045e-09	1230	tags=70%, list=7%, signal=65%	6161/5859/6229/6157/6135/6154/6159/6191/3921/6138/6147/6173/9349/200916/6194/6143/6125/6165/6218/6193/4736/6230/6188/6124/9045/6144/23521/6139/6222/6189/6142/6141/6164/6171/6122/6187/6136/6128/6202/6160/6155/191/6208/6156/6170/6152/6129/6228/6217/875/6204/6130/6210/6207/6158/6146/6233/6227/6181/51540/6137/9061/6223/11224/6201/6234/6169/6168/25873/9255/6205/6167/6175/2197/3735/6209/6224/7311/60678…
Group3	G51914	REACTOME_RESPONSE_OF_EIF2AK4_GCN2_TO_AMINO_ACID_DEFICIENCY	REACTOME_RESPONSE_OF_EIF2AK4_GCN2_TO_AMINO_ACID_DEFICIENCY	100	0.807691	4.13147	1e-10	8.65e-09	7.18045e-09	1621	tags=79%, list=10%, signal=72%	6161/6229/6157/6135/6154/6159/6191/3921/6138/6147/6173/9349/200916/6194/6143/6125/6165/6218/6193/4736/6230/1968/6188/6124/9045/6144/23521/6139/6222/6189/6142/6141/6164/6171/6122/6187/6136/6128/6202/6160/6155/6208/6156/6170/6152/6129/6228/6217/6204/6130/6210/6207/6158/6146/6233/6227/6181/6137/6223/11224/6201/6234/6169/6168/25873/6205/6167/6175/2197/6209/6224/7311/55364/440275/6176/6235/6132/6134/8…
Group3	G51914	REACTOME_SRP_DEPENDENT_COTRANSLATIONAL_PROTEIN_TARGETING_TO_MEMBRANE	REACTOME_SRP_DEPENDENT_COTRANSLATIONAL_PROTEIN_TARGETING_TO_MEMBRANE	111	0.763863	3.9975	1e-10	8.65e-09	7.18045e-09	1230	tags=69%, list=7%, signal=65%	6161/6229/6157/6135/6154/6159/6191/3921/6138/6147/6173/9349/200916/6194/6143/6125/6165/6218/6193/4736/6230/6188/6124/9045/6144/23521/6139/6222/6189/6142/6141/6164/6171/6122/6187/6136/6128/6202/6160/6155/23478/6208/6156/6170/6152/6129/6228/6217/6204/6130/6210/6207/6158/6146/6233/6227/6181/6137/6223/6747/11224/1650/6201/6234/6169/6168/25873/6184/6205/6167/6175/58477/2197/6209/6224/7311/6176
Group3	G51913	REACTOME_EUKARYOTIC_TRANSLATION_INITIATION	REACTOME_EUKARYOTIC_TRANSLATION_INITIATION	118	0.790756	4.36529	1e-10	6.72778e-09	5.59649e-09	1784	tags=77%, list=11%, signal=69%	6161/6229/6154/8661/6135/6138/6191/6157/3921/6173/1968/6159/6143/6147/9349/6218/200916/6193/6165/9045/6194/6125/4736/6142/6144/6124/6139/23521/6164/6222/6156/6189/6230/6122/6188/6141/6160/6187/6202/6171/6170/8664/6129/6128/6208/6155/6217/6136/6152/6228/1974/8668/6158/6234/6210/6204/6137/6227/6223/6207/6233/6146/6130/6201/27335/51386/6224/6181/1975/3646/10480/25873/6168/11224/6175/6205/1981/6169/6…
Group3	G51913	REACTOME_EUKARYOTIC_TRANSLATION_ELONGATION	REACTOME_EUKARYOTIC_TRANSLATION_ELONGATION	92	0.836718	4.35748	1e-10	6.72778e-09	5.59649e-09	1619	tags=85%, list=10%, signal=77%	6161/6229/6154/6135/6138/6191/6157/3921/6173/6159/6143/6147/9349/6218/200916/6193/6165/9045/6194/6125/4736/6142/6144/6124/6139/23521/6164/6222/6156/6189/6230/6122/6188/6141/6160/6187/6202/6171/6170/6129/6128/6208/6155/6217/6136/6152/6228/6158/6234/6210/6204/6137/1933/6227/6223/6207/1917/6233/6146/6130/6201/6224/6181/1915/25873/6168/11224/6175/6205/6169/6176/6209/6167/6235/7311/6132/2197/6206
Group3	G51913	REACTOME_SELENOAMINO_ACID_METABOLISM	REACTOME_SELENOAMINO_ACID_METABOLISM	115	0.795356	4.34648	1e-10	6.72778e-09	5.59649e-09	1619	tags=72%, list=10%, signal=66%	5859/6161/6229/6154/6135/6138/6191/6157/3921/6173/6159/6143/6147/9349/6218/200916/6193/6165/9045/6194/6125/4736/6142/6144/6124/6139/23521/6164/6222/6156/6189/6230/6122/6188/6141/6160/6187/6202/6171/6170/6129/6128/6208/6155/6217/191/6136/6152/6228/6158/6234/6210/875/6204/6137/6227/6223/6207/51540/6233/6146/6130/6201/6224/6181/25873/9061/6168/11224/6175/3735/6205/6169/6176/9255/6209/6167/6235/7311/…
Group3	G51913	REACTOME_RESPONSE_OF_EIF2AK4_GCN2_TO_AMINO_ACID_DEFICIENCY	REACTOME_RESPONSE_OF_EIF2AK4_GCN2_TO_AMINO_ACID_DEFICIENCY	100	0.803814	4.26902	1e-10	6.72778e-09	5.59649e-09	1784	tags=80%, list=11%, signal=72%	6161/6229/6154/6135/6138/6191/6157/3921/6173/1968/6159/6143/6147/9349/6218/200916/6193/6165/9045/6194/6125/4736/6142/6144/6124/6139/23521/6164/6222/6156/6189/6230/6122/6188/6141/6160/6187/6202/6171/6170/6129/6128/6208/6155/6217/6136/6152/6228/6158/6234/6210/6204/6137/6227/6223/6207/6233/6146/6130/6201/6224/6181/25873/6168/55364/11224/6175/6205/6169/6176/6209/6167/6235/7311/6132/440275/2197/6206/6…
Group3	G51913	REACTOME_SRP_DEPENDENT_COTRANSLATIONAL_PROTEIN_TARGETING_TO_MEMBRANE	REACTOME_SRP_DEPENDENT_COTRANSLATIONAL_PROTEIN_TARGETING_TO_MEMBRANE	111	0.754785	4.14558	1e-10	6.72778e-09	5.59649e-09	1760	tags=73%, list=10%, signal=66%	6161/6229/6154/6135/6138/6191/6157/3921/6173/6159/6143/6147/9349/6218/200916/6193/6165/9045/6194/6125/4736/6142/6144/6124/6139/23521/6164/6222/6156/6189/6230/6122/6188/6141/6160/6187/6202/6171/6170/6129/6128/6208/6155/6217/6136/6152/6228/6158/6234/23478/6210/6204/6137/6227/6223/6207/6233/6146/1650/6130/6201/6224/6181/25873/6184/6747/6168/11224/6175/6205/6169/6176/6209/6167/6235/7311/6132/2197/620…
Group3	G51921	REACTOME_SELENOAMINO_ACID_METABOLISM	REACTOME_SELENOAMINO_ACID_METABOLISM	115	0.765759	3.6451	1e-10	8.65e-09	7.65414e-09	2699	tags=77%, list=16%, signal=65%	6157/3921/5859/6135/6161/6154/6191/6229/23521/6188/6173/6230/6128/6218/6193/6125/6158/6144/6159/6171/6124/6138/6204/6165/6141/6130/6228/4736/6142/6194/6233/6189/6122/60678/9045/6147/6139/6175/6187/6143/2197/6170/200916/51540/6136/6217/6222/6146/6205/6208/191/9349/6202/6156/6181/6129/6152/6209/7311/11224/6207/6164/6160/7296/6167/6210/6168/9255/6176/6155/6227/6224/6223/6192/6201/875/6234/22928/9061…
Group3	G51921	REACTOME_EUKARYOTIC_TRANSLATION_INITIATION	REACTOME_EUKARYOTIC_TRANSLATION_INITIATION	118	0.762567	3.63726	1e-10	8.65e-09	7.65414e-09	2874	tags=82%, list=17%, signal=69%	6157/3921/6135/6161/6154/6191/6229/8661/23521/6188/8664/6173/6230/6128/6218/6193/6125/6158/1981/1968/6144/6159/6171/6124/6138/6204/1974/6165/6141/8668/6130/6228/4736/6142/6194/6233/6189/6122/9045/6147/8893/8666/6139/6175/6187/6143/2197/1975/51386/6170/200916/6136/6217/6222/6146/6205/6208/9349/6202/6156/6181/6129/6152/6209/7311/11224/6207/6164/6160/27335/6167/6210/6168/8665/6176/10480/6155/6227/62…
Group3	G51921	REACTOME_EUKARYOTIC_TRANSLATION_ELONGATION	REACTOME_EUKARYOTIC_TRANSLATION_ELONGATION	92	0.792833	3.61907	1e-10	8.65e-09	7.65414e-09	2881	tags=90%, list=17%, signal=75%	6157/3921/6135/6161/6154/1933/6191/6229/23521/6188/6173/6230/6128/6218/6193/6125/6158/6144/6159/6171/6124/6138/6204/6165/6141/6130/6228/4736/6142/6194/6233/6189/6122/9045/6147/6139/6175/6187/1915/6143/2197/6170/200916/6136/6217/6222/6146/6205/6208/9349/6202/6156/6181/6129/6152/6209/7311/11224/6207/6164/6160/6167/6210/6168/1937/6176/6155/6227/6224/1938/6223/6192/6201/6234/6134/6169/6137/25873/6166…
Group3	G51921	REACTOME_RESPONSE_OF_EIF2AK4_GCN2_TO_AMINO_ACID_DEFICIENCY	REACTOME_RESPONSE_OF_EIF2AK4_GCN2_TO_AMINO_ACID_DEFICIENCY	100	0.781301	3.60586	1e-10	8.65e-09	7.65414e-09	2718	tags=84%, list=16%, signal=71%	6157/3921/6135/6161/6154/6191/6229/23521/6188/6173/6230/6128/6218/6193/6125/6158/1968/6144/6159/6171/6124/6138/6204/6165/6141/6130/6228/4736/6142/6194/440275/6233/6189/6122/9045/6147/6139/6175/6187/6143/2197/6170/200916/6136/6217/6222/6146/6205/6208/9349/6202/6156/6181/6129/6152/6209/7311/11224/6207/6164/6160/6167/6210/6168/6176/10985/6155/6227/6224/8894/6223/6192/6201/468/6234/6134/6169/6137/258…
Group3	G51921	REACTOME_NONSENSE_MEDIATED_DECAY_NMD	REACTOME_NONSENSE_MEDIATED_DECAY_NMD	114	0.719779	3.4276	1e-10	8.65e-09	7.65414e-09	2874	tags=75%, list=17%, signal=62%	6157/3921/6135/6161/6154/6191/6229/23521/6188/6173/6230/6128/22916/6218/6193/6125/6158/1981/6144/6159/6171/6124/6138/6204/6165/6141/6130/6228/4736/6142/6194/6233/6189/6122/9045/6147/6139/6175/6187/6143/2197/6170/200916/6136/6217/6222/6146/6205/6208/9349/6202/6156/6181/6129/6152/6209/7311/26019/11224/6207/6164/6160/6167/6210/6168/6176/6155/6227/6224/6223/6192/6201/6234/6134/6169/6137/10921/9775/25…
Group3	G51954	REACTOME_EUKARYOTIC_TRANSLATION_ELONGATION	REACTOME_EUKARYOTIC_TRANSLATION_ELONGATION	92	0.823038	3.96783	1e-10	8.65e-09	7.54887e-09	1867	tags=86%, list=11%, signal=77%	6157/6161/6135/3921/6229/6191/6154/6188/6159/23521/6173/1933/6125/6230/6218/6193/6138/6194/6144/6124/6165/6147/6128/6171/4736/6143/6141/6189/9045/9349/6142/200916/6139/6122/6204/6222/6130/6187/6228/6158/6136/6202/6170/6208/6217/6233/6164/6152/6156/6146/6129/6160/1915/6181/2197/6207/6155/6175/6210/6205/11224/6227/6209/6167/7311/6168/6223/6201/6169/6137/1937/6234/6176/25873/6224/1938/1917/6134/6235
Group3	G51954	REACTOME_EUKARYOTIC_TRANSLATION_INITIATION	REACTOME_EUKARYOTIC_TRANSLATION_INITIATION	118	0.785899	3.94626	1e-10	8.65e-09	7.54887e-09	2078	tags=79%, list=12%, signal=70%	6157/6161/6135/3921/6229/6191/6154/8661/6188/6159/23521/6173/6125/6230/6218/8664/6193/6138/6194/6144/6124/6165/6147/1968/6128/6171/4736/6143/6141/1974/6189/9045/9349/6142/200916/6139/8668/6122/6204/6222/6130/6187/6228/6158/6136/6202/6170/1981/6208/6217/1975/6233/6164/6152/6156/6146/51386/6129/6160/6181/8893/2197/6207/6155/27335/8666/6175/6210/6205/11224/10480/6227/6209/6167/7311/6168/6223/6201/61…
Group3	G51954	REACTOME_SELENOAMINO_ACID_METABOLISM	REACTOME_SELENOAMINO_ACID_METABOLISM	115	0.781723	3.9169	1e-10	8.65e-09	7.54887e-09	2523	tags=78%, list=15%, signal=67%	6157/6161/5859/6135/3921/6229/6191/6154/6188/6159/23521/6173/6125/6230/6218/6193/6138/6194/6144/6124/6165/6147/6128/6171/4736/6143/6141/6189/9045/9349/6142/200916/6139/6122/6204/6222/6130/6187/6228/6158/6136/6202/6170/191/6208/6217/6233/6164/6152/6156/6146/6129/6160/6181/51540/2197/6207/6155/6175/6210/6205/11224/60678/875/6227/6209/6167/7311/6168/9255/6223/9061/6201/6169/6137/6234/6176/25873/6224…
Group3	G51954	REACTOME_RESPONSE_OF_EIF2AK4_GCN2_TO_AMINO_ACID_DEFICIENCY	REACTOME_RESPONSE_OF_EIF2AK4_GCN2_TO_AMINO_ACID_DEFICIENCY	100	0.788344	3.88855	1e-10	8.65e-09	7.54887e-09	2319	tags=82%, list=14%, signal=71%	6157/6161/6135/3921/6229/6191/6154/6188/6159/23521/6173/6125/6230/6218/6193/6138/6194/6144/6124/6165/6147/1968/6128/6171/4736/6143/6141/6189/9045/9349/6142/200916/6139/6122/6204/6222/6130/6187/6228/6158/6136/6202/6170/6208/6217/6233/6164/6152/6156/6146/6129/6160/6181/2197/6207/6155/6175/6210/6205/440275/11224/6227/6209/6167/7311/6168/6223/6201/6169/6137/6234/6176/25873/6224/8894/6134/6235/10985/6…
Group3	G51954	REACTOME_SRP_DEPENDENT_COTRANSLATIONAL_PROTEIN_TARGETING_TO_MEMBRANE	REACTOME_SRP_DEPENDENT_COTRANSLATIONAL_PROTEIN_TARGETING_TO_MEMBRANE	111	0.756268	3.78875	1e-10	8.65e-09	7.54887e-09	1465	tags=69%, list=9%, signal=64%	6157/6161/6135/3921/6229/6191/6154/6188/6159/23521/6173/6125/6230/6218/6193/6138/6194/6144/6124/6165/6147/6128/6171/4736/6143/23478/6141/6189/9045/9349/6142/200916/6139/6122/6204/6222/6130/6187/6228/6158/58477/6136/6747/6202/6170/6208/6217/6233/6164/6152/6156/6146/6129/6160/6181/6184/2197/6207/6155/6175/6210/6205/11224/6227/6209/6167/7311/6168/6223/6201/1650/6169/6137/6234/6176/25873/6224
Group3	G52265	REACTOME_CLASS_C_3_METABOTROPIC_GLUTAMATE_PHEROMONE_RECEPTORS	REACTOME_CLASS_C_3_METABOTROPIC_GLUTAMATE_PHEROMONE_RECEPTORS	30	-0.62051	-2.57607	8.18782e-07	7.05907e-05	5.89769e-05	3946	tags=77%, list=24%, signal=59%	2917/54429/846/50840/2911/50831/259290/50832/259294/50837/2918/259295/9568/259293/2916/259292/50838/259296/50836/83756/50835/2912/50839
Group3	G52265	REACTOME_DNA_METHYLATION	REACTOME_DNA_METHYLATION	59	-0.47178	-2.22649	1.07785e-06	8.67307e-05	7.24616e-05	4549	tags=56%, list=27%, signal=41%	8357/8968/8364/8335/8347/8334/8970/29128/8367/94239/8350/8355/3015/3018/8366/8361/8362/8351/55766/8370/8356/8359/653604/8352/3021/3020/333932/8358/128312/8353/8368/8294/8354
Group3	G52265	REACTOME_SIRT1_NEGATIVELY_REGULATES_RRNA_EXPRESSION	REACTOME_SIRT1_NEGATIVELY_REGULATES_RRNA_EXPRESSION	63	-0.446097	-2.15405	2.4263e-06	0.000172267	0.000143925	4153	tags=54%, list=25%, signal=41%	8357/8968/8364/8335/8347/8334/8970/8367/94239/8350/8355/3015/3018/8366/8361/8362/9013/8351/55766/8370/8356/8359/653604/8352/3021/3020/333932/8358/128312/8353/8368/8294/6908/8354
Group3	G52265	REACTOME_CRMPS_IN_SEMA3A_SIGNALING	REACTOME_CRMPS_IN_SEMA3A_SIGNALING	16	-0.682361	-2.37085	0.000139005	0.0060398	0.00504612	4271	tags=75%, list=25%, signal=56%	91584/55558/5362/2932/5361/1808/10570/8851/56896/1020/2534/1400
Group3	G52265	REACTOME_INTERLEUKIN_7_SIGNALING	REACTOME_INTERLEUKIN_7_SIGNALING	33	-0.499005	-2.08479	0.00014224	0.0060398	0.00504612	4581	tags=67%, list=27%, signal=49%	1154/8357/8968/5296/6777/6774/3575/8350/8355/6776/8651/8351/8835/8356/653604/8352/333932/8358/6597/8353/8503/8354
Group3	G59607	REACTOME_DNA_METHYLATION	REACTOME_DNA_METHYLATION	59	0.617376	2.78507	1e-10	6.055e-08	4.96842e-08	4234	tags=73%, list=25%, signal=55%	8294/8356/8357/8335/8342/3015/8352/8354/8351/333932/8368/8353/55766/653604/8360/8340/8355/29128/8358/85236/8331/8363/3012/3017/8344/126961/8347/8348/8970/8346/8341/128312/8343/8334/8367/8362/8339/8350/3013/8370/8968/1786/3014
Group3	G59607	REACTOME_ASSEMBLY_OF_THE_ORC_COMPLEX_AT_THE_ORIGIN_OF_REPLICATION	REACTOME_ASSEMBLY_OF_THE_ORC_COMPLEX_AT_THE_ORIGIN_OF_REPLICATION	64	0.594382	2.73438	1e-10	6.055e-08	4.96842e-08	4234	tags=72%, list=25%, signal=54%	5000/8294/8356/8357/8335/8342/3015/8352/8354/8351/333932/8368/23595/8353/55766/653604/8360/8340/8355/8358/5001/85236/8331/8363/3012/3017/8344/126961/8347/8348/8970/8346/23594/8341/128312/8343/8334/8367/8362/8339/8350/3013/8370/8968/4998/3014
Group3	G59607	REACTOME_SIRT1_NEGATIVELY_REGULATES_RRNA_EXPRESSION	REACTOME_SIRT1_NEGATIVELY_REGULATES_RRNA_EXPRESSION	63	0.595549	2.71852	1.7728e-10	7.1562e-08	5.87201e-08	4000	tags=70%, list=24%, signal=53%	8294/8356/8357/8335/8342/3015/8352/8354/8351/333932/8368/8353/9014/55766/653604/8360/8340/8355/8358/85236/8331/9013/8363/3012/3017/8344/126961/8347/8348/8970/8346/79101/8341/128312/8343/8334/8367/8362/6908/8339/8350/3013/8370/8968
Group3	G59607	REACTOME_MEIOTIC_RECOMBINATION	REACTOME_MEIOTIC_RECOMBINATION	79	0.536311	2.58541	7.06343e-10	2.13845e-07	1.7547e-07	4000	tags=59%, list=24%, signal=46%	4438/8294/8356/8357/8335/8342/3015/8352/8354/8351/333932/8368/8353/641/55766/653604/8360/8340/8355/8358/85236/8331/8363/3012/3017/8344/126961/84057/8347/8348/6119/8970/8346/29893/8341/128312/8343/8334/8367/8362/4439/8339/8350/5932/3013/8370/8968
Group3	G59607	REACTOME_CLASS_C_3_METABOTROPIC_GLUTAMATE_PHEROMONE_RECEPTORS	REACTOME_CLASS_C_3_METABOTROPIC_GLUTAMATE_PHEROMONE_RECEPTORS	30	0.697661	2.65381	2.70811e-08	2.73294e-06	2.24251e-06	1957	tags=63%, list=12%, signal=56%	259296/50838/50840/50839/259294/259293/259289/846/50834/259295/50835/259292/50832/50836/80835/54429/2916/259290/50831
Group3	G61415	REACTOME_EUKARYOTIC_TRANSLATION_ELONGATION	REACTOME_EUKARYOTIC_TRANSLATION_ELONGATION	92	-0.801917	-4.61694	1e-10	3.98667e-08	3.35789e-08	2260	tags=83%, list=13%, signal=72%	6128/6188/6171/1915/6205/2197/6230/6173/200916/1937/1936/7311/6146/6218/6229/6176/6130/6209/116832/6224/6232/6142/6129/6234/6124/6138/6193/11224/6161/6125/6159/4736/6136/6187/6203/6208/6189/6233/25873/6204/6156/6122/6139/6141/9349/6181/6228/6165/6155/6202/6194/6147/9045/6217/1917/6222/6143/6207/6168/6152/6134/6167/6133/6144/6132/6170/6223/6137/6235/6164/6227/6201/6206/6210/6160/6169
Group3	G61415	REACTOME_ACTIVATION_OF_THE_MRNA_UPON_BINDING_OF_THE_CAP_BINDING_COMPLEX_AND_EIFS_AND_SUBSEQUENT_BINDING_TO_43S	REACTOME_ACTIVATION_OF_THE_MRNA_UPON_BINDING_OF_THE_CAP_BINDING_COMPLEX_AND_EIFS_AND_SUBSEQUENT_BINDING_TO_43S	59	-0.697628	-3.74103	1e-10	3.98667e-08	3.35789e-08	2683	tags=75%, list=16%, signal=63%	1965/8894/6191/6188/26986/6205/2197/6230/8664/6218/8665/1968/6229/6209/6224/10480/6232/6234/8667/27335/6193/6187/6203/6208/6189/6233/6204/1964/1978/6228/6202/8663/6194/3646/6217/51386/6222/6207/6223/6235/6227/6201/6206/6210
Group3	G61415	REACTOME_SRP_DEPENDENT_COTRANSLATIONAL_PROTEIN_TARGETING_TO_MEMBRANE	REACTOME_SRP_DEPENDENT_COTRANSLATIONAL_PROTEIN_TARGETING_TO_MEMBRANE	111	-0.63558	-3.69826	1e-10	3.98667e-08	3.35789e-08	2260	tags=65%, list=13%, signal=57%	6128/6188/6171/6205/2197/6230/6173/200916/7311/6146/6218/6229/6176/6130/6209/116832/6224/6232/6142/6129/6234/6124/6138/6193/11224/6161/6125/6159/4736/6136/6187/6203/6208/6189/6233/25873/6204/6156/6122/6139/6141/9349/6181/6228/6165/6155/6202/6194/6147/9045/6217/6222/6143/6207/6168/6152/6134/6167/6133/6144/6132/6170/6223/6137/6235/6164/6227/6201/6206/6210/6160/6169
Group3	G61415	REACTOME_COLLAGEN_DEGRADATION	REACTOME_COLLAGEN_DEGRADATION	54	-0.448096	-2.35556	2.47582e-06	0.000161295	0.000135856	3247	tags=44%, list=19%, signal=36%	1295/1297/8754/1291/1280/1508/1285/1278/4318/84570/1293/80781/1289/1301/7373/1299/1306/4320/1284/1282/1298/4321/1292/1290
Group3	G61415	REACTOME_ASSEMBLY_OF_COLLAGEN_FIBRILS_AND_OTHER_MULTIMERIC_STRUCTURES	REACTOME_ASSEMBLY_OF_COLLAGEN_FIBRILS_AND_OTHER_MULTIMERIC_STRUCTURES	55	-0.429626	-2.21234	7.58572e-06	0.000432025	0.000363886	3247	tags=53%, list=19%, signal=43%	1295/1297/1291/1280/1508/1285/1278/4318/3918/1293/5118/80781/3655/1289/84695/1301/4017/7373/1299/1306/255631/3909/1284/1282/1298/1292/649/1290/7837
Group3	G61900	REACTOME_EUKARYOTIC_TRANSLATION_ELONGATION	REACTOME_EUKARYOTIC_TRANSLATION_ELONGATION	92	0.604589	2.45536	1e-10	2.422e-08	2.06105e-08	4963	tags=68%, list=30%, signal=48%	6154/3921/6157/1933/23521/6135/6158/6128/6175/6229/6192/6191/6161/6144/6228/6188/6204/6173/2197/6171/6233/6130/6224/1915/6218/6205/6156/6209/6129/6138/1938/6122/6193/6124/6176/6170/6166/6125/6230/6141/1937/6152/6167/6208/9045/6187/4736/6181/6217/1936/6194/6142/6132/6146/6159/6222/7311/6139/11224/6189/6202/6165/6136
Group3	G61900	REACTOME_EUKARYOTIC_TRANSLATION_INITIATION	REACTOME_EUKARYOTIC_TRANSLATION_INITIATION	118	0.572616	2.42221	1e-10	2.422e-08	2.06105e-08	4963	tags=64%, list=30%, signal=46%	6154/3921/6157/8664/23521/6135/6158/1981/8666/6128/6175/6229/6192/6191/6161/6144/8667/6228/6188/6204/26986/6173/1968/8661/2197/6171/6233/7458/6130/8665/6224/6218/8894/6205/6156/6209/1974/6129/1973/6138/6122/6193/6124/6176/6170/6166/1975/6125/1967/6230/6141/51386/6152/8893/6167/6208/8668/9045/6187/4736/6181/6217/6194/3646/6142/6132/6146/6159/6222/7311/6139/11224/6189/6202/6165/6136
Group3	G61900	REACTOME_RESPONSE_OF_EIF2AK4_GCN2_TO_AMINO_ACID_DEFICIENCY	REACTOME_RESPONSE_OF_EIF2AK4_GCN2_TO_AMINO_ACID_DEFICIENCY	100	0.582315	2.40489	1e-10	2.422e-08	2.06105e-08	4963	tags=65%, list=30%, signal=46%	6154/3921/6157/440275/23521/6135/6158/6128/6175/6229/6192/6191/6161/6144/6228/6188/6204/10985/6173/1968/2197/6171/6233/6130/467/6224/6218/8894/6205/6156/6209/6129/6138/6122/6193/6124/6176/6170/6166/6125/6230/6141/6152/6167/6208/9045/6187/4736/6181/6217/6194/6142/6132/6146/6159/6222/7311/1649/468/6139/11224/6189/6202/6165/6136
Group3	G61900	REACTOME_SELENOAMINO_ACID_METABOLISM	REACTOME_SELENOAMINO_ACID_METABOLISM	115	0.538495	2.27534	6.38502e-10	1.10461e-07	9.3999e-08	4963	tags=59%, list=30%, signal=42%	6154/3921/7296/6157/5859/23521/6135/6158/6128/6175/6229/4141/6192/6191/6161/6144/6228/6188/6204/60678/6173/2936/2197/6171/6233/6130/6224/6218/51540/6205/6156/6209/6129/6138/6122/6193/51520/9060/6124/6176/6170/6166/3176/6125/6230/6141/6152/6167/6208/9045/22928/6187/4736/6181/6217/6194/6142/6132/6146/6159/6222/7311/6139/11224/6189/6202/6165/6136
Group3	G61900	REACTOME_NONSENSE_MEDIATED_DECAY_NMD	REACTOME_NONSENSE_MEDIATED_DECAY_NMD	114	0.536843	2.26618	8.92269e-10	1.35067e-07	1.14938e-07	4963	tags=61%, list=30%, signal=44%	6154/3921/22916/6157/23521/6135/6158/1981/6128/6175/6229/6192/10921/65110/6191/6161/6144/6228/6188/26019/6204/9775/2107/26986/6173/2197/6171/6233/6130/6224/23293/6218/6205/6156/6209/6129/6138/6122/6193/6124/6176/6170/6166/6125/6230/6141/6152/6167/6208/9045/6187/4736/6181/6217/6194/6142/6132/6146/6159/6222/7311/5520/6139/11224/6189/23049/65109/6202/6165/6136
Group3	G61911	REACTOME_EUKARYOTIC_TRANSLATION_INITIATION	REACTOME_EUKARYOTIC_TRANSLATION_INITIATION	118	0.528867	1.91194	9.46914e-08	3.09464e-05	2.34294e-05	5509	tags=60%, list=33%, signal=41%	8666/3921/6158/6175/23521/6157/1967/8664/6154/6128/8667/26986/6205/6135/6204/8894/2197/6188/6209/6173/6144/6228/8665/6218/6233/6191/6171/1981/6229/6161/9669/1968/1975/8892/6192/6193/6146/6124/6224/1973/6176/7311/6130/6142/6166/6181/8662/6217/51386/8668/6170/8661/8669/6141/9045/3646/6132/6125/6187/6122/7458/6230/6156/6208/8663/6139/6129/11224/6234/6138/6189
Group3	G61911	REACTOME_CRMPS_IN_SEMA3A_SIGNALING	REACTOME_CRMPS_IN_SEMA3A_SIGNALING	16	-0.742109	-2.4671	7.08959e-06	0.000505029	0.000382355	574	tags=62%, list=3%, signal=60%	10371/1809/1808/55558/5361/10570/8851/56896/1400/2534
Group3	G61911	REACTOME_DNA_STRAND_ELONGATION	REACTOME_DNA_STRAND_ELONGATION	32	0.64508	1.95216	2.69836e-05	0.00130708	0.000989587	4216	tags=62%, list=25%, signal=47%	5983/23649/5981/6117/5982/10714/4172/5422/2237/5425/6118/9837/84296/84515/4176/8318/64785/3978/1763/4174
Group3	G61911	REACTOME_ACTIVATION_OF_THE_MRNA_UPON_BINDING_OF_THE_CAP_BINDING_COMPLEX_AND_EIFS_AND_SUBSEQUENT_BINDING_TO_43S	REACTOME_ACTIVATION_OF_THE_MRNA_UPON_BINDING_OF_THE_CAP_BINDING_COMPLEX_AND_EIFS_AND_SUBSEQUENT_BINDING_TO_43S	59	0.562586	1.89386	2.69776e-05	0.00130708	0.000989587	5984	tags=71%, list=36%, signal=46%	8666/3921/8664/8667/26986/6205/6204/8894/2197/6188/6209/6228/8665/6218/6233/6191/1981/6229/1968/1975/6192/6193/6224/1973/8662/6217/51386/8668/8661/8669/3646/6187/7458/6230/6208/8663/6234/6189/27335/6202/6222/1974
Group3	G61911	REACTOME_BUTYROPHILIN_BTN_FAMILY_INTERACTIONS	REACTOME_BUTYROPHILIN_BTN_FAMILY_INTERACTIONS	11	-0.662284	-1.9475	0.00574556	0.0527112	0.0399074	3601	tags=55%, list=21%, signal=43%	79908/10384/11119/11120/10385/5493
Group3	G65454	REACTOME_EUKARYOTIC_TRANSLATION_INITIATION	REACTOME_EUKARYOTIC_TRANSLATION_INITIATION	118	0.489997	2.16546	2.33123e-08	2.82311e-05	2.36067e-05	5629	tags=60%, list=34%, signal=40%	1981/6157/3921/6154/6158/6192/6166/1967/8893/6135/2197/1973/23521/6191/6176/6224/8661/8664/6188/6175/6232/6161/200916/6229/6125/6128/6167/6156/6130/1974/6209/6129/6173/6230/6171/6205/6138/6233/6193/4736/8665/8667/6204/1968/6122/6218/6165/8666/6152/1975/6181/8668/51065/6228/26986/6124/6146/6141/7311/51386/6136/6144/6187/11224/6234/6194/8894/6134/9045/6170/6159
Group3	G65454	REACTOME_SRP_DEPENDENT_COTRANSLATIONAL_PROTEIN_TARGETING_TO_MEMBRANE	REACTOME_SRP_DEPENDENT_COTRANSLATIONAL_PROTEIN_TARGETING_TO_MEMBRANE	111	0.491812	2.15356	5.39277e-08	3.26533e-05	2.73045e-05	5636	tags=64%, list=34%, signal=43%	6184/58477/6747/6157/23478/6746/3921/6154/6158/6192/29927/6166/6135/2197/6745/23521/6191/6176/6224/23471/6748/6188/6175/9789/6727/6232/6161/200916/6229/6125/6128/6185/6729/6167/6156/6130/6209/6129/6173/6230/6171/6734/6205/6138/6233/6193/4736/6204/6122/6218/6165/6152/6181/51065/6228/6124/6146/6141/6728/7311/6136/6144/6187/11224/6234/6194/6134/9045/6170/6159/6730
Group3	G65454	REACTOME_EUKARYOTIC_TRANSLATION_ELONGATION	REACTOME_EUKARYOTIC_TRANSLATION_ELONGATION	92	0.50933	2.16305	1.19287e-07	3.6114e-05	3.01983e-05	5759	tags=66%, list=34%, signal=44%	6157/1933/3921/6154/6158/6192/6166/6135/2197/23521/6191/6176/6224/6188/6175/6232/6161/200916/6229/6125/6128/6167/6156/6130/1915/6209/6129/6173/6230/6171/6205/1937/6138/6233/6193/4736/6204/6122/6218/6165/6152/6181/51065/6228/6124/6146/6141/7311/6136/1936/6144/6187/11224/6234/6194/6134/9045/6170/6159/6139/1938
Group3	G65454	REACTOME_DISEASES_OF_IMMUNE_SYSTEM	REACTOME_DISEASES_OF_IMMUNE_SYSTEM	28	0.662249	2.22844	5.83792e-06	0.000589143	0.000492638	2729	tags=54%, list=16%, signal=45%	695/3551/114609/51135/5970/7100/148022/4791/7097/10333/1147/4615/4790/81793/23643
Group3	G65454	REACTOME_PURINERGIC_SIGNALING_IN_LEISHMANIASIS_INFECTION	REACTOME_PURINERGIC_SIGNALING_IN_LEISHMANIASIS_INFECTION	24	0.664486	2.18392	5.52403e-05	0.00308285	0.00257787	3084	tags=58%, list=18%, signal=48%	9051/10910/719/7295/5970/4791/4210/3606/834/4790/718/114548/351/79792
Group3	G65438	REACTOME_CLASS_C_3_METABOTROPIC_GLUTAMATE_PHEROMONE_RECEPTORS	REACTOME_CLASS_C_3_METABOTROPIC_GLUTAMATE_PHEROMONE_RECEPTORS	30	-0.596471	-2.3632	4.97961e-06	0.00240577	0.00200333	3456	tags=63%, list=21%, signal=50%	2916/2917/2918/846/2912/259290/259293/50834/50837/259292/259294/50840/83756/50836/259296/50838/259295/50839/50835
Group3	G65438	REACTOME_NUCLEOTIDE_BINDING_DOMAIN_LEUCINE_RICH_REPEAT_CONTAINING_RECEPTOR_NLR_SIGNALING_PATHWAYS	REACTOME_NUCLEOTIDE_BINDING_DOMAIN_LEUCINE_RICH_REPEAT_CONTAINING_RECEPTOR_NLR_SIGNALING_PATHWAYS	56	0.557068	2.02713	5.95979e-06	0.00240577	0.00200333	2056	tags=42%, list=12%, signal=37%	9051/58484/3551/10910/329/7314/598/330/7295/841/4210/7189/1432/5603/834/4791/83737/1147/5970/6300/114548/351/8767/3654
Group3	G65438	REACTOME_INFLAMMASOMES	REACTOME_INFLAMMASOMES	21	0.702807	2.07987	1.81696e-05	0.0050118	0.00417341	2633	tags=57%, list=16%, signal=48%	9051/58484/10910/598/7295/4210/834/4791/5970/114548/351/4790
Group3	G65438	REACTOME_PURINERGIC_SIGNALING_IN_LEISHMANIASIS_INFECTION	REACTOME_PURINERGIC_SIGNALING_IN_LEISHMANIASIS_INFECTION	24	0.667326	2.05655	2.26092e-05	0.0050118	0.00417341	2941	tags=58%, list=18%, signal=48%	9051/719/10910/7295/4210/834/4791/3606/718/5970/114548/351/4790/79792
Group3	G65438	REACTOME_DISEASES_OF_IMMUNE_SYSTEM	REACTOME_DISEASES_OF_IMMUNE_SYSTEM	28	0.642944	2.05012	3.68471e-05	0.00637455	0.0053082	2633	tags=54%, list=16%, signal=45%	695/3551/7097/10333/4791/114609/51135/23643/81793/1147/5970/148022/7100/4615/4790
Group3	G65442	REACTOME_DNA_METHYLATION	REACTOME_DNA_METHYLATION	59	-0.502849	-2.34754	3.49137e-07	0.000140935	0.000114541	5455	tags=71%, list=33%, signal=48%	1786/8968/3015/8363/8331/8355/8342/8340/8341/8360/29128/8344/8366/8350/8368/8361/8357/8343/8334/1788/8348/8367/3021/8362/8352/8970/8338/8358/8353/8364/3012/8351/8356/8354/333932/8347/8335/128312/8294/121504/94239/55766
Group3	G65442	REACTOME_ASSEMBLY_OF_THE_ORC_COMPLEX_AT_THE_ORIGIN_OF_REPLICATION	REACTOME_ASSEMBLY_OF_THE_ORC_COMPLEX_AT_THE_ORIGIN_OF_REPLICATION	64	-0.498446	-2.3468	2.35664e-07	0.000140935	0.000114541	4952	tags=62%, list=30%, signal=44%	8363/8331/8355/8342/8340/8341/8360/8344/8366/8350/8368/8361/8357/8343/8334/8348/4998/8367/3021/8362/8352/8970/8338/8358/8353/8364/3012/8351/8356/8354/333932/8347/8335/5000/128312/8294/121504/94239/55766/23595
Group3	G65442	REACTOME_SIRT1_NEGATIVELY_REGULATES_RRNA_EXPRESSION	REACTOME_SIRT1_NEGATIVELY_REGULATES_RRNA_EXPRESSION	63	-0.466914	-2.19224	1.8069e-06	0.00053809	0.000437319	4952	tags=62%, list=30%, signal=44%	8363/8331/8355/8342/8340/9013/8341/8360/8344/8366/8350/8368/8361/8357/8343/8334/8348/8367/3021/8362/8352/8970/8338/8358/8353/8364/3012/8351/8356/8354/333932/8347/8335/128312/6908/8294/121504/94239/55766
Group3	G65442	REACTOME_CONDENSATION_OF_PROPHASE_CHROMOSOMES	REACTOME_CONDENSATION_OF_PROPHASE_CHROMOSOMES	68	-0.458592	-2.18388	2.66601e-06	0.00053809	0.000437319	4952	tags=63%, list=30%, signal=45%	8363/8331/8355/8342/8340/8341/8360/8344/8366/8350/8368/8361/8357/8343/8334/8348/10051/8367/983/3021/8362/8352/8970/891/8338/8358/8353/8364/29781/3012/23133/54892/8351/8356/8354/333932/8347/8335/128312/8294/121504/94239/55766
Group3	G65442	REACTOME_DISEASES_OF_IMMUNE_SYSTEM	REACTOME_DISEASES_OF_IMMUNE_SYSTEM	28	0.655009	2.13664	1.16062e-05	0.00106516	0.000865686	2834	tags=54%, list=17%, signal=45%	3551/114609/4615/5970/7100/148022/4791/10333/695/23643/948/51135/7097/4790/6280
Group3	G65443	REACTOME_ASSEMBLY_OF_THE_ORC_COMPLEX_AT_THE_ORIGIN_OF_REPLICATION	REACTOME_ASSEMBLY_OF_THE_ORC_COMPLEX_AT_THE_ORIGIN_OF_REPLICATION	64	-0.546736	-2.67486	1.26709e-09	7.67222e-07	6.022e-07	4235	tags=62%, list=25%, signal=47%	8968/8340/8363/8344/8341/8355/3015/8343/8360/8348/8361/8366/8350/8357/3021/8353/8362/4998/8367/8334/8970/8338/3012/8352/8368/8364/128312/8347/8358/5000/8351/8335/8356/333932/121504/8354/8294/55766/94239/23595
Group3	G65443	REACTOME_DNA_METHYLATION	REACTOME_DNA_METHYLATION	59	-0.558892	-2.71313	2.67613e-09	8.10198e-07	6.35933e-07	4235	tags=66%, list=25%, signal=50%	8968/8340/8363/8344/8341/8355/3015/8343/8360/8348/8361/8366/29128/1788/8350/8357/3021/8353/8362/8367/8334/8970/8338/3012/8352/8368/8364/128312/8347/8358/8351/8335/8356/333932/121504/8354/8294/55766/94239
Group3	G65443	REACTOME_CONDENSATION_OF_PROPHASE_CHROMOSOMES	REACTOME_CONDENSATION_OF_PROPHASE_CHROMOSOMES	68	-0.515759	-2.5608	2.32625e-09	8.10198e-07	6.35933e-07	4235	tags=63%, list=25%, signal=47%	8968/8340/8363/8344/8341/10051/8355/23133/983/3015/8343/8360/8348/8361/8366/8350/8357/3021/8353/8362/54892/8367/891/8334/8970/8338/3012/8352/8368/8364/128312/8347/8358/8351/8335/8356/29781/333932/121504/8354/8294/55766/94239
Group3	G65443	REACTOME_MEIOTIC_SYNAPSIS	REACTOME_MEIOTIC_SYNAPSIS	71	-0.509585	-2.53552	7.81647e-09	1.57762e-06	1.23829e-06	4261	tags=58%, list=25%, signal=43%	27127/8340/8363/8344/8341/25777/54386/672/3015/10735/8343/8360/8348/8361/256126/8366/3306/10388/10734/50511/8362/8367/6847/8334/8970/8338/3012/8368/8364/128312/23345/8347/25913/8335/121504/23224/9985/8294/56158/55766/94239
Group3	G65443	REACTOME_SIRT1_NEGATIVELY_REGULATES_RRNA_EXPRESSION	REACTOME_SIRT1_NEGATIVELY_REGULATES_RRNA_EXPRESSION	63	-0.519956	-2.53685	3.25231e-08	4.37617e-06	3.4349e-06	4235	tags=62%, list=25%, signal=46%	8968/8340/8363/8344/8341/8355/9013/3015/8343/8360/8348/8361/8366/8350/8357/3021/8353/8362/8367/8334/8970/8338/3012/8352/8368/8364/128312/8347/8358/8351/8335/8356/333932/121504/6908/8354/8294/55766/94239
Group3	G65446	REACTOME_ASSEMBLY_OF_THE_ORC_COMPLEX_AT_THE_ORIGIN_OF_REPLICATION	REACTOME_ASSEMBLY_OF_THE_ORC_COMPLEX_AT_THE_ORIGIN_OF_REPLICATION	64	-0.522651	-2.48115	8.28242e-09	5.01501e-06	3.92325e-06	4599	tags=62%, list=27%, signal=46%	8363/8341/8340/8344/8968/3015/8355/8348/8343/8361/8360/8357/3021/8366/8350/4998/8362/8367/8334/8353/3012/8352/8970/8338/8358/8364/8368/8347/8351/8335/8356/5000/333932/128312/8354/121504/8294/55766/94239/23595
Group3	G65446	REACTOME_DNA_METHYLATION	REACTOME_DNA_METHYLATION	59	-0.53562	-2.48799	2.47553e-08	8.32123e-06	6.50972e-06	4599	tags=66%, list=27%, signal=48%	8363/8341/8340/8344/8968/3015/8355/8348/8343/29128/8361/8360/8357/3021/1788/8366/8350/8362/8367/8334/8353/3012/8352/8970/8338/8358/8364/8368/8347/8351/8335/8356/333932/128312/8354/121504/8294/55766/94239
Group3	G65446	REACTOME_MEIOTIC_SYNAPSIS	REACTOME_MEIOTIC_SYNAPSIS	71	-0.485411	-2.38057	2.74855e-08	8.32123e-06	6.50972e-06	4599	tags=58%, list=27%, signal=42%	8363/8341/27127/8340/8344/54386/672/25777/3015/8348/8343/256126/8361/8360/50511/8366/8362/10735/10388/8367/6847/3306/8334/10734/3012/8970/8338/8364/8368/8347/8335/23345/25913/128312/121504/23224/8294/9985/56158/55766/94239
Group3	G65446	REACTOME_CONDENSATION_OF_PROPHASE_CHROMOSOMES	REACTOME_CONDENSATION_OF_PROPHASE_CHROMOSOMES	68	-0.488517	-2.34483	7.13462e-08	1.728e-05	1.35182e-05	4599	tags=63%, list=27%, signal=46%	8363/8341/8340/8344/8968/3015/10051/8355/983/8348/8343/8361/8360/8357/3021/8366/8350/8362/54892/23133/8367/8334/8353/891/3012/8352/8970/8338/8358/8364/8368/8347/8351/8335/8356/29781/333932/128312/8354/121504/8294/55766/94239
Group3	G65446	REACTOME_SIRT1_NEGATIVELY_REGULATES_RRNA_EXPRESSION	REACTOME_SIRT1_NEGATIVELY_REGULATES_RRNA_EXPRESSION	63	-0.496877	-2.33741	1.04095e-07	2.10099e-05	1.64361e-05	4599	tags=62%, list=27%, signal=45%	8363/8341/8340/8344/8968/3015/8355/9013/8348/8343/8361/8360/8357/3021/8366/8350/8362/8367/8334/8353/3012/8352/8970/8338/8358/8364/8368/8347/8351/8335/8356/333932/128312/8354/121504/6908/8294/55766/94239
Group3	G65468	REACTOME_ASSEMBLY_OF_THE_ORC_COMPLEX_AT_THE_ORIGIN_OF_REPLICATION	REACTOME_ASSEMBLY_OF_THE_ORC_COMPLEX_AT_THE_ORIGIN_OF_REPLICATION	64	-0.541568	-2.75264	1.3776e-09	5.55173e-07	4.25847e-07	4180	tags=62%, list=25%, signal=47%	8968/8340/8363/8341/8344/3015/8343/8355/8366/8361/8348/8360/3021/4998/8357/8350/8367/8353/8362/8334/8970/8338/3012/8364/8352/128312/8368/5000/8347/8335/8358/8356/8351/333932/121504/8354/8294/55766/94239/23595
Group3	G65468	REACTOME_DNA_METHYLATION	REACTOME_DNA_METHYLATION	59	-0.564728	-2.74703	1.06533e-09	5.55173e-07	4.25847e-07	4180	tags=66%, list=25%, signal=50%	8968/8340/8363/8341/8344/3015/8343/1788/8355/8366/8361/8348/8360/29128/3021/8357/8350/8367/8353/8362/8334/8970/8338/3012/8364/8352/128312/8368/8347/8335/8358/8356/8351/333932/121504/8354/8294/55766/94239
Group3	G65468	REACTOME_CONDENSATION_OF_PROPHASE_CHROMOSOMES	REACTOME_CONDENSATION_OF_PROPHASE_CHROMOSOMES	68	-0.510097	-2.58123	2.69087e-09	8.13314e-07	6.23856e-07	4238	tags=63%, list=25%, signal=47%	10051/23133/8968/8340/8363/8341/8344/3015/983/8343/8355/8366/8361/8348/8360/3021/8357/8350/8367/8353/54892/891/8362/8334/8970/8338/3012/8364/8352/128312/8368/8347/29781/8335/8358/8356/8351/333932/121504/8354/8294/55766/94239
Group3	G65468	REACTOME_SIRT1_NEGATIVELY_REGULATES_RRNA_EXPRESSION	REACTOME_SIRT1_NEGATIVELY_REGULATES_RRNA_EXPRESSION	63	-0.51802	-2.6031	1.16321e-08	2.00904e-06	1.54104e-06	4180	tags=62%, list=25%, signal=47%	8968/8340/8363/8341/8344/3015/9013/8343/8355/8366/8361/8348/8360/3021/8357/8350/8367/8353/8362/8334/8970/8338/3012/8364/8352/128312/8368/8347/8335/8358/8356/8351/333932/121504/6908/8354/8294/55766/94239
Group3	G65468	REACTOME_MEIOTIC_SYNAPSIS	REACTOME_MEIOTIC_SYNAPSIS	71	-0.495797	-2.55503	1.01777e-08	2.00904e-06	1.54104e-06	4727	tags=61%, list=28%, signal=44%	8331/8342/27127/672/8340/10735/25777/54386/8363/8341/8344/3015/8343/8366/8361/8348/8360/256126/10388/8367/10734/3306/50511/6847/8362/8334/8970/8338/3012/8364/128312/8368/8347/8335/23345/25913/121504/23224/9985/8294/56158/55766/94239
Group3	G65653	REACTOME_DNA_METHYLATION	REACTOME_DNA_METHYLATION	59	-0.571445	-2.6051	6.08261e-10	3.68302e-07	2.89404e-07	4478	tags=71%, list=27%, signal=52%	8331/8968/1786/8363/8355/8341/8340/8342/3015/8344/3021/8362/8361/8366/8360/8350/29128/8353/8357/8348/8343/8367/8368/1788/8334/8352/8338/8970/8358/3012/8351/128312/8364/8356/8347/8354/8335/333932/121504/8294/55766/94239
Group3	G65653	REACTOME_ASSEMBLY_OF_THE_ORC_COMPLEX_AT_THE_ORIGIN_OF_REPLICATION	REACTOME_ASSEMBLY_OF_THE_ORC_COMPLEX_AT_THE_ORIGIN_OF_REPLICATION	64	-0.550409	-2.56786	2.38752e-09	9.63761e-07	7.57303e-07	4478	tags=66%, list=27%, signal=48%	8331/8968/8363/8355/8341/8340/8342/3015/8344/3021/8362/8361/8366/8360/8350/8353/8357/8348/8343/8367/8368/4998/8334/8352/8338/8970/8358/3012/8351/128312/8364/8356/8347/8354/8335/333932/121504/5000/8294/55766/94239/23595
Group3	G65653	REACTOME_CONDENSATION_OF_PROPHASE_CHROMOSOMES	REACTOME_CONDENSATION_OF_PROPHASE_CHROMOSOMES	68	-0.521598	-2.47402	1.5351e-08	4.64753e-06	3.65193e-06	4478	tags=66%, list=27%, signal=49%	8331/8968/8363/8355/8341/8340/8342/3015/8344/3021/8362/8361/8366/983/8360/8350/8353/8357/8348/8343/23133/8367/10051/8368/54892/8334/8352/891/8338/8970/8358/3012/8351/128312/8364/8356/8347/8354/8335/333932/121504/29781/8294/55766/94239
Group3	G65653	REACTOME_SIRT1_NEGATIVELY_REGULATES_RRNA_EXPRESSION	REACTOME_SIRT1_NEGATIVELY_REGULATES_RRNA_EXPRESSION	63	-0.527911	-2.46554	2.4329e-08	4.9104e-06	3.85849e-06	4478	tags=65%, list=27%, signal=48%	8331/8968/8363/9013/8355/8341/8340/8342/3015/8344/3021/8362/8361/8366/8360/8350/8353/8357/8348/8343/8367/8368/8334/8352/8338/8970/8358/3012/8351/128312/8364/8356/8347/8354/8335/333932/121504/6908/8294/55766/94239
Group3	G65653	REACTOME_PRC2_METHYLATES_HISTONES_AND_DNA	REACTOME_PRC2_METHYLATES_HISTONES_AND_DNA	68	-0.518775	-2.46063	2.11989e-08	4.9104e-06	3.85849e-06	4478	tags=65%, list=27%, signal=48%	8331/8968/1786/8363/8355/8341/8340/8342/3015/8344/3021/8362/8361/8366/8360/8350/8353/8357/23512/8348/8343/8367/8368/1788/8334/8352/8338/8970/8358/3012/8351/128312/8364/8356/2146/8347/8354/8335/333932/121504/8294/8726/55766/94239
Group3	G65462	REACTOME_DNA_METHYLATION	REACTOME_DNA_METHYLATION	59	-0.591836	-2.92014	1e-10	6.045e-08	4.63684e-08	3844	tags=69%, list=23%, signal=54%	3015/8331/8361/8342/8340/8341/8344/1788/8362/8968/8363/3021/8355/8353/29128/8366/8343/8348/8367/8357/8360/8350/8368/8334/8352/3012/8970/8364/8358/8335/8347/8356/128312/8351/121504/8338/8354/333932/8294/55766/94239
Group3	G65462	REACTOME_ASSEMBLY_OF_THE_ORC_COMPLEX_AT_THE_ORIGIN_OF_REPLICATION	REACTOME_ASSEMBLY_OF_THE_ORC_COMPLEX_AT_THE_ORIGIN_OF_REPLICATION	64	-0.581523	-2.84642	1e-10	6.045e-08	4.63684e-08	3844	tags=66%, list=23%, signal=51%	3015/8331/8361/8342/8340/8341/8344/8362/8968/8363/3021/8355/8353/8366/8343/8348/4998/8367/8357/8360/8350/8368/8334/8352/3012/8970/8364/8358/8335/8347/8356/128312/8351/121504/5000/8338/8354/333932/8294/55766/94239/23595
Group3	G65462	REACTOME_CONDENSATION_OF_PROPHASE_CHROMOSOMES	REACTOME_CONDENSATION_OF_PROPHASE_CHROMOSOMES	68	-0.547114	-2.67557	2.51064e-10	1.01179e-07	7.76095e-08	3860	tags=66%, list=23%, signal=51%	23133/3015/8331/8361/8342/10051/8340/8341/8344/983/8362/8968/8363/3021/8355/8353/8366/8343/8348/8367/54892/8357/8360/8350/891/8368/8334/8352/3012/8970/8364/8358/8335/8347/8356/29781/128312/8351/121504/8338/8354/333932/8294/55766/94239
Group3	G65462	REACTOME_PRC2_METHYLATES_HISTONES_AND_DNA	REACTOME_PRC2_METHYLATES_HISTONES_AND_DNA	68	-0.539168	-2.63671	5.21288e-10	1.57559e-07	1.20856e-07	3844	tags=63%, list=23%, signal=49%	3015/8331/23512/8361/8342/8340/8341/8344/1788/8362/8968/8363/3021/8355/8353/8366/8343/8348/8367/8357/8360/8350/8368/8334/8352/3012/8970/8364/2146/8358/8335/8347/8356/128312/8351/121504/8338/8354/333932/8726/8294/55766/94239
Group3	G65462	REACTOME_SIRT1_NEGATIVELY_REGULATES_RRNA_EXPRESSION	REACTOME_SIRT1_NEGATIVELY_REGULATES_RRNA_EXPRESSION	63	-0.541029	-2.6321	1.49398e-09	3.06798e-07	2.35331e-07	3844	tags=63%, list=23%, signal=49%	3015/8331/8361/8342/8340/8341/8344/8362/8968/8363/3021/8355/8353/8366/8343/8348/8367/8357/8360/8350/8368/8334/8352/3012/6908/8970/8364/8358/8335/8347/8356/128312/8351/121504/8338/8354/333932/8294/55766/94239
Group3	G65481	REACTOME_DNA_METHYLATION	REACTOME_DNA_METHYLATION	59	-0.575003	-2.62212	2.23119e-09	1.35099e-06	1.0604e-06	4816	tags=75%, list=29%, signal=53%	8968/8339/8355/3013/8331/8363/8362/3015/8344/3021/8340/8353/8341/8361/8368/8342/8350/29128/8357/8360/1786/8348/8352/8366/8334/8367/8358/8354/8343/8970/8338/3012/1788/8351/8356/128312/8364/333932/8347/8335/121504/8294/55766/94239
Group3	G65481	REACTOME_ASSEMBLY_OF_THE_ORC_COMPLEX_AT_THE_ORIGIN_OF_REPLICATION	REACTOME_ASSEMBLY_OF_THE_ORC_COMPLEX_AT_THE_ORIGIN_OF_REPLICATION	64	-0.550078	-2.56395	4.74543e-09	1.91557e-06	1.50355e-06	4816	tags=69%, list=29%, signal=49%	8968/8339/8355/3013/8331/8363/8362/3015/8344/3021/8340/8353/8341/8361/8368/8342/8350/8357/8360/8348/8352/8366/8334/4998/8367/8358/8354/8343/8970/8338/3012/8351/8356/128312/8364/333932/8347/8335/121504/5000/8294/55766/94239/23595
Group3	G65481	REACTOME_CONDENSATION_OF_PROPHASE_CHROMOSOMES	REACTOME_CONDENSATION_OF_PROPHASE_CHROMOSOMES	68	-0.522399	-2.44854	2.16668e-08	5.2477e-06	4.11898e-06	4816	tags=69%, list=29%, signal=49%	8968/8339/8355/3013/8331/8363/8362/3015/8344/3021/8340/8353/8341/8361/8368/8342/8350/8357/983/8360/8348/8352/8366/8334/54892/8367/8358/8354/8343/8970/891/8338/10051/3012/8351/8356/128312/8364/333932/8347/8335/23133/121504/29781/8294/55766/94239
Group3	G65481	REACTOME_PRC2_METHYLATES_HISTONES_AND_DNA	REACTOME_PRC2_METHYLATES_HISTONES_AND_DNA	68	-0.520599	-2.4401	2.62424e-08	5.29659e-06	4.15734e-06	4816	tags=68%, list=29%, signal=48%	8968/8339/8355/3013/8331/8363/8362/3015/8344/3021/8340/8353/8341/8361/8368/8342/8350/8357/8360/1786/8348/8352/8366/23512/8334/8367/8358/8354/8343/8970/8338/3012/1788/8351/8356/2146/128312/8364/333932/8347/8335/121504/8294/8726/55766/94239
Group3	G65481	REACTOME_SIRT1_NEGATIVELY_REGULATES_RRNA_EXPRESSION	REACTOME_SIRT1_NEGATIVELY_REGULATES_RRNA_EXPRESSION	63	-0.529137	-2.44609	4.80897e-08	7.98744e-06	6.26942e-06	4857	tags=68%, list=29%, signal=49%	9013/8968/8339/8355/3013/8331/8363/8362/3015/8344/3021/8340/8353/8341/8361/8368/8342/8350/8357/8360/8348/8352/8366/8334/8367/8358/8354/8343/8970/8338/3012/8351/8356/128312/6908/8364/333932/8347/8335/121504/8294/55766/94239
Group3	G65465	REACTOME_ASSEMBLY_OF_THE_ORC_COMPLEX_AT_THE_ORIGIN_OF_REPLICATION	REACTOME_ASSEMBLY_OF_THE_ORC_COMPLEX_AT_THE_ORIGIN_OF_REPLICATION	64	-0.571075	-2.82033	1.03875e-10	1.23071e-07	9.60372e-08	3908	tags=64%, list=23%, signal=49%	8342/8344/8363/8340/8968/8341/3015/8361/8355/3021/8353/8362/8348/8366/8343/8357/8350/8360/4998/8367/8368/8352/8334/3012/8970/8358/8338/8364/8347/128312/8335/8351/8356/121504/5000/8354/333932/8294/55766/94239/23595
Group3	G65465	REACTOME_DNA_METHYLATION	REACTOME_DNA_METHYLATION	59	-0.5784	-2.83135	5.34392e-10	2.15538e-07	1.68193e-07	3908	tags=68%, list=23%, signal=52%	8342/8344/8363/8340/8968/8341/3015/8361/8355/3021/8353/8362/8348/29128/1788/8366/8343/8357/8350/8360/8367/8368/8352/8334/3012/8970/8358/8338/8364/8347/128312/8335/8351/8356/121504/8354/333932/8294/55766/94239
Group3	G65465	REACTOME_CONDENSATION_OF_PROPHASE_CHROMOSOMES	REACTOME_CONDENSATION_OF_PROPHASE_CHROMOSOMES	68	-0.538362	-2.67464	1.50643e-09	4.55695e-07	3.55597e-07	3908	tags=65%, list=23%, signal=50%	8342/8344/8363/8340/8968/8341/3015/8361/983/8355/3021/8353/10051/8362/23133/8348/8366/8343/8357/54892/8350/8360/8367/891/8368/8352/8334/3012/8970/8358/8338/8364/8347/128312/8335/8351/8356/121504/8354/333932/29781/8294/55766/94239
Group3	G65465	REACTOME_PRC2_METHYLATES_HISTONES_AND_DNA	REACTOME_PRC2_METHYLATES_HISTONES_AND_DNA	68	-0.525821	-2.61234	5.51779e-09	1.11275e-06	8.68326e-07	3908	tags=62%, list=23%, signal=48%	8342/8344/8363/8340/8968/8341/3015/8361/23512/8355/3021/8353/8362/8348/1788/8366/8343/8357/8350/8360/8367/8368/8352/8334/3012/8970/2146/8358/8338/8364/8347/128312/8335/8351/8356/121504/8354/333932/8726/8294/55766/94239
Group3	G65465	REACTOME_SIRT1_NEGATIVELY_REGULATES_RRNA_EXPRESSION	REACTOME_SIRT1_NEGATIVELY_REGULATES_RRNA_EXPRESSION	63	-0.539429	-2.64896	6.81691e-09	1.17835e-06	9.19514e-07	3952	tags=63%, list=24%, signal=49%	9013/8342/8344/8363/8340/8968/8341/3015/8361/8355/3021/8353/8362/8348/8366/8343/8357/8350/8360/8367/8368/8352/8334/3012/8970/8358/8338/8364/8347/128312/8335/8351/6908/8356/121504/8354/333932/8294/55766/94239
Group3	G65505	REACTOME_ASSEMBLY_OF_THE_ORC_COMPLEX_AT_THE_ORIGIN_OF_REPLICATION	REACTOME_ASSEMBLY_OF_THE_ORC_COMPLEX_AT_THE_ORIGIN_OF_REPLICATION	64	-0.566886	-2.81321	1.10071e-10	6.65929e-08	5.14436e-08	3941	tags=64%, list=23%, signal=49%	8344/3015/8342/8968/8363/8361/8340/8355/8341/8353/3021/8362/8348/8357/4998/8343/8350/8366/8360/8367/8368/8352/8970/8334/3012/128312/8358/8364/8338/8347/8356/8335/8351/121504/8354/5000/333932/8294/55766/94239/23595
Group3	G65505	REACTOME_CONDENSATION_OF_PROPHASE_CHROMOSOMES	REACTOME_CONDENSATION_OF_PROPHASE_CHROMOSOMES	68	-0.536139	-2.69393	3.32674e-10	1.34179e-07	1.03654e-07	3941	tags=65%, list=23%, signal=50%	8344/3015/8342/8968/8363/8361/8340/983/8355/8341/8353/3021/10051/8362/8348/23133/8357/8343/8350/8366/54892/8360/8367/8368/891/8352/8970/8334/3012/128312/8358/8364/8338/8347/8356/8335/8351/121504/8354/333932/29781/8294/55766/94239
Group3	G65505	REACTOME_DNA_METHYLATION	REACTOME_DNA_METHYLATION	59	-0.575011	-2.80221	5.83386e-10	1.76474e-07	1.36328e-07	3941	tags=68%, list=23%, signal=52%	8344/3015/8342/8968/8363/8361/8340/8355/8341/8353/3021/8362/29128/8348/1788/8357/8343/8350/8366/8360/8367/8368/8352/8970/8334/3012/128312/8358/8364/8338/8347/8356/8335/8351/121504/8354/333932/8294/55766/94239
Group3	G65505	REACTOME_PRC2_METHYLATES_HISTONES_AND_DNA	REACTOME_PRC2_METHYLATES_HISTONES_AND_DNA	68	-0.521028	-2.618	1.30029e-09	3.1467e-07	2.43085e-07	3941	tags=62%, list=23%, signal=47%	8344/3015/8342/8968/8363/8361/8340/23512/8355/8341/8353/3021/8362/8348/1788/8357/8343/8350/8366/8360/8367/8368/8352/8970/8334/3012/128312/2146/8358/8364/8338/8347/8356/8335/8351/121504/8354/333932/8294/8726/55766/94239
Group3	G65505	REACTOME_SIRT1_NEGATIVELY_REGULATES_RRNA_EXPRESSION	REACTOME_SIRT1_NEGATIVELY_REGULATES_RRNA_EXPRESSION	63	-0.525026	-2.62156	9.89045e-09	1.49593e-06	1.15562e-06	3941	tags=62%, list=23%, signal=48%	8344/3015/8342/8968/8363/8361/8340/8355/8341/8353/3021/8362/8348/8357/8343/8350/8366/8360/8367/8368/8352/8970/8334/3012/6908/128312/8358/8364/8338/8347/8356/8335/8351/121504/8354/333932/8294/55766/94239
Group3	G65445	REACTOME_ASSEMBLY_OF_THE_ORC_COMPLEX_AT_THE_ORIGIN_OF_REPLICATION	REACTOME_ASSEMBLY_OF_THE_ORC_COMPLEX_AT_THE_ORIGIN_OF_REPLICATION	64	-0.538167	-2.50677	3.9668e-09	2.4019e-06	1.89154e-06	4341	tags=62%, list=26%, signal=47%	8355/8363/8341/8340/8342/3015/8366/8344/8360/8350/8361/3021/8362/8343/8357/8348/8353/8334/8367/8368/4998/8352/8338/8970/8358/3012/8364/8351/8356/8347/128312/8354/8335/333932/5000/121504/8294/55766/94239/23595
Group3	G65445	REACTOME_DNA_METHYLATION	REACTOME_DNA_METHYLATION	59	-0.547484	-2.48696	1.2161e-08	4.90898e-06	3.86591e-06	4341	tags=71%, list=26%, signal=53%	1786/8968/8331/8355/8363/8341/8340/8342/3015/8366/8344/8360/8350/8361/29128/3021/8362/8343/8357/8348/8353/8334/8367/1788/8368/8352/8338/8970/8358/3012/8364/8351/8356/8347/128312/8354/8335/333932/121504/8294/55766/94239
Group3	G65445	REACTOME_CONDENSATION_OF_PROPHASE_CHROMOSOMES	REACTOME_CONDENSATION_OF_PROPHASE_CHROMOSOMES	68	-0.508239	-2.39136	6.64411e-08	2.0115e-05	1.5841e-05	4341	tags=63%, list=26%, signal=47%	8355/8363/8341/8340/8342/3015/8366/8344/8360/8350/8361/3021/8362/983/8343/8357/8348/23133/10051/8353/8334/8367/8368/891/8352/54892/8338/8970/8358/3012/8364/8351/8356/8347/128312/8354/8335/29781/333932/121504/8294/55766/94239
Group3	G65445	REACTOME_SIRT1_NEGATIVELY_REGULATES_RRNA_EXPRESSION	REACTOME_SIRT1_NEGATIVELY_REGULATES_RRNA_EXPRESSION	63	-0.51658	-2.40405	1.1205e-07	2.17685e-05	1.71431e-05	4341	tags=62%, list=26%, signal=46%	8355/8363/8341/8340/8342/3015/8366/9013/8344/8360/8350/8361/3021/8362/8343/8357/8348/8353/8334/8367/8368/8352/8338/8970/8358/3012/8364/8351/8356/8347/128312/8354/8335/333932/121504/6908/8294/55766/94239
Group3	G65445	REACTOME_PRC2_METHYLATES_HISTONES_AND_DNA	REACTOME_PRC2_METHYLATES_HISTONES_AND_DNA	68	-0.498842	-2.34715	1.47387e-07	2.17685e-05	1.71431e-05	4341	tags=60%, list=26%, signal=45%	8355/8363/8341/8340/8342/3015/8366/8344/8360/8350/8361/3021/8362/8343/8357/8348/8353/8334/8367/23512/1788/8368/8352/8338/8970/8358/3012/8364/8351/8356/8347/128312/8354/8335/333932/121504/2146/8726/8294/55766/94239
Group3	G65449	REACTOME_DNA_METHYLATION	REACTOME_DNA_METHYLATION	59	-0.579113	-2.72037	1.96875e-10	1.81579e-07	1.43155e-07	5752	tags=88%, list=34%, signal=58%	653604/3018/8346/3013/8359/85236/3017/3014/8339/1786/554313/8331/8342/8344/8340/8341/8361/8363/3015/8968/8362/3021/8355/8353/8348/1788/8343/8357/29128/8360/8350/8367/8366/3012/8352/8368/8334/8970/121504/8338/8347/8358/8335/128312/8351/8364/8356/8354/333932/8294/55766/94239
Group3	G65449	REACTOME_ASSEMBLY_OF_THE_ORC_COMPLEX_AT_THE_ORIGIN_OF_REPLICATION	REACTOME_ASSEMBLY_OF_THE_ORC_COMPLEX_AT_THE_ORIGIN_OF_REPLICATION	64	-0.55496	-2.66173	2.99883e-10	1.81579e-07	1.43155e-07	4129	tags=81%, list=25%, signal=61%	653604/3018/8346/3013/8359/85236/3017/3014/8339/554313/8331/8342/8344/8340/8341/8361/8363/3015/8968/8362/3021/8355/8353/8348/8343/8357/4998/8360/8350/8367/8366/3012/8352/8368/8334/8970/121504/8338/8347/8358/8335/128312/5000/8351/8364/8356/8354/333932/8294/55766/94239/23595
Group3	G65449	REACTOME_CONDENSATION_OF_PROPHASE_CHROMOSOMES	REACTOME_CONDENSATION_OF_PROPHASE_CHROMOSOMES	68	-0.525834	-2.55627	2.3626e-09	7.15279e-07	5.63916e-07	4129	tags=65%, list=25%, signal=49%	8342/8344/8340/8341/983/8361/8363/3015/8968/8362/10051/23133/3021/8355/8353/8348/54892/8343/8357/8360/8350/891/8367/8366/3012/8352/8368/8334/8970/121504/8338/8347/8358/8335/128312/8351/8364/8356/29781/8354/333932/8294/55766/94239
Group3	G65449	REACTOME_MEIOTIC_SYNAPSIS	REACTOME_MEIOTIC_SYNAPSIS	71	-0.515999	-2.53602	7.53464e-09	1.82489e-06	1.43872e-06	5581	tags=75%, list=33%, signal=50%	3018/8346/3013/8359/85236/8243/3017/3014/8339/554313/8331/27127/54386/25777/8342/672/8344/8340/8341/8361/8363/3015/10735/8362/50511/10388/8348/3306/10734/8343/6847/256126/8360/8367/25913/8366/3012/23345/8368/8334/8970/121504/8338/8347/8335/128312/8364/23224/8294/9985/56158/55766/94239
Group3	G65449	REACTOME_SIRT1_NEGATIVELY_REGULATES_RRNA_EXPRESSION	REACTOME_SIRT1_NEGATIVELY_REGULATES_RRNA_EXPRESSION	63	-0.528755	-2.53232	1.61055e-08	2.43796e-06	1.92206e-06	4129	tags=81%, list=25%, signal=61%	653604/3018/8346/3013/8359/85236/3017/3014/8339/554313/8331/8342/9013/8344/8340/8341/8361/8363/3015/8968/8362/3021/8355/8353/8348/8343/8357/8360/8350/8367/8366/3012/8352/8368/8334/8970/121504/8338/8347/8358/8335/128312/6908/8351/8364/8356/8354/333932/8294/55766/94239
Group3	G65628	REACTOME_ASSEMBLY_OF_THE_ORC_COMPLEX_AT_THE_ORIGIN_OF_REPLICATION	REACTOME_ASSEMBLY_OF_THE_ORC_COMPLEX_AT_THE_ORIGIN_OF_REPLICATION	64	-0.502504	-2.44862	6.34627e-08	2.55966e-05	1.98627e-05	5046	tags=64%, list=30%, signal=45%	8342/8344/8363/8340/8341/8968/8355/8361/8348/3015/8353/8357/8343/8350/8360/3021/4998/8362/8352/3012/8970/8367/8366/8334/8368/8338/8358/8347/8335/8351/8364/8356/128312/121504/8354/5000/333932/8294/55766/94239/23595
Group3	G65628	REACTOME_DNA_METHYLATION	REACTOME_DNA_METHYLATION	59	-0.527072	-2.50415	8.78715e-08	2.65811e-05	2.06267e-05	5082	tags=69%, list=30%, signal=49%	1786/8342/8344/8363/8340/8341/8968/8355/8361/8348/3015/8353/29128/8357/8343/8350/8360/3021/8362/1788/8352/3012/8970/8367/8366/8334/8368/8338/8358/8347/8335/8351/8364/8356/128312/121504/8354/333932/8294/55766/94239
Group3	G65628	REACTOME_MEIOTIC_SYNAPSIS	REACTOME_MEIOTIC_SYNAPSIS	71	-0.468931	-2.323	2.52198e-07	3.8145e-05	2.96001e-05	5531	tags=65%, list=33%, signal=44%	554313/8243/8331/93426/8342/8344/8363/8340/8341/54386/8361/27127/672/8348/3015/25777/3306/8343/8360/10734/8362/10388/256126/10735/3012/8970/50511/8367/8366/8334/6847/25913/8368/8338/8347/23345/8335/8364/128312/121504/23224/8294/9985/56158/55766/94239
Group3	G65628	REACTOME_CONDENSATION_OF_PROPHASE_CHROMOSOMES	REACTOME_CONDENSATION_OF_PROPHASE_CHROMOSOMES	68	-0.472626	-2.33703	3.44544e-07	4.16898e-05	3.23508e-05	5046	tags=65%, list=30%, signal=45%	8342/8344/8363/8340/8341/8968/8355/8361/983/8348/3015/8353/8357/10051/8343/8350/8360/3021/54892/8362/891/23133/8352/3012/8970/8367/8366/8334/8368/8338/8358/8347/8335/8351/8364/8356/128312/121504/8354/333932/29781/8294/55766/94239
Group3	G65628	REACTOME_SIRT1_NEGATIVELY_REGULATES_RRNA_EXPRESSION	REACTOME_SIRT1_NEGATIVELY_REGULATES_RRNA_EXPRESSION	63	-0.481139	-2.34494	4.08943e-07	4.49837e-05	3.49069e-05	5046	tags=63%, list=30%, signal=45%	8342/8344/8363/8340/8341/8968/8355/8361/8348/3015/8353/8357/8343/8350/8360/9013/3021/8362/8352/3012/8970/8367/8366/8334/8368/8338/8358/8347/8335/8351/8364/8356/128312/121504/8354/333932/6908/8294/55766/94239
Group3	G65511	REACTOME_DNA_METHYLATION	REACTOME_DNA_METHYLATION	59	-0.60193	-2.84266	1e-10	3.07803e-08	2.33229e-08	4973	tags=83%, list=30%, signal=59%	8339/3017/85236/3018/3014/653604/8359/8331/8342/554313/3015/8361/1788/8340/8341/8344/8363/8343/8348/8968/8353/29128/8362/3021/8355/8367/8357/8360/8366/8350/3012/8970/8352/8368/8334/8347/128312/8335/8364/121504/8358/8356/8351/8338/333932/8354/8294/55766/94239
Group3	G65511	REACTOME_ASSEMBLY_OF_THE_ORC_COMPLEX_AT_THE_ORIGIN_OF_REPLICATION	REACTOME_ASSEMBLY_OF_THE_ORC_COMPLEX_AT_THE_ORIGIN_OF_REPLICATION	64	-0.562078	-2.74422	1.01753e-10	3.07803e-08	2.33229e-08	4973	tags=78%, list=30%, signal=55%	8339/3017/85236/3018/3014/653604/8359/8331/8342/554313/3015/8361/8340/8341/8344/8363/8343/8348/8968/4998/8353/8362/3021/8355/8367/8357/8360/8366/8350/3012/8970/8352/8368/8334/5000/8347/128312/8335/8364/121504/8358/8356/8351/8338/333932/8354/8294/55766/94239/23595
Group3	G65511	REACTOME_CONDENSATION_OF_PROPHASE_CHROMOSOMES	REACTOME_CONDENSATION_OF_PROPHASE_CHROMOSOMES	68	-0.538245	-2.70139	1e-10	3.07803e-08	2.33229e-08	4973	tags=78%, list=30%, signal=55%	8339/3017/85236/3018/3014/653604/23133/8359/10051/8331/8342/554313/983/3015/8361/8340/8341/8344/8363/8343/8348/8968/8353/54892/8362/3021/8355/8367/891/8357/8360/8366/8350/3012/8970/8352/8368/8334/29781/8347/128312/8335/8364/121504/8358/8356/8351/8338/333932/8354/8294/55766/94239
Group3	G65511	REACTOME_PRC2_METHYLATES_HISTONES_AND_DNA	REACTOME_PRC2_METHYLATES_HISTONES_AND_DNA	68	-0.525945	-2.63966	3.24698e-10	7.85769e-08	5.95393e-08	4973	tags=75%, list=30%, signal=53%	8339/3017/85236/3018/3014/653604/8359/8331/8342/554313/23512/3015/8361/1788/8340/8341/8344/8363/8343/8348/8968/8353/8362/3021/8355/8367/8357/8360/8366/8350/3012/8970/8352/8368/8334/2146/8347/128312/8335/8364/121504/8358/8356/8351/8338/333932/8726/8354/8294/55766/94239
Group3	G65511	REACTOME_SIRT1_NEGATIVELY_REGULATES_RRNA_EXPRESSION	REACTOME_SIRT1_NEGATIVELY_REGULATES_RRNA_EXPRESSION	63	-0.543077	-2.62593	6.56176e-10	1.13425e-07	8.59443e-08	4973	tags=78%, list=30%, signal=55%	8339/3017/85236/3018/3014/653604/8359/8331/9013/8342/554313/3015/8361/8340/8341/8344/8363/8343/8348/8968/8353/8362/3021/8355/8367/8357/8360/8366/8350/3012/8970/8352/8368/6908/8334/8347/128312/8335/8364/121504/8358/8356/8351/8338/333932/8354/8294/55766/94239
Group3	G65545	REACTOME_EUKARYOTIC_TRANSLATION_ELONGATION	REACTOME_EUKARYOTIC_TRANSLATION_ELONGATION	92	-0.653877	-3.42227	1e-10	1.50375e-08	1.28684e-08	3061	tags=76%, list=18%, signal=63%	6227/6143/6176/6157/9349/2197/6230/6187/6158/1933/6218/6125/6173/4736/6207/6202/6193/3921/6170/25873/6223/6194/6139/6169/6209/6165/6135/6155/6146/1937/6203/6164/6181/6136/6222/6124/6210/6191/6144/6137/6175/6168/9045/6160/6161/11224/6233/6206/6189/6205/6201/6188/6128/6138/6152/1917/6228/51121/6142/1915/6141/6204/23521/6234/6217/6130/6133/6122/6208/1938
Group3	G65545	REACTOME_RESPONSE_OF_EIF2AK4_GCN2_TO_AMINO_ACID_DEFICIENCY	REACTOME_RESPONSE_OF_EIF2AK4_GCN2_TO_AMINO_ACID_DEFICIENCY	100	-0.581137	-3.02305	1e-10	1.50375e-08	1.28684e-08	3519	tags=72%, list=21%, signal=57%	6229/1649/440275/8894/6159/6227/6143/6176/6157/9349/2197/6230/6187/6158/6218/6125/6173/4736/55364/6207/6202/6193/3921/6170/25873/6223/6194/6139/6169/6209/6165/6135/6155/6146/6203/6164/6181/6136/6222/6124/6210/6191/6144/6137/6175/1968/6168/9045/6160/6161/11224/6233/6206/6189/6205/6201/6188/6128/6138/6152/6228/51121/6142/6141/6204/23521/6234/6217/6130/6133/6122/6208
Group3	G65545	REACTOME_EUKARYOTIC_TRANSLATION_INITIATION	REACTOME_EUKARYOTIC_TRANSLATION_INITIATION	118	-0.56355	-2.97021	1e-10	1.50375e-08	1.28684e-08	3295	tags=67%, list=20%, signal=54%	8894/3646/6159/6227/6143/6176/6157/26986/9349/2197/6230/6187/6158/6218/8665/6125/1975/6173/4736/6207/10480/6202/8661/6193/3921/6170/25873/6223/6194/6139/6169/6209/6165/6135/6155/6146/6203/6164/6181/6136/6222/6124/6210/6191/6144/6137/6175/1968/6168/27335/9045/6160/6161/11224/6233/6206/6189/8666/6205/6201/6188/8664/6128/6138/6152/8663/6228/51121/6142/6141/6204/51386/23521/6234/6217/6130/6133/6122/6…
Group3	G65545	REACTOME_NONSENSE_MEDIATED_DECAY_NMD	REACTOME_NONSENSE_MEDIATED_DECAY_NMD	114	-0.540475	-2.92323	1e-10	1.50375e-08	1.28684e-08	3185	tags=63%, list=19%, signal=52%	6159/65110/6227/6143/6176/6157/26986/9349/2197/5976/6230/6187/6158/6218/6125/6173/4736/6207/23049/6202/6193/3921/6170/25873/6223/6194/6139/6169/6209/6165/6135/6155/6146/6203/6164/6181/6136/6222/6124/6210/6191/6144/6137/6175/6168/9045/6160/6161/11224/6233/6206/6189/6205/6201/6188/55629/6128/6138/6152/6228/51121/6142/6141/6204/23521/6234/6217/6130/6133/6122/6208/4686
Group3	G65545	REACTOME_SELENOAMINO_ACID_METABOLISM	REACTOME_SELENOAMINO_ACID_METABOLISM	115	-0.544872	-2.87812	1e-10	1.50375e-08	1.28684e-08	2607	tags=60%, list=16%, signal=51%	9349/2197/6230/27232/6187/6158/3376/6218/6125/6173/4736/6207/6202/6193/3921/6170/25873/191/6223/5917/6194/6139/6169/6209/6165/6135/6155/6146/6203/6164/6181/6136/6222/6124/6210/6191/6144/6137/6175/6168/7965/9045/9521/6160/6161/11224/6233/6206/6189/6205/6201/6188/5859/6128/6138/6152/6228/51121/6142/6141/6204/23521/6234/6217/6130/6133/6122/51540/6208
Group3	G65523	REACTOME_EUKARYOTIC_TRANSLATION_ELONGATION	REACTOME_EUKARYOTIC_TRANSLATION_ELONGATION	92	-0.620686	-3.13978	1e-10	2.015e-08	1.71754e-08	3820	tags=76%, list=23%, signal=59%	6234/6157/25873/6125/6143/6171/6203/6227/6229/6209/6187/9349/6159/1933/4736/6137/6207/6202/6146/6218/6139/6193/6136/3921/11224/6152/6173/6223/6181/6175/6160/6170/6155/6230/6205/6138/6210/9045/1937/6194/6124/6165/6161/6169/23521/6201/6222/6168/6164/6135/6141/1915/6191/6144/6189/6188/6233/6142/6130/1917/6128/6133/6206/6204/6228/6217/6122/51121/1938/6208
Group3	G65523	REACTOME_RESPONSE_OF_EIF2AK4_GCN2_TO_AMINO_ACID_DEFICIENCY	REACTOME_RESPONSE_OF_EIF2AK4_GCN2_TO_AMINO_ACID_DEFICIENCY	100	-0.577177	-2.93505	1e-10	2.015e-08	1.71754e-08	3878	tags=71%, list=23%, signal=55%	440275/6234/6157/25873/6125/6143/6171/6203/6227/6229/6209/6187/440/9349/6159/8894/4736/6137/6207/6202/6146/6218/6139/6193/6136/3921/11224/6152/6173/6223/6181/6175/6160/6170/6155/6230/6205/6138/6210/9045/6194/6124/6165/6161/6169/23521/6201/6222/1649/6168/6164/6135/6141/6191/6144/6189/6188/6233/6142/6130/6128/6133/6206/55364/6204/1968/6228/6217/6122/51121/6208
Group3	G65523	REACTOME_EUKARYOTIC_TRANSLATION_INITIATION	REACTOME_EUKARYOTIC_TRANSLATION_INITIATION	118	-0.545073	-2.83827	1e-10	2.015e-08	1.71754e-08	3820	tags=65%, list=23%, signal=51%	6234/6157/25873/6125/6143/6171/6203/6227/6229/1974/6209/6187/9349/6159/8894/4736/6137/6207/6202/6146/6218/6139/6193/8665/6136/3921/8661/11224/6152/6173/6223/6181/1975/6175/10480/6160/6170/6155/6230/6205/6138/6210/8663/9045/6194/6124/6165/6161/6169/23521/6201/6222/6168/8666/6164/6135/6141/6191/6144/6189/6188/6233/6142/6130/27335/6128/6133/6206/8664/6204/1968/6228/6217/6122/51121/51386/6208
Group3	G65523	REACTOME_SELENOAMINO_ACID_METABOLISM	REACTOME_SELENOAMINO_ACID_METABOLISM	115	-0.536035	-2.80637	1e-10	2.015e-08	1.71754e-08	3820	tags=66%, list=23%, signal=51%	6234/6157/25873/6125/6143/9255/6171/6203/51520/6227/6229/6209/79048/6187/9349/6159/4736/6137/6207/27232/6202/6146/6218/6139/6193/6136/3921/11224/6152/6173/6223/3376/6181/6175/6160/6170/6155/6230/6205/6138/6210/191/9045/6194/6124/6165/7965/6161/6169/23521/6201/6222/6168/6164/6135/6141/6191/9521/6144/6189/6188/6233/6142/5917/6130/6128/6133/6206/6204/5859/6228/6217/6122/51121/51540/6208
Group3	G65523	REACTOME_NONSENSE_MEDIATED_DECAY_NMD	REACTOME_NONSENSE_MEDIATED_DECAY_NMD	114	-0.518461	-2.70464	1e-10	2.015e-08	1.71754e-08	3892	tags=65%, list=23%, signal=50%	65109/6234/6157/25873/6125/6143/6171/6203/6227/4116/6229/6209/6187/9349/6159/4736/6137/6207/55110/6202/6146/6218/6139/65110/6193/55802/6136/3921/11224/6152/6173/6223/6181/6175/6160/6170/6155/6230/6205/6138/6210/9045/6194/6124/2107/6165/6161/6169/23521/6201/6222/6168/6164/6135/6141/6191/6144/6189/6188/6233/6142/23049/6130/6128/6133/6206/6204/6228/6217/6122/51121/55629/6208/4686
Group3	G65553	REACTOME_EUKARYOTIC_TRANSLATION_ELONGATION	REACTOME_EUKARYOTIC_TRANSLATION_ELONGATION	92	-0.626612	-3.71273	1e-10	3.99333e-08	3.35789e-08	2975	tags=73%, list=18%, signal=60%	6187/1933/6157/6158/9349/6218/6230/6227/6125/4736/6173/25873/3921/6146/6202/6207/6193/6209/6139/6175/6135/6170/6155/1937/6136/6203/6194/11224/6137/6223/6124/6222/6144/6181/6169/6165/6210/6160/6138/9045/6152/6205/6191/6168/6161/6206/6128/6188/6233/6164/6201/1915/6189/51121/6228/23521/6234/6204/6130/1917/6141/6142/6217/6122/6133/1938/6208
Group3	G65553	REACTOME_RESPONSE_OF_EIF2AK4_GCN2_TO_AMINO_ACID_DEFICIENCY	REACTOME_RESPONSE_OF_EIF2AK4_GCN2_TO_AMINO_ACID_DEFICIENCY	100	-0.569623	-3.44588	1e-10	3.99333e-08	3.35789e-08	2975	tags=66%, list=18%, signal=55%	6187/6157/6158/9349/6218/1649/6230/6227/6125/4736/6173/25873/3921/6146/6202/6207/440/6193/6209/6139/6175/6135/6170/6155/6136/6203/6194/11224/6137/55364/6223/6124/6222/6144/6181/6169/6165/6210/6160/6138/9045/6152/1968/6205/6191/6168/6161/6206/6128/6188/6233/6164/6201/6189/51121/6228/23521/6234/6204/6130/6141/6142/6217/6122/6133/6208
Group3	G65553	REACTOME_SRP_DEPENDENT_COTRANSLATIONAL_PROTEIN_TARGETING_TO_MEMBRANE	REACTOME_SRP_DEPENDENT_COTRANSLATIONAL_PROTEIN_TARGETING_TO_MEMBRANE	111	-0.439526	-2.58072	1e-10	3.99333e-08	3.35789e-08	2975	tags=56%, list=18%, signal=46%	6187/6157/6158/9349/6218/6230/6227/6125/4736/6173/25873/3921/6146/6202/6207/6193/6209/6139/6175/6135/6170/6155/6136/6203/6194/11224/6137/6223/6124/6222/6144/6181/6169/6165/6210/6160/6138/9045/6152/6205/6191/6168/6161/6206/6128/6188/6233/6164/6201/6189/51121/6228/23521/6234/6204/6130/6141/6142/6217/6122/6133/6208
Group3	G65553	REACTOME_ACTIVATION_OF_THE_MRNA_UPON_BINDING_OF_THE_CAP_BINDING_COMPLEX_AND_EIFS_AND_SUBSEQUENT_BINDING_TO_43S	REACTOME_ACTIVATION_OF_THE_MRNA_UPON_BINDING_OF_THE_CAP_BINDING_COMPLEX_AND_EIFS_AND_SUBSEQUENT_BINDING_TO_43S	59	-0.533671	-2.82156	4.42786e-09	1.06091e-06	8.92096e-07	2663	tags=59%, list=16%, signal=50%	6218/8665/6230/6227/8661/1975/3921/6202/6207/10480/6193/8666/6209/6203/6194/6223/6222/6210/1968/6205/6191/27335/8664/6206/6188/6233/6201/6189/6228/6234/8663/6204/6217/51386/6208
Group3	G65553	REACTOME_OLFACTORY_SIGNALING_PATHWAY	REACTOME_OLFACTORY_SIGNALING_PATHWAY	16	-0.627809	-2.23006	0.000399924	0.0170182	0.0143102	4016	tags=62%, list=24%, signal=48%	26707/442185/2774/81285/143503/442186/4994/26664/1258/57101
Group3	G65601	REACTOME_EUKARYOTIC_TRANSLATION_ELONGATION	REACTOME_EUKARYOTIC_TRANSLATION_ELONGATION	92	-0.594943	-3.05171	1e-10	2.14453e-08	1.85563e-08	4060	tags=77%, list=24%, signal=59%	25873/6125/6157/6143/6171/6203/6159/1933/6187/6209/9349/4736/6229/6146/6234/6227/11224/6137/116832/6207/6218/6152/6136/6202/6139/3921/6230/6175/6160/6155/6193/6138/1937/6173/6181/6205/6223/6210/6170/6165/6194/6124/9045/1915/6169/6135/6222/6168/6161/23521/6130/6188/6144/6201/6141/6191/6164/6189/6233/6128/6133/6206/6204/6228/51121/6142/6122/1917/1938/6217/6208
Group3	G65601	REACTOME_RESPONSE_OF_EIF2AK4_GCN2_TO_AMINO_ACID_DEFICIENCY	REACTOME_RESPONSE_OF_EIF2AK4_GCN2_TO_AMINO_ACID_DEFICIENCY	100	-0.557095	-2.83011	1e-10	2.14453e-08	1.85563e-08	4060	tags=71%, list=24%, signal=54%	25873/6125/6157/6143/6171/6203/6159/6187/6209/9349/4736/6229/6146/8894/6234/6227/11224/6137/116832/6207/6218/6152/6136/6202/6139/3921/6230/6175/6160/6155/6193/6138/6173/6181/6205/6223/6210/6170/6165/6194/6124/9045/6169/6135/6222/6168/6161/23521/6130/6188/6144/6201/6141/1649/6191/6164/6189/6233/6128/6133/6206/6204/1968/6228/51121/6142/6122/440/6217/55364/6208
Group3	G65601	REACTOME_EUKARYOTIC_TRANSLATION_INITIATION	REACTOME_EUKARYOTIC_TRANSLATION_INITIATION	118	-0.509976	-2.74719	1e-10	2.14453e-08	1.85563e-08	4112	tags=67%, list=25%, signal=51%	1974/25873/6125/6157/1964/6143/6171/6203/6159/6187/6209/9349/4736/6229/6146/8894/6234/6227/8661/11224/8665/6137/116832/6207/6218/6152/6136/1975/6202/6139/3921/6230/6175/6160/6155/6193/6138/10480/6173/6181/6205/6223/6210/6170/6165/6194/8666/8663/6124/9045/6169/6135/6222/6168/6161/23521/6130/6188/6144/6201/6141/6191/6164/6189/27335/8664/6233/6128/6133/6206/6204/1968/6228/51121/6142/6122/6217/51386/…
Group3	G65601	REACTOME_SELENOAMINO_ACID_METABOLISM	REACTOME_SELENOAMINO_ACID_METABOLISM	115	-0.487945	-2.64521	1e-10	2.14453e-08	1.85563e-08	4073	tags=66%, list=24%, signal=50%	27232/25873/9255/6125/6157/6143/6171/51520/6203/6159/6187/6209/9349/4736/3376/6229/6146/6234/6227/11224/6137/116832/6207/6218/6152/6136/6202/6139/3921/6230/6175/6160/6155/6193/6138/6173/6181/7965/6205/6223/6210/6170/6165/6194/191/6124/9045/6169/6135/6222/5917/6168/6161/23521/6130/6188/6144/6201/6141/6191/6164/5859/6189/6233/6128/9521/6133/6206/6204/6228/51121/6142/6122/6217/51540/6208
Group3	G65601	REACTOME_NONSENSE_MEDIATED_DECAY_NMD	REACTOME_NONSENSE_MEDIATED_DECAY_NMD	114	-0.474416	-2.55647	1e-10	2.14453e-08	1.85563e-08	4064	tags=66%, list=24%, signal=50%	4116/25873/6125/6157/5976/6143/65110/6171/6203/6159/6187/6209/9349/4736/6229/6146/55110/6234/6227/11224/6137/116832/6207/6218/6152/6136/6202/55802/6139/3921/6230/6175/6160/6155/6193/2107/6138/6173/6181/6205/6223/6210/6170/6165/6194/6124/23049/9045/6169/6135/6222/6168/6161/23521/6130/6188/6144/6201/6141/6191/6164/6189/6233/6128/6133/6206/6204/6228/51121/6142/6122/55629/6217/4686/6208
Group3	G65529	REACTOME_EUKARYOTIC_TRANSLATION_ELONGATION	REACTOME_EUKARYOTIC_TRANSLATION_ELONGATION	92	-0.512517	-2.52983	1e-10	1.209e-07	1.03684e-07	4518	tags=76%, list=27%, signal=56%	6157/6143/116832/6159/6187/6125/6158/25873/6227/4736/6207/9349/6209/1933/6218/6230/6137/6202/6173/3921/6203/6152/6136/6181/6194/6193/11224/6170/6146/6155/6139/1937/6223/6160/6138/6165/6210/6169/6175/9045/6222/6135/6234/6168/6161/6124/6205/6144/6201/6191/6128/6188/6233/6130/6164/6141/1915/23521/6189/6204/6228/6206/6133/6122/6142/6217/51121/1917/1938/6208
Group3	G65529	REACTOME_RESPONSE_OF_EIF2AK4_GCN2_TO_AMINO_ACID_DEFICIENCY	REACTOME_RESPONSE_OF_EIF2AK4_GCN2_TO_AMINO_ACID_DEFICIENCY	100	-0.452511	-2.30069	5.45599e-09	3.29815e-06	2.8285e-06	4518	tags=66%, list=27%, signal=49%	6159/6187/6125/440/6158/25873/6227/4736/6207/9349/6209/6218/6230/6137/6202/6173/3921/6203/6152/6136/6181/6194/6193/11224/6170/6146/6155/6139/6223/6160/6138/6165/6210/6169/6175/9045/6222/6135/6234/6168/6161/6124/6205/6144/6201/6191/6128/6188/6233/6130/6164/6141/23521/6189/6204/6228/1968/6206/1649/55364/6133/6122/6142/6217/51121/6208
Group3	G65529	REACTOME_EUKARYOTIC_TRANSLATION_INITIATION	REACTOME_EUKARYOTIC_TRANSLATION_INITIATION	118	-0.41649	-2.18188	9.57965e-09	3.8606e-06	3.31086e-06	4518	tags=61%, list=27%, signal=45%	6159/6187/6125/8665/6158/25873/6227/4736/6207/9349/6209/6218/6230/6137/6202/6173/3921/6203/6152/6136/10480/6181/6194/6193/11224/6170/1975/6146/6155/8661/6139/6223/6160/6138/6165/6210/6169/6175/9045/6222/6135/8663/6234/6168/6161/6124/6205/6144/6201/6191/6128/6188/6233/6130/6164/6141/8664/23521/6189/6204/6228/1968/6206/6133/27335/6122/6142/6217/8666/51121/51386/6208
Group3	G65529	REACTOME_NONSENSE_MEDIATED_DECAY_NMD	REACTOME_NONSENSE_MEDIATED_DECAY_NMD	114	-0.408421	-2.14094	4.27618e-08	1.03398e-05	8.86744e-06	4836	tags=67%, list=29%, signal=48%	65109/6157/6143/55802/5515/56006/116832/6159/65110/55110/6187/6125/6158/25873/6227/4736/6207/9349/6209/6218/6230/6137/6202/6173/3921/6203/6152/6136/2107/6181/6194/6193/11224/6170/6146/6155/6139/6223/6160/6138/6165/6210/6169/6175/9045/6222/6135/6234/23049/6168/6161/6124/6205/6144/6201/6191/6128/6188/6233/6130/6164/5976/6141/23521/6189/6204/6228/6206/6133/6122/6142/6217/51121/6208/55629/4686
Group3	G65529	REACTOME_ACTIVATION_OF_THE_PHOTOTRANSDUCTION_CASCADE	REACTOME_ACTIVATION_OF_THE_PHOTOTRANSDUCTION_CASCADE	11	-0.755663	-2.17184	0.000374329	0.0251424	0.0215622	3184	tags=82%, list=19%, signal=66%	2792/9187/5145/6295/2779/5148/1259/1258/5158
Group3	G65550	REACTOME_EUKARYOTIC_TRANSLATION_ELONGATION	REACTOME_EUKARYOTIC_TRANSLATION_ELONGATION	92	-0.58768	-3.08124	1e-10	2.41e-08	1.99368e-08	3428	tags=72%, list=20%, signal=57%	6157/9349/6227/6158/6125/4736/25873/6230/6218/1933/6207/6202/6173/6203/6146/6193/6209/6136/6137/6139/6194/3921/6155/6170/6223/1937/11224/6181/6175/6160/6165/6210/6169/6152/6222/6135/6124/6138/6144/9045/6168/6205/6161/6164/6191/6234/6201/6206/6188/6128/1915/6189/6233/6141/6228/6130/51121/23521/1917/6204/6142/6133/6122/6217/1938/6208
Group3	G65550	REACTOME_RESPONSE_OF_EIF2AK4_GCN2_TO_AMINO_ACID_DEFICIENCY	REACTOME_RESPONSE_OF_EIF2AK4_GCN2_TO_AMINO_ACID_DEFICIENCY	100	-0.530029	-2.87057	1e-10	2.41e-08	1.99368e-08	3428	tags=71%, list=20%, signal=57%	6229/2197/6159/8894/6143/6187/6157/9349/6227/6158/6125/4736/25873/6230/6218/6207/6202/6173/440/6203/6146/6193/1649/6209/6136/6137/6139/6194/3921/6155/6170/6223/11224/6181/6175/6160/6165/6210/6169/6152/6222/6135/6124/55364/6138/6144/9045/6168/6205/6161/6164/6191/6234/6201/6206/6188/6128/1968/6189/6233/6141/6228/6130/51121/23521/6204/6142/6133/6122/6217/6208
Group3	G65550	REACTOME_EUKARYOTIC_TRANSLATION_INITIATION	REACTOME_EUKARYOTIC_TRANSLATION_INITIATION	118	-0.488112	-2.65354	1e-10	2.41e-08	1.99368e-08	3210	tags=58%, list=19%, signal=48%	6227/8665/6158/6125/4736/25873/6230/6218/1975/8661/6207/6202/10480/6173/6203/6146/6193/6209/6136/6137/6139/6194/3921/6155/6170/6223/11224/6181/6175/6160/6165/6210/6169/6152/6222/6135/6124/6138/6144/9045/6168/6205/8666/27335/6161/6164/6191/6234/6201/6206/6188/6128/8664/8663/1968/6189/6233/6141/6228/6130/51121/23521/6204/6142/6133/6122/6217/51386/6208
Group3	G65550	REACTOME_SELENOAMINO_ACID_METABOLISM	REACTOME_SELENOAMINO_ACID_METABOLISM	115	-0.470713	-2.58888	1e-10	2.41e-08	1.99368e-08	3583	tags=61%, list=21%, signal=48%	27232/6187/6157/9349/3376/6227/6158/6125/4736/25873/6230/6218/6207/6202/6173/6203/6146/6193/6209/6136/6137/6139/6194/3921/6155/6170/191/6223/11224/5917/6181/6175/6160/7965/6165/6210/6169/6152/6222/6135/6124/6138/6144/9045/6168/6205/6161/5859/6164/6191/6234/6201/6206/6188/6128/6189/6233/6141/9521/6228/6130/51121/23521/6204/6142/6133/6122/6217/6208/51540
Group3	G65550	REACTOME_NONSENSE_MEDIATED_DECAY_NMD	REACTOME_NONSENSE_MEDIATED_DECAY_NMD	114	-0.450717	-2.50616	1e-10	2.41e-08	1.99368e-08	3587	tags=59%, list=21%, signal=47%	2107/6187/6157/9349/6227/6158/6125/4736/25873/6230/6218/6207/23049/5976/6202/6173/6203/6146/6193/6209/6136/6137/6139/6194/3921/6155/6170/6223/11224/6181/6175/6160/6165/6210/6169/6152/6222/6135/6124/6138/6144/9045/6168/6205/6161/6164/6191/6234/6201/6206/6188/6128/6189/6233/6141/6228/55629/6130/51121/23521/6204/6142/6133/6122/6217/6208/4686
Group3	G66017	REACTOME_EUKARYOTIC_TRANSLATION_ELONGATION	REACTOME_EUKARYOTIC_TRANSLATION_ELONGATION	92	-0.646806	-3.65343	1e-10	1.198e-07	1.02316e-07	2896	tags=75%, list=17%, signal=62%	6143/116832/6157/6158/6187/6229/9349/6125/6146/6218/4736/6230/25873/6227/6207/6173/6203/6139/6136/6202/6175/6155/11224/3921/6209/6135/1937/6193/6137/6181/6160/6124/6194/6165/6152/6170/6210/6222/6169/6138/6223/51121/6234/6205/1915/6188/6168/9045/6128/6144/23521/6191/6130/6161/6233/1917/6206/6189/6228/6164/6141/6201/6204/1938/6142/6133/6122/6208/6217
Group3	G66017	REACTOME_ACTIVATION_OF_THE_MRNA_UPON_BINDING_OF_THE_CAP_BINDING_COMPLEX_AND_EIFS_AND_SUBSEQUENT_BINDING_TO_43S	REACTOME_ACTIVATION_OF_THE_MRNA_UPON_BINDING_OF_THE_CAP_BINDING_COMPLEX_AND_EIFS_AND_SUBSEQUENT_BINDING_TO_43S	59	-0.547597	-2.92213	1.05573e-09	6.32385e-07	5.40091e-07	2969	tags=64%, list=18%, signal=53%	8661/1975/6187/6229/1964/8665/6218/6230/6227/8666/10480/6207/6203/6202/3921/6209/6193/6194/6210/8663/6222/27335/6223/6234/6205/8664/6188/6191/1968/6233/6206/6189/6228/6201/6204/6208/6217/51386
Group3	G66017	REACTOME_RESPONSE_TO_METAL_IONS	REACTOME_RESPONSE_TO_METAL_IONS	10	0.828274	1.94501	5.51154e-05	0.00943262	0.00805597	1893	tags=80%, list=11%, signal=71%	4493/4499/4502/4495/4494/4501/1465/4504
Group3	G66017	REACTOME_ACTIVATION_OF_THE_PHOTOTRANSDUCTION_CASCADE	REACTOME_ACTIVATION_OF_THE_PHOTOTRANSDUCTION_CASCADE	11	-0.658961	-1.99986	0.00234904	0.0586282	0.0500717	2621	tags=91%, list=16%, signal=77%	5145/6010/9187/2792/1259/6295/5158/5148/1258/2779
Group3	G66017	REACTOME_OLFACTORY_SIGNALING_PATHWAY	REACTOME_OLFACTORY_SIGNALING_PATHWAY	16	-0.557443	-1.97527	0.00282311	0.0621947	0.0531177	4407	tags=69%, list=26%, signal=51%	2774/442191/442185/26707/81285/143503/4994/1258/26664/442186/57101
Group3	G69126	REACTOME_EUKARYOTIC_TRANSLATION_ELONGATION	REACTOME_EUKARYOTIC_TRANSLATION_ELONGATION	92	-0.656134	-2.49655	1e-10	8.61429e-09	6.17293e-09	4652	tags=87%, list=28%, signal=63%	6166/6230/1933/6234/6228/6175/6231/6205/6218/6142/6164/1938/6208/6128/6217/6192/6222/6201/6155/6206/6161/6193/23521/6124/6136/2197/11224/6194/3921/9349/6160/6188/6157/6137/25873/6154/6227/6146/6125/6133/6189/6181/6129/6165/200916/6147/6167/6138/1937/6141/6224/6130/6176/6122/6207/6132/6187/6158/6223/6202/4736/6229/6139/6156/6203/6143/6170/6204/6233/6191/6168/1936/6171/1915/6235/6152/6232/6209/6134…
Group3	G69126	REACTOME_SRP_DEPENDENT_COTRANSLATIONAL_PROTEIN_TARGETING_TO_MEMBRANE	REACTOME_SRP_DEPENDENT_COTRANSLATIONAL_PROTEIN_TARGETING_TO_MEMBRANE	111	-0.637115	-2.47675	1e-10	8.61429e-09	6.17293e-09	4652	tags=82%, list=28%, signal=60%	6166/6230/6234/6228/1650/6175/6231/23480/6205/6218/6142/6164/6208/6128/6217/6192/6222/6201/6155/6206/6161/6193/23521/6124/6136/2197/11224/6194/3921/9349/58477/6160/6188/10952/6157/6137/25873/6731/6154/6227/6146/6125/6133/6189/6181/6747/6129/6165/200916/23478/6147/6167/6138/6141/6224/6130/6176/6122/6207/6132/6187/6158/6223/6202/6726/4736/6229/6139/6156/6203/6143/6170/6204/6233/6191/6168/6746/6171/…
Group3	G69126	REACTOME_EUKARYOTIC_TRANSLATION_INITIATION	REACTOME_EUKARYOTIC_TRANSLATION_INITIATION	118	-0.629398	-2.45801	1e-10	8.61429e-09	6.17293e-09	4944	tags=86%, list=29%, signal=61%	9045/6173/27335/8662/6166/6230/8669/6234/6228/8663/6175/8894/26986/1978/6231/1975/6205/8893/6218/6142/6164/6208/6128/6217/6192/6222/6201/6155/3646/6206/6161/6193/23521/6124/6136/9669/2197/11224/6194/3921/9349/6160/7458/10480/6188/6157/6137/25873/8667/6154/6227/51386/6146/6125/6133/6189/6181/6129/6165/200916/6147/6167/8661/6138/6141/6224/6130/6176/6122/6207/6132/6187/6158/6223/6202/4736/6229/6139/…
Group3	G69126	REACTOME_CLASS_C_3_METABOTROPIC_GLUTAMATE_PHEROMONE_RECEPTORS	REACTOME_CLASS_C_3_METABOTROPIC_GLUTAMATE_PHEROMONE_RECEPTORS	30	0.664811	2.80584	3.52516e-08	1.63513e-06	1.17172e-06	1959	tags=57%, list=12%, signal=50%	50835/2917/50840/50838/50837/259295/259290/259294/50836/259292/50832/259296/50839/259293/54429/50831/2918
Group3	G69126	REACTOME_SENSORY_PERCEPTION_OF_TASTE	REACTOME_SENSORY_PERCEPTION_OF_TASTE	36	0.539903	2.42088	4.03109e-06	7.84112e-05	5.61889e-05	2015	tags=44%, list=12%, signal=39%	50840/50838/54795/50837/259295/259290/50836/259292/50832/259296/50839/259293/2784/54429/50831/6328
Group3	G69134	REACTOME_EUKARYOTIC_TRANSLATION_ELONGATION	REACTOME_EUKARYOTIC_TRANSLATION_ELONGATION	92	-0.626476	-2.41241	1e-10	8.04e-09	5.46667e-09	4586	tags=83%, list=27%, signal=60%	6164/6228/6205/6218/6142/6175/6222/6201/6206/6217/6155/6161/6193/6124/6160/6194/6231/6208/6136/9349/23521/6128/1938/11224/2197/6137/3921/6227/25873/6188/6165/6192/200916/6125/6147/6157/6189/6154/6146/6181/6176/6133/6138/6141/6207/6167/6122/6129/6224/1937/6202/6187/6223/6132/6130/6229/6143/6158/4736/6139/6156/6170/6203/6191/6168/6233/6204/6235/6171/1936/6232/1915/6152/6209/6134/7311
Group3	G69134	REACTOME_SRP_DEPENDENT_COTRANSLATIONAL_PROTEIN_TARGETING_TO_MEMBRANE	REACTOME_SRP_DEPENDENT_COTRANSLATIONAL_PROTEIN_TARGETING_TO_MEMBRANE	111	-0.61	-2.39121	1e-10	8.04e-09	5.46667e-09	4451	tags=77%, list=27%, signal=57%	6228/6205/6218/23480/6142/6175/6222/6201/6206/6217/6155/6161/6193/6124/6160/6194/6231/6208/6136/9349/23521/6128/11224/2197/6137/3921/6227/25873/6188/6165/6192/200916/6125/6147/6157/6189/6154/6146/6181/23478/6176/6133/6138/58477/6141/6207/6167/6122/6129/6224/6202/6187/6223/10952/6747/6731/6132/6130/6229/6143/6158/4736/6139/6726/6156/6170/6203/6191/6168/6233/6204/6746/6235/6171/6232/6152/23471/6209…
Group3	G69134	REACTOME_EUKARYOTIC_TRANSLATION_INITIATION	REACTOME_EUKARYOTIC_TRANSLATION_INITIATION	118	-0.597797	-2.3536	1e-10	8.04e-09	5.46667e-09	4882	tags=81%, list=29%, signal=58%	8669/6166/27335/6164/6228/6205/6218/1978/6142/6175/6222/6201/6206/6217/8663/6155/8894/8893/6161/6193/1975/6124/6160/6194/26986/6231/6208/6136/3646/9349/23521/6128/11224/2197/6137/3921/6227/9669/25873/6188/10480/6165/6192/200916/51386/6125/6147/6157/6189/6154/6146/6181/8667/7458/6176/6133/6138/6141/6207/8661/6167/6122/6129/6224/6202/6187/6223/6132/6130/6229/6143/6158/4736/6139/6156/6170/6203/6191/…
Group3	G69134	REACTOME_CLASS_C_3_METABOTROPIC_GLUTAMATE_PHEROMONE_RECEPTORS	REACTOME_CLASS_C_3_METABOTROPIC_GLUTAMATE_PHEROMONE_RECEPTORS	30	0.689367	2.95556	6.33356e-09	3.47194e-07	2.36069e-07	1664	tags=57%, list=10%, signal=51%	50835/2917/50840/50838/50837/259290/259295/259294/50836/50832/259292/50839/259296/54429/50831/259293/2918
Group3	G69134	REACTOME_SENSORY_PERCEPTION_OF_TASTE	REACTOME_SENSORY_PERCEPTION_OF_TASTE	36	0.551221	2.45978	8.51747e-07	1.80212e-05	1.22532e-05	1887	tags=44%, list=11%, signal=40%	50840/50838/54795/50837/259290/259295/50836/50832/259292/50839/259296/54429/50831/259293/6328/2784
Group3	G69381	REACTOME_SRP_DEPENDENT_COTRANSLATIONAL_PROTEIN_TARGETING_TO_MEMBRANE	REACTOME_SRP_DEPENDENT_COTRANSLATIONAL_PROTEIN_TARGETING_TO_MEMBRANE	111	-0.653608	-2.58288	1e-10	8.61429e-09	6.50376e-09	3484	tags=84%, list=21%, signal=67%	1650/6166/6173/6230/9045/6231/6234/6205/6175/6218/6731/10952/6142/6228/6155/6192/6164/6222/6217/23521/2197/58477/6128/6124/6193/23480/6136/6208/11224/6201/6161/6194/6188/6157/9349/3921/23478/6206/6160/25873/6154/6747/6146/6125/6189/200916/6181/6227/6165/6137/6147/6141/6130/6138/6133/6158/6176/6207/6122/6129/6167/6187/6202/6726/6223/6746/6203/6132/4736/6139/6229/6224/6143/6745/6204/6170/6191/6233/…
Group3	G69381	REACTOME_EUKARYOTIC_TRANSLATION_ELONGATION	REACTOME_EUKARYOTIC_TRANSLATION_ELONGATION	92	-0.66836	-2.57724	1e-10	8.61429e-09	6.50376e-09	4562	tags=88%, list=27%, signal=64%	6166/6173/6230/9045/6231/6234/6205/6175/1938/6218/6142/6228/6155/6192/6164/6222/6217/23521/2197/6128/6124/6193/6136/6208/11224/6201/6161/6194/6188/6157/9349/3921/6206/6160/25873/6154/6146/6125/6189/1937/200916/6181/6227/6165/6137/6147/6141/6130/6138/6133/6158/6176/6207/6122/6129/6167/6187/6202/6223/6203/6132/4736/6139/6229/6224/6143/6204/6170/6191/6233/6156/6168/6171/1915/1936/6235/6209/6152/6232…
Group3	G69381	REACTOME_EUKARYOTIC_TRANSLATION_INITIATION	REACTOME_EUKARYOTIC_TRANSLATION_INITIATION	118	-0.642363	-2.55385	1e-10	8.61429e-09	6.50376e-09	4562	tags=84%, list=27%, signal=62%	6166/6173/6230/9045/6231/8662/6234/8893/6205/1975/6175/8663/9669/6218/6142/6228/1978/6155/6192/6164/26986/6222/6217/23521/8894/2197/6128/6124/6193/6136/6208/11224/6201/6161/6194/6188/6157/9349/3646/10480/3921/6206/6160/25873/7458/6154/6146/6125/6189/8661/1983/200916/6181/6227/6165/6137/6147/6141/51386/8667/6130/6138/6133/6158/6176/6207/6122/6129/6167/6187/6202/6223/6203/6132/4736/6139/6229/6224/6…
Group3	G69381	REACTOME_RESPONSE_OF_EIF2AK4_GCN2_TO_AMINO_ACID_DEFICIENCY	REACTOME_RESPONSE_OF_EIF2AK4_GCN2_TO_AMINO_ACID_DEFICIENCY	100	-0.638532	-2.48687	1e-10	8.61429e-09	6.50376e-09	4562	tags=82%, list=27%, signal=60%	6166/6173/6230/9045/6231/6234/6205/6175/6218/6142/1054/6228/6155/6192/6164/6222/6217/23521/8894/2197/6128/6124/6193/6136/6208/11224/6201/6161/6194/6188/6157/9349/3921/6206/6160/25873/6154/440/6146/6125/6189/200916/6181/6227/6165/6137/6147/6141/6130/6138/6133/6158/6176/6207/6122/6129/6167/6187/6202/440275/6223/6203/6132/4736/6139/6229/6224/6143/6204/6170/6191/6233/6156/6168/6171/6235/6209/6152/623…
Group3	G69381	REACTOME_CLASS_C_3_METABOTROPIC_GLUTAMATE_PHEROMONE_RECEPTORS	REACTOME_CLASS_C_3_METABOTROPIC_GLUTAMATE_PHEROMONE_RECEPTORS	30	0.652511	2.74696	7.78574e-08	4.08244e-06	3.08223e-06	1474	tags=47%, list=9%, signal=43%	50835/2917/50840/50838/50837/259290/259295/259294/50836/259292/50832/259296/50839/259293
Group3	G69143	REACTOME_SRP_DEPENDENT_COTRANSLATIONAL_PROTEIN_TARGETING_TO_MEMBRANE	REACTOME_SRP_DEPENDENT_COTRANSLATIONAL_PROTEIN_TARGETING_TO_MEMBRANE	111	-0.640297	-2.46988	1e-10	9.27692e-09	6.80162e-09	4058	tags=78%, list=24%, signal=60%	6231/1650/6218/6155/6164/10952/6142/6175/23521/6222/6201/6193/6217/58477/11224/6161/2197/6124/23480/6192/6194/6136/3921/6157/6188/6228/9349/6731/6160/6154/6128/23478/25873/6189/6206/6208/6227/6125/200916/6147/6141/6165/6146/6747/6137/6181/6138/6130/6158/6207/6133/6726/6176/6223/6122/6202/6187/6139/6229/6167/6143/6233/6129/6203/6132/6191/6746/4736/6204/6170/6224/6168/6745/6156/6235/6209/6171/29927…
Group3	G69143	REACTOME_EUKARYOTIC_TRANSLATION_ELONGATION	REACTOME_EUKARYOTIC_TRANSLATION_ELONGATION	92	-0.643495	-2.43586	1e-10	9.27692e-09	6.80162e-09	4058	tags=82%, list=24%, signal=62%	6231/6218/6155/6164/6142/6175/23521/6222/6201/6193/6217/11224/6161/2197/6124/6192/6194/6136/1938/3921/6157/6188/6228/9349/6160/6154/6128/25873/6189/6206/6208/6227/6125/200916/6147/6141/6165/6146/1937/6137/6181/6138/6130/6158/6207/6133/6176/6223/6122/6202/6187/6139/6229/6167/6143/6233/6129/6203/6132/6191/4736/6204/6170/6224/6168/6156/6235/1915/6209/6171/1936/6232/6152/6134/7311
Group3	G69143	REACTOME_EUKARYOTIC_TRANSLATION_INITIATION	REACTOME_EUKARYOTIC_TRANSLATION_INITIATION	118	-0.620939	-2.41028	1e-10	9.27692e-09	6.80162e-09	4501	tags=81%, list=27%, signal=60%	6230/6205/27335/8893/8662/6231/9669/6218/6155/6164/6142/6175/23521/6222/6201/6193/6217/11224/6161/2197/6124/8663/1975/6192/6194/6136/3921/1978/8894/6157/6188/6228/9349/6160/6154/6128/25873/26986/6189/6206/10480/6208/6227/6125/3646/200916/6147/6141/6165/6146/51386/6137/6181/8661/6138/6130/6158/6207/6133/8667/6176/6223/6122/6202/6187/7458/6139/6229/6167/6143/6233/6129/6203/1983/6132/6191/4736/6204/…
Group3	G69143	REACTOME_RESPONSE_OF_EIF2AK4_GCN2_TO_AMINO_ACID_DEFICIENCY	REACTOME_RESPONSE_OF_EIF2AK4_GCN2_TO_AMINO_ACID_DEFICIENCY	100	-0.617078	-2.35932	1e-10	9.27692e-09	6.80162e-09	4058	tags=76%, list=24%, signal=58%	6231/6218/6155/6164/6142/6175/23521/6222/6201/6193/6217/440/11224/6161/2197/6124/1054/6192/6194/6136/3921/8894/6157/6188/6228/9349/6160/6154/6128/25873/6189/6206/6208/6227/6125/200916/6147/6141/6165/6146/6137/6181/6138/6130/6158/6207/6133/6176/440275/6223/6122/6202/6187/6139/6229/6167/6143/6233/6129/6203/6132/6191/4736/6204/6170/6224/6168/6156/6235/6209/6171/6232/6152/6134/7311/468
Group3	G69143	REACTOME_CLASS_C_3_METABOTROPIC_GLUTAMATE_PHEROMONE_RECEPTORS	REACTOME_CLASS_C_3_METABOTROPIC_GLUTAMATE_PHEROMONE_RECEPTORS	30	0.670502	2.84378	1.78214e-08	9.76937e-07	7.16267e-07	2096	tags=57%, list=12%, signal=50%	50835/2917/50840/50838/50837/259290/259295/259294/50836/259292/50832/259296/50839/259293/2918/54429/50831
Group3	G72654	REACTOME_INTEGRIN_CELL_SURFACE_INTERACTIONS	REACTOME_INTEGRIN_CELL_SURFACE_INTERACTIONS	79	0.627346	2.35859	1e-10	2.422e-08	2.02737e-08	3062	tags=52%, list=18%, signal=43%	3791/1295/1307/6696/1288/91522/3681/3689/3690/5175/3384/3683/3684/3655/1289/50509/7412/3673/3687/80781/83700/1287/1282/8174/3678/1284/7057/2335/7087/22801/3672/8516/50848/1285/4060/7450/3688/682/3339/2200/8515
Group3	G72654	REACTOME_IMMUNOREGULATORY_INTERACTIONS_BETWEEN_A_LYMPHOID_AND_A_NON_LYMPHOID_CELL	REACTOME_IMMUNOREGULATORY_INTERACTIONS_BETWEEN_A_LYMPHOID_AND_A_NON_LYMPHOID_CELL	106	0.59587	2.32743	1e-10	2.422e-08	2.02737e-08	3194	tags=50%, list=19%, signal=41%	1308/146722/930/958/196500/933/23547/89790/340205/11314/3903/7305/3689/3133/3384/945/3683/8778/567/915/2209/926/3106/7412/2214/718/3107/947/6614/8174/959/7087/27181/11024/114132/4277/51348/5817/342510/10219/22914/29121/975/11006/3134/912/339390/3688/374383/79168/4267/4267/89858/54209
Group3	G72654	REACTOME_ASSEMBLY_OF_COLLAGEN_FIBRILS_AND_OTHER_MULTIMERIC_STRUCTURES	REACTOME_ASSEMBLY_OF_COLLAGEN_FIBRILS_AND_OTHER_MULTIMERIC_STRUCTURES	55	0.618501	2.22252	1.04232e-07	1.4252e-05	1.19298e-05	2969	tags=42%, list=18%, signal=35%	1295/1308/1288/4016/84171/3655/1289/50509/80781/1303/1287/1282/1306/1284/1520/5118/7373/4017/1285/4015/1301/1508/1514
Group3	G72654	REACTOME_IRAK4_DEFICIENCY_TLR2_4	REACTOME_IRAK4_DEFICIENCY_TLR2_4	15	0.805989	2.20512	3.41864e-06	0.00018818	0.000157519	1444	tags=53%, list=9%, signal=49%	695/7097/929/10333/51135/7099/23643/6280
Group3	G72654	REACTOME_CROSSLINKING_OF_COLLAGEN_FIBRILS	REACTOME_CROSSLINKING_OF_COLLAGEN_FIBRILS	18	0.756954	2.15218	1.57024e-05	0.000600729	0.000502848	2384	tags=56%, list=14%, signal=48%	1288/4016/84171/1287/1282/1284/5118/4017/1285/4015
Group3	G86823	REACTOME_DNA_METHYLATION	REACTOME_DNA_METHYLATION	59	-0.440243	-2.15166	1.48711e-06	0.000472091	0.000383211	4513	tags=63%, list=27%, signal=46%	8968/8342/8340/8343/29128/8367/8341/8362/8355/8363/8348/8344/8353/8334/128312/8350/3021/8970/8364/8357/8360/8354/8352/8338/3012/8347/333932/126961/8358/8351/8366/8356/8294/8335/121504/94239/55766
Group3	G86823	REACTOME_ASSEMBLY_OF_THE_ORC_COMPLEX_AT_THE_ORIGIN_OF_REPLICATION	REACTOME_ASSEMBLY_OF_THE_ORC_COMPLEX_AT_THE_ORIGIN_OF_REPLICATION	64	-0.418363	-2.12736	1.49805e-06	0.000472091	0.000383211	4513	tags=61%, list=27%, signal=45%	8968/8342/8340/8343/8367/8341/8362/8355/8363/8348/8344/8353/8334/128312/8350/3021/8970/8364/8357/8360/8354/8352/5001/8338/3012/8347/333932/5000/126961/8358/8351/8366/8356/8294/8335/121504/23595/94239/55766
Group3	G86823	REACTOME_RESPONSE_TO_METAL_IONS	REACTOME_RESPONSE_TO_METAL_IONS	10	0.825813	1.96867	5.4945e-05	0.00463578	0.00376301	1668	tags=60%, list=10%, signal=54%	4495/4493/4494/4502/4499/4501
Group3	G86823	REACTOME_CLASS_C_3_METABOTROPIC_GLUTAMATE_PHEROMONE_RECEPTORS	REACTOME_CLASS_C_3_METABOTROPIC_GLUTAMATE_PHEROMONE_RECEPTORS	30	-0.480933	-2.10987	0.000438652	0.0142977	0.0116059	3390	tags=70%, list=20%, signal=56%	2917/2913/259290/846/2916/259292/80835/259293/259294/54429/50834/50837/50831/50832/50840/259295/83756/259296/50835/50836/50838
Group3	G86823	REACTOME_ACTIVATION_OF_THE_PHOTOTRANSDUCTION_CASCADE	REACTOME_ACTIVATION_OF_THE_PHOTOTRANSDUCTION_CASCADE	11	-0.67084	-2.05751	0.00276732	0.0417173	0.0338632	2124	tags=55%, list=13%, signal=48%	6010/2779/5148/5145/1258/9187
Group4	G32861	REACTOME_MRNA_SPLICING	REACTOME_MRNA_SPLICING	188	0.518016	2.46173	1e-10	3.0275e-08	2.28158e-08	5107	tags=61%, list=30%, signal=43%	1665/6426/23350/6430/22794/1655/24148/5431/51585/6429/10283/6432/81608/29894/23398/3184/6434/3188/4670/6638/53981/3183/10250/27258/4809/6428/23451/10992/7536/51340/9716/55954/10285/8175/199746/55749/10236/54883/220988/9879/27316/10181/9785/3181/6431/22916/10914/23524/6427/10772/3187/4904/85437/3192/22827/6637/10450/57461/2962/10569/55110/1993/5356/6426/3190/8233/9295/55339/6629/6628/53938/84991/5…
Group4	G32861	REACTOME_COLLAGEN_FORMATION	REACTOME_COLLAGEN_FORMATION	84	-0.495791	-2.55939	1.01289e-09	2.04435e-07	1.54066e-07	5421	tags=68%, list=32%, signal=46%	7373/9509/5351/1291/1281/1277/79709/1278/283208/1290/80781/1284/1286/1301/7837/4318/1289/4017/1515/1520/50509/1282/8974/1280/1303/81578/1295/1293/1297/3691/23127/64175/1296/5118/136227/1292/1294/871/649/1308/84695/1300/3914/7093/1299/9508/1287/4016/1306/1514/1288/10491/5352/55214/1307/84171/8985
Group4	G32861	REACTOME_COLLAGEN_BIOSYNTHESIS_AND_MODIFYING_ENZYMES	REACTOME_COLLAGEN_BIOSYNTHESIS_AND_MODIFYING_ENZYMES	65	-0.533716	-2.56478	6.83055e-09	1.03398e-06	7.79222e-07	5421	tags=71%, list=32%, signal=48%	7373/9509/5351/1291/1281/1277/79709/1278/283208/1290/80781/1284/1286/1301/1289/50509/1282/8974/1280/1303/81578/1295/1293/1297/23127/64175/1296/5118/136227/1292/1294/871/649/1308/1300/7093/1299/9508/1287/1306/1288/10491/5352/55214/1307/8985
Group4	G32861	REACTOME_INTEGRIN_CELL_SURFACE_INTERACTIONS	REACTOME_INTEGRIN_CELL_SURFACE_INTERACTIONS	79	-0.49045	-2.50022	1.03631e-08	1.39441e-06	1.05086e-06	5397	tags=76%, list=32%, signal=52%	3695/8515/3688/1291/1281/50848/1277/3385/1278/3694/1290/22801/80781/1284/1286/1289/3689/3673/3672/3682/2200/50509/1282/5175/1280/7087/1295/1293/960/1297/1296/7412/3371/7450/1292/1294/4060/3693/3678/375790/7448/1300/8174/3791/3339/2335/8516/1299/1287/3684/3676/3384/1288/1307/3683/682/3685/58494/3696/1311
Group4	G32861	REACTOME_ELASTIC_FIBRE_FORMATION	REACTOME_ELASTIC_FIBRE_FORMATION	44	-0.55379	-2.41585	7.99948e-07	6.45825e-05	4.86705e-05	4417	tags=70%, list=26%, signal=52%	90187/4017/2200/2202/655/7043/2199/3693/3678/4053/7040/84695/11117/7448/2192/652/10516/2335/8516/8200/4052/8425/4016/4237/4239/2006/84467/84171/3685/3696/7042
Group4	G32887	REACTOME_COLLAGEN_FORMATION	REACTOME_COLLAGEN_FORMATION	84	-0.539813	-2.83003	1e-10	2.01833e-08	1.4807e-08	4693	tags=68%, list=28%, signal=49%	79709/1285/4318/1294/977/1291/136227/81578/23127/3691/1280/9509/1297/1515/7373/7837/649/283208/4017/1281/64175/1520/1284/1277/1296/1308/1278/1290/80781/1282/1301/1289/50509/1286/1303/84695/1295/1293/871/5118/9508/1299/1292/3914/1300/7093/1287/1514/1288/4016/1306/55214/5352/84171/10491/1307/8985
Group4	G32887	REACTOME_COLLAGEN_BIOSYNTHESIS_AND_MODIFYING_ENZYMES	REACTOME_COLLAGEN_BIOSYNTHESIS_AND_MODIFYING_ENZYMES	65	-0.565372	-2.79041	1e-10	2.01833e-08	1.4807e-08	4693	tags=69%, list=28%, signal=50%	79709/1285/1294/1291/136227/81578/23127/1280/9509/1297/7373/649/283208/1281/64175/1284/1277/1296/1308/1278/1290/80781/1282/1301/1289/50509/1286/1303/1295/1293/871/5118/9508/1299/1292/1300/7093/1287/1288/1306/55214/5352/10491/1307/8985
Group4	G32887	REACTOME_INTEGRIN_CELL_SURFACE_INTERACTIONS	REACTOME_INTEGRIN_CELL_SURFACE_INTERACTIONS	79	-0.521706	-2.74386	1e-10	2.01833e-08	1.4807e-08	3944	tags=68%, list=24%, signal=53%	5175/3688/1280/1297/7087/960/3682/3371/3672/1281/1284/1277/3385/1296/1278/1290/3689/3695/22801/80781/1282/1289/2200/50509/7412/375790/3791/1286/8174/3678/7450/1295/1293/3339/7448/4060/1299/1292/3693/3684/1300/3676/8516/1287/2335/1288/3683/3384/682/1307/3685/58494/3696/1311
Group4	G32887	REACTOME_ASSEMBLY_OF_COLLAGEN_FIBRILS_AND_OTHER_MULTIMERIC_STRUCTURES	REACTOME_ASSEMBLY_OF_COLLAGEN_FIBRILS_AND_OTHER_MULTIMERIC_STRUCTURES	55	-0.585203	-2.79531	4.92826e-10	7.46015e-08	5.47296e-08	4684	tags=78%, list=28%, signal=57%	1285/4318/1294/977/1291/3691/1280/1297/1515/7373/7837/649/4017/1281/1520/1284/1277/1296/1308/1278/1290/80781/1282/1301/1289/50509/1286/1303/84695/1295/1293/5118/1299/1292/3914/1300/7093/1287/1514/1288/4016/1306/84171
Group4	G32887	REACTOME_NON_INTEGRIN_MEMBRANE_ECM_INTERACTIONS	REACTOME_NON_INTEGRIN_MEMBRANE_ECM_INTERACTIONS	59	-0.560589	-2.72467	6.81153e-10	9.16529e-08	6.72389e-08	3929	tags=69%, list=23%, signal=53%	3688/3691/1280/780/3371/1281/1284/1277/1278/1290/1282/1301/1289/50509/375790/1286/9672/284217/3339/3910/7448/3915/7040/10319/3693/3912/3913/3914/1300/6385/4921/1287/2335/5155/6383/1288/5154/3908/3911/3685/87
Group4	G32914	REACTOME_COLLAGEN_FORMATION	REACTOME_COLLAGEN_FORMATION	84	-0.512893	-2.63593	1e-10	3.025e-08	2.33158e-08	4384	tags=64%, list=26%, signal=48%	1294/1285/23127/5351/3691/4015/1291/1297/1284/283208/9509/9508/649/64175/4017/7093/1299/84695/1282/1281/1290/1277/1278/50509/7373/1301/1296/1289/1520/80781/1286/136227/1303/3914/977/1308/1292/871/1295/1293/81578/5118/1287/1300/1514/4016/1288/1306/10491/55214/84171/5352/1307/8985
Group4	G32914	REACTOME_COLLAGEN_BIOSYNTHESIS_AND_MODIFYING_ENZYMES	REACTOME_COLLAGEN_BIOSYNTHESIS_AND_MODIFYING_ENZYMES	65	-0.540744	-2.64241	3.70233e-10	6.39975e-08	4.93273e-08	4384	tags=68%, list=26%, signal=50%	1294/1285/23127/5351/1291/1297/1284/283208/9509/9508/649/64175/7093/1299/1282/1281/1290/1277/1278/50509/7373/1301/1296/1289/80781/1286/136227/1303/1308/1292/871/1295/1293/81578/5118/1287/1300/1288/1306/10491/55214/5352/1307/8985
Group4	G32914	REACTOME_ASSEMBLY_OF_THE_ORC_COMPLEX_AT_THE_ORIGIN_OF_REPLICATION	REACTOME_ASSEMBLY_OF_THE_ORC_COMPLEX_AT_THE_ORIGIN_OF_REPLICATION	64	-0.539546	-2.63923	3.34096e-10	6.39975e-08	4.93273e-08	4159	tags=61%, list=25%, signal=46%	8968/8349/3012/8356/8331/4998/8352/8346/8359/8340/23633/5001/8365/8342/8338/8348/8351/8357/8345/8368/8341/3017/8344/8343/8334/126961/3018/8361/8350/8353/3013/8366/8970/8347/85236/8339/8362/8335/8360
Group4	G32914	REACTOME_DNA_METHYLATION	REACTOME_DNA_METHYLATION	59	-0.552186	-2.62623	1.07426e-09	1.18168e-07	9.10805e-08	4990	tags=71%, list=30%, signal=50%	8355/3014/8358/653604/121504/29128/8968/8349/3012/8356/8331/8352/8346/8359/8340/8365/8342/8338/8348/8351/8357/8345/8368/8341/3017/8344/8343/8334/126961/3018/8361/8350/8353/3013/8366/8970/8347/85236/8339/8362/8335/8360
Group4	G32914	REACTOME_ELASTIC_FIBRE_FORMATION	REACTOME_ELASTIC_FIBRE_FORMATION	44	-0.599557	-2.6651	1.19376e-08	8.02473e-07	6.18522e-07	3914	tags=73%, list=23%, signal=56%	650/4015/3694/7043/3678/4017/7448/652/84695/2202/2192/3696/84467/2200/7040/3693/4237/2199/11117/2335/4053/8516/8425/4016/10516/8200/4052/84171/4239/2006/3685/7042
Group4	G32928	REACTOME_TRANSCRIPTIONAL_REGULATION_OF_GRANULOPOIESIS	REACTOME_TRANSCRIPTIONAL_REGULATION_OF_GRANULOPOIESIS	84	-0.573947	-3.19837	1e-10	6.32061e-09	4.57794e-09	2714	tags=61%, list=16%, signal=51%	8331/8338/1026/1017/1050/1051/3018/653604/333932/8345/8348/5914/8354/8343/8342/8344/8340/8341/3017/4609/3014/8352/8358/8359/2313/8356/51176/8355/861/3570/8361/8968/2624/6688/126961/8368/8970/2672/3013/8362/8353/8347/8339/8351/8350/8334/8357/85236/8366/8335/8360
Group4	G32928	REACTOME_SIRT1_NEGATIVELY_REGULATES_RRNA_EXPRESSION	REACTOME_SIRT1_NEGATIVELY_REGULATES_RRNA_EXPRESSION	63	-0.621939	-3.19476	1e-10	6.32061e-09	4.57794e-09	2228	tags=62%, list=13%, signal=54%	8331/8338/3018/653604/333932/8345/8348/8354/8343/8342/6839/8344/8340/8341/3017/3014/8352/8358/8359/8356/8355/8361/8968/126961/8368/8970/3013/8362/8353/8347/8339/8351/8350/8334/8357/85236/8366/8335/8360
Group4	G32928	REACTOME_DNA_METHYLATION	REACTOME_DNA_METHYLATION	59	-0.619499	-3.13105	1e-10	6.32061e-09	4.57794e-09	2228	tags=73%, list=13%, signal=63%	8363/8294/121504/8365/29128/8331/8338/3018/653604/333932/8345/8348/8354/8343/8342/8344/8340/8341/3017/3014/8352/8358/8359/8356/8355/8361/8968/126961/8368/8970/3013/8362/8353/8347/8339/8351/8350/8334/8357/85236/8366/8335/8360
Group4	G32928	REACTOME_CONDENSATION_OF_PROPHASE_CHROMOSOMES	REACTOME_CONDENSATION_OF_PROPHASE_CHROMOSOMES	68	-0.597285	-3.11409	1e-10	6.32061e-09	4.57794e-09	2228	tags=54%, list=13%, signal=47%	3018/653604/333932/8345/8348/8354/8343/8342/8344/8340/8341/3017/3014/8352/8358/8359/8356/8355/8361/8968/126961/8368/8970/3013/8362/8353/891/8347/8339/8351/8350/8334/8357/85236/8366/8335/8360
Group4	G32928	REACTOME_ACTIVATED_PKN1_STIMULATES_TRANSCRIPTION_OF_AR_ANDROGEN_RECEPTOR_REGULATED_GENES_KLK2_AND_KLK3	REACTOME_ACTIVATED_PKN1_STIMULATES_TRANSCRIPTION_OF_AR_ANDROGEN_RECEPTOR_REGULATED_GENES_KLK2_AND_KLK3	60	-0.614109	-3.09816	1e-10	6.32061e-09	4.57794e-09	2714	tags=65%, list=16%, signal=55%	8331/367/8338/3018/653604/333932/8345/8348/8354/8343/8342/8344/8340/8341/3017/3014/8352/8358/8359/8356/8355/8361/8968/126961/8368/8970/3013/8362/8353/8347/8339/8351/8350/8334/8357/85236/8366/8335/8360
Group4	G46906	REACTOME_COLLAGEN_FORMATION	REACTOME_COLLAGEN_FORMATION	84	-0.614752	-2.96409	1e-10	8.07333e-09	5.91579e-09	3609	tags=64%, list=22%, signal=51%	7092/5034/84695/5351/5352/1288/7837/4318/169044/80781/7373/1284/1285/3655/1282/9508/1290/1301/1281/1277/283208/1278/1291/9509/1289/1515/50509/1296/1303/1295/4017/1293/255631/871/55214/1300/1287/5118/3909/667/1520/84171/1292/3691/1286/1307/1306/7093/8985/4016/81578/10491/8974/1514
Group4	G46906	REACTOME_ASSEMBLY_OF_COLLAGEN_FIBRILS_AND_OTHER_MULTIMERIC_STRUCTURES	REACTOME_ASSEMBLY_OF_COLLAGEN_FIBRILS_AND_OTHER_MULTIMERIC_STRUCTURES	55	-0.662407	-2.85063	1e-10	8.07333e-09	5.91579e-09	3609	tags=73%, list=22%, signal=57%	7092/84695/1288/7837/4318/80781/7373/1284/1285/3655/1282/1290/1301/1281/1277/1278/1291/1289/1515/50509/1296/1303/1295/4017/1293/255631/1300/1287/5118/3909/667/1520/84171/1292/3691/1286/1306/7093/4016/1514
Group4	G46906	REACTOME_INTEGRIN_CELL_SURFACE_INTERACTIONS	REACTOME_INTEGRIN_CELL_SURFACE_INTERACTIONS	79	-0.582214	-2.78649	1e-10	8.07333e-09	5.91579e-09	3641	tags=67%, list=22%, signal=53%	3694/1288/80781/1284/7087/1285/3383/3655/1282/3672/3385/1290/1281/3688/1277/22801/1278/1291/3675/1289/50509/5175/1296/3682/1295/1293/3673/4060/1300/2200/3339/8515/1287/3689/3678/7412/3693/2335/3791/1292/1286/3687/7448/3684/1307/3384/3685/3683/8516/3696/3676/682/58494
Group4	G46906	REACTOME_EXTRACELLULAR_MATRIX_ORGANIZATION	REACTOME_EXTRACELLULAR_MATRIX_ORGANIZATION	272	-0.478298	-2.78332	1e-10	8.07333e-09	5.91579e-09	3641	tags=52%, list=22%, signal=41%	3694/7092/5034/84695/2192/5351/5352/1288/7837/1513/4318/169044/80781/4054/7373/1284/7087/4148/2202/1285/3383/3655/1282/30008/9508/655/6383/3672/3385/1290/1301/1281/3688/3910/1277/283208/22801/4323/1278/1291/54829/3675/9509/1289/1515/50509/8425/5175/3915/1296/633/1303/2/176/63923/3682/5054/1295/4017/1293/85007/255631/871/4038/10319/8785/3673/55214/2331/4060/3912/8200/1634/1300/4811/2200/3339/8515/…
Group4	G46906	REACTOME_NON_INTEGRIN_MEMBRANE_ECM_INTERACTIONS	REACTOME_NON_INTEGRIN_MEMBRANE_ECM_INTERACTIONS	59	-0.630618	-2.77497	1e-10	8.07333e-09	5.91579e-09	3154	tags=61%, list=19%, signal=50%	1284/1285/3655/1282/6383/1290/1301/1281/3688/3910/1277/1278/1289/50509/3915/10319/3673/3912/1300/3339/1287/3909/3693/284217/2335/3691/1286/3913/4921/5154/7448/3911/3685/6385/3908/87
Group4	G74476	REACTOME_ACTIVATED_PKN1_STIMULATES_TRANSCRIPTION_OF_AR_ANDROGEN_RECEPTOR_REGULATED_GENES_KLK2_AND_KLK3	REACTOME_ACTIVATED_PKN1_STIMULATES_TRANSCRIPTION_OF_AR_ANDROGEN_RECEPTOR_REGULATED_GENES_KLK2_AND_KLK3	60	-0.636686	-2.72377	1e-10	1.73e-08	1.31729e-08	4377	tags=73%, list=26%, signal=54%	8341/8347/8342/3018/8344/8338/126961/3014/8364/8354/94239/8349/8968/8346/128312/8357/8348/5585/3015/121504/8356/8345/8368/55766/8340/8353/85236/8331/3017/8352/8365/8294/8360/653604/8335/8358/8351/8334/333932/8355/554313/8363/8359/8366
Group4	G74476	REACTOME_RHO_GTPASES_ACTIVATE_PKNS	REACTOME_RHO_GTPASES_ACTIVATE_PKNS	87	-0.597393	-2.71255	1e-10	1.73e-08	1.31729e-08	2527	tags=49%, list=15%, signal=42%	94239/8349/103910/2810/4637/8968/995/389/8346/128312/8357/8348/4627/5585/3015/121504/8356/8345/8368/55766/8340/8353/85236/388/8331/3017/8352/8365/7533/8294/8360/653604/8335/8358/8351/8334/387/333932/8355/554313/8363/8359/8366
Group4	G74476	REACTOME_CONDENSATION_OF_PROPHASE_CHROMOSOMES	REACTOME_CONDENSATION_OF_PROPHASE_CHROMOSOMES	68	-0.601185	-2.64405	1e-10	1.73e-08	1.31729e-08	4377	tags=71%, list=26%, signal=52%	8341/983/8347/8342/3018/8344/8338/126961/3014/8364/8354/94239/5347/8349/8968/8346/128312/8357/8348/3015/79648/121504/8356/8345/54892/8368/55766/8340/8353/85236/8331/3017/8352/8365/8294/8360/891/653604/8335/8358/8351/8334/333932/8355/554313/8363/8359/8366
Group4	G74476	REACTOME_ASSEMBLY_OF_THE_ORC_COMPLEX_AT_THE_ORIGIN_OF_REPLICATION	REACTOME_ASSEMBLY_OF_THE_ORC_COMPLEX_AT_THE_ORIGIN_OF_REPLICATION	64	-0.610263	-2.63429	1e-10	1.73e-08	1.31729e-08	2527	tags=70%, list=15%, signal=60%	8341/8347/8342/3018/8344/8338/126961/3014/8364/8354/94239/8349/4998/8968/8346/128312/8357/8348/3015/121504/8356/8345/8368/55766/8340/23633/8353/85236/8331/3017/8352/8365/8294/8360/653604/8335/8358/8351/8334/333932/8355/554313/8363/8359/8366
Group4	G74476	REACTOME_DNA_METHYLATION	REACTOME_DNA_METHYLATION	59	-0.609215	-2.59382	1.38547e-10	2.09725e-08	1.59694e-08	4377	tags=75%, list=26%, signal=55%	8341/8347/8342/3018/8344/8338/126961/3014/8364/8354/94239/8349/8968/29128/8346/128312/8357/8348/3015/121504/8356/8345/8368/55766/8340/8353/85236/8331/3017/8352/8365/8294/8360/653604/8335/8358/8351/8334/333932/8355/554313/8363/8359/8366
Group4	G74460	REACTOME_ASSEMBLY_OF_THE_ORC_COMPLEX_AT_THE_ORIGIN_OF_REPLICATION	REACTOME_ASSEMBLY_OF_THE_ORC_COMPLEX_AT_THE_ORIGIN_OF_REPLICATION	64	-0.725398	-3.09214	1e-10	2.67111e-09	2.02925e-09	2187	tags=67%, list=13%, signal=59%	8339/3018/8344/8347/8341/94239/121504/8342/8338/4998/8349/3015/8364/8968/8348/128312/8357/8356/8345/8346/23633/8368/55766/3017/8360/8352/8334/85236/8353/8331/653604/8340/8351/8335/8365/8358/8355/8294/8363/333932/554313/8359/8366
Group4	G74460	REACTOME_ACTIVATED_PKN1_STIMULATES_TRANSCRIPTION_OF_AR_ANDROGEN_RECEPTOR_REGULATED_GENES_KLK2_AND_KLK3	REACTOME_ACTIVATED_PKN1_STIMULATES_TRANSCRIPTION_OF_AR_ANDROGEN_RECEPTOR_REGULATED_GENES_KLK2_AND_KLK3	60	-0.737987	-3.05755	1e-10	2.67111e-09	2.02925e-09	2187	tags=77%, list=13%, signal=67%	8970/8343/8354/3013/8339/3018/8344/8347/8341/94239/121504/8342/8338/5585/8349/3015/8364/8968/8348/128312/8357/8356/8345/8346/8368/55766/3017/8360/8352/8334/85236/8353/8331/653604/8340/8351/8335/8365/8358/8355/8294/8363/333932/554313/8359/8366
Group4	G74460	REACTOME_DNA_METHYLATION	REACTOME_DNA_METHYLATION	59	-0.737879	-3.05278	1e-10	2.67111e-09	2.02925e-09	2784	tags=78%, list=17%, signal=65%	8970/8343/8354/3013/29128/8339/3018/8344/8347/8341/94239/121504/8342/8338/8349/3015/8364/8968/8348/128312/8357/8356/8345/8346/8368/55766/3017/8360/8352/8334/85236/8353/8331/653604/8340/8351/8335/8365/8358/8355/8294/8363/333932/554313/8359/8366
Group4	G74460	REACTOME_ERCC6_CSB_AND_EHMT2_G9A_POSITIVELY_REGULATE_RRNA_EXPRESSION	REACTOME_ERCC6_CSB_AND_EHMT2_G9A_POSITIVELY_REGULATE_RRNA_EXPRESSION	71	-0.698623	-3.04426	1e-10	2.67111e-09	2.02925e-09	2970	tags=68%, list=18%, signal=56%	8970/54815/8343/5928/8354/3013/8339/3018/8344/8347/8341/94239/121504/8342/8338/11335/8349/3015/8364/8968/8348/128312/8357/8356/8345/8346/8368/55766/3017/8360/8352/8334/85236/8353/8331/653604/8340/8351/8335/8365/8358/8355/8294/8363/333932/554313/8359/8366
Group4	G74460	REACTOME_CONDENSATION_OF_PROPHASE_CHROMOSOMES	REACTOME_CONDENSATION_OF_PROPHASE_CHROMOSOMES	68	-0.710106	-3.0341	1e-10	2.67111e-09	2.02925e-09	1983	tags=65%, list=12%, signal=57%	3018/8344/8347/8341/94239/121504/8342/8338/79648/8349/3015/8364/8968/8348/128312/8357/8356/8345/8346/8368/55766/5347/3017/891/8360/8352/8334/85236/8353/54892/8331/653604/8340/8351/8335/8365/8358/8355/8294/8363/333932/554313/8359/8366
Group4	G74470	REACTOME_ASSEMBLY_OF_THE_ORC_COMPLEX_AT_THE_ORIGIN_OF_REPLICATION	REACTOME_ASSEMBLY_OF_THE_ORC_COMPLEX_AT_THE_ORIGIN_OF_REPLICATION	64	-0.602143	-2.61294	1.26775e-10	2.19322e-08	1.68335e-08	3280	tags=59%, list=20%, signal=48%	8354/126961/8338/94239/8357/8349/4998/8968/128312/8348/8346/8356/3015/55766/8345/121504/8353/8368/8340/8365/8294/8331/8360/8352/85236/23633/3017/653604/8335/8358/8351/8334/333932/554313/8355/8359/8363/8366
Group4	G74470	REACTOME_RHO_GTPASES_ACTIVATE_PKNS	REACTOME_RHO_GTPASES_ACTIVATE_PKNS	87	-0.570177	-2.60434	1e-10	2.19322e-08	1.68335e-08	3280	tags=53%, list=20%, signal=43%	8354/126961/8338/94239/4637/8357/8349/2810/8968/103910/128312/995/8348/8346/8356/389/4627/3015/55766/8345/121504/5585/8353/8368/8340/8365/8294/8331/8360/7533/8352/85236/3017/653604/388/8335/8358/8351/8334/333932/554313/8355/387/8359/8363/8366
Group4	G74470	REACTOME_ACTIVATED_PKN1_STIMULATES_TRANSCRIPTION_OF_AR_ANDROGEN_RECEPTOR_REGULATED_GENES_KLK2_AND_KLK3	REACTOME_ACTIVATED_PKN1_STIMULATES_TRANSCRIPTION_OF_AR_ANDROGEN_RECEPTOR_REGULATED_GENES_KLK2_AND_KLK3	60	-0.617449	-2.6241	2.22081e-10	2.98822e-08	2.29354e-08	3280	tags=62%, list=20%, signal=50%	8354/126961/8338/94239/8357/8349/8968/128312/8348/8346/8356/3015/55766/8345/121504/5585/8353/8368/8340/8365/8294/8331/8360/8352/85236/3017/653604/8335/8358/8351/8334/333932/554313/8355/8359/8363/8366
Group4	G74470	REACTOME_DNA_METHYLATION	REACTOME_DNA_METHYLATION	59	-0.591999	-2.5139	1.78533e-09	1.8017e-07	1.38285e-07	3280	tags=63%, list=20%, signal=51%	8354/126961/8338/94239/8357/8349/8968/128312/8348/8346/8356/29128/3015/55766/8345/121504/8353/8368/8340/8365/8294/8331/8360/8352/85236/3017/653604/8335/8358/8351/8334/333932/554313/8355/8359/8363/8366
Group4	G74470	REACTOME_CONDENSATION_OF_PROPHASE_CHROMOSOMES	REACTOME_CONDENSATION_OF_PROPHASE_CHROMOSOMES	68	-0.567643	-2.49819	2.06877e-09	1.92714e-07	1.47913e-07	3280	tags=57%, list=20%, signal=46%	8354/126961/8338/94239/8357/8349/8968/128312/8348/8346/8356/3015/55766/8345/121504/79648/54892/8353/8368/8340/8365/8294/8331/8360/8352/85236/891/3017/653604/8335/8358/8351/8334/333932/554313/8355/8359/8363/8366
Group4	G74461	REACTOME_CONDENSATION_OF_PROPHASE_CHROMOSOMES	REACTOME_CONDENSATION_OF_PROPHASE_CHROMOSOMES	68	-0.75664	-3.22608	1e-10	2.47143e-09	1.89903e-09	2482	tags=76%, list=15%, signal=65%	8354/3013/6418/10592/8970/121504/29781/8343/8341/3015/8338/3018/8342/8339/8344/55766/8347/8357/8968/79648/8356/8349/8364/128312/94239/8360/8348/5347/8346/891/54892/8352/8345/653604/85236/8368/8334/8353/3017/8331/8340/8351/8365/8335/8355/8358/554313/333932/8363/8294/8359/8366
Group4	G74461	REACTOME_ASSEMBLY_OF_THE_ORC_COMPLEX_AT_THE_ORIGIN_OF_REPLICATION	REACTOME_ASSEMBLY_OF_THE_ORC_COMPLEX_AT_THE_ORIGIN_OF_REPLICATION	64	-0.75629	-3.17847	1e-10	2.47143e-09	1.89903e-09	2482	tags=73%, list=15%, signal=63%	8354/3013/8970/121504/4998/8343/8341/3015/8338/3018/8342/8339/8344/23633/55766/8347/8357/8968/8356/8349/8364/128312/94239/8360/8348/8346/8352/8345/653604/85236/8368/8334/8353/3017/8331/8340/8351/8365/8335/8355/8358/554313/333932/8363/8294/8359/8366
Group4	G74461	REACTOME_DNA_METHYLATION	REACTOME_DNA_METHYLATION	59	-0.768426	-3.17593	1e-10	2.47143e-09	1.89903e-09	2482	tags=78%, list=15%, signal=67%	8354/3013/8970/121504/8343/8341/29128/3015/8338/3018/8342/8339/8344/55766/8347/8357/8968/8356/8349/8364/128312/94239/8360/8348/8346/8352/8345/653604/85236/8368/8334/8353/3017/8331/8340/8351/8365/8335/8355/8358/554313/333932/8363/8294/8359/8366
Group4	G74461	REACTOME_ACTIVATED_PKN1_STIMULATES_TRANSCRIPTION_OF_AR_ANDROGEN_RECEPTOR_REGULATED_GENES_KLK2_AND_KLK3	REACTOME_ACTIVATED_PKN1_STIMULATES_TRANSCRIPTION_OF_AR_ANDROGEN_RECEPTOR_REGULATED_GENES_KLK2_AND_KLK3	60	-0.764465	-3.16306	1e-10	2.47143e-09	1.89903e-09	2482	tags=77%, list=15%, signal=66%	8354/3013/8970/121504/8343/8341/3015/8338/3018/8342/8339/8344/55766/8347/5585/8357/8968/8356/8349/8364/128312/94239/8360/8348/8346/8352/8345/653604/85236/8368/8334/8353/3017/8331/8340/8351/8365/8335/8355/8358/554313/333932/8363/8294/8359/8366
Group4	G74461	REACTOME_SIRT1_NEGATIVELY_REGULATES_RRNA_EXPRESSION	REACTOME_SIRT1_NEGATIVELY_REGULATES_RRNA_EXPRESSION	63	-0.728762	-3.04131	1e-10	2.47143e-09	1.89903e-09	2482	tags=73%, list=15%, signal=62%	8354/3013/8970/121504/6908/8343/8341/3015/8338/3018/8342/8339/8344/55766/8347/8357/8968/8356/8349/8364/128312/94239/8360/8348/8346/8352/8345/653604/85236/8368/8334/8353/3017/8331/8340/8351/8365/8335/8355/8358/554313/333932/8363/8294/8359/8366
Group4	G74464	REACTOME_ACTIVATED_PKN1_STIMULATES_TRANSCRIPTION_OF_AR_ANDROGEN_RECEPTOR_REGULATED_GENES_KLK2_AND_KLK3	REACTOME_ACTIVATED_PKN1_STIMULATES_TRANSCRIPTION_OF_AR_ANDROGEN_RECEPTOR_REGULATED_GENES_KLK2_AND_KLK3	60	-0.713312	-2.94027	1e-10	4.17586e-09	3.20871e-09	2480	tags=68%, list=15%, signal=58%	8341/8344/3014/8347/8339/94239/8364/8338/3015/8356/8968/121504/8357/128312/8348/8345/8346/55766/8349/5585/8368/8340/8352/8331/85236/3017/8353/653604/8365/8360/8294/8335/8351/8358/8355/8334/333932/8363/554313/8359/8366
Group4	G74464	REACTOME_ASSEMBLY_OF_THE_ORC_COMPLEX_AT_THE_ORIGIN_OF_REPLICATION	REACTOME_ASSEMBLY_OF_THE_ORC_COMPLEX_AT_THE_ORIGIN_OF_REPLICATION	64	-0.702592	-2.92678	1e-10	4.17586e-09	3.20871e-09	2480	tags=66%, list=15%, signal=56%	8341/8344/3014/8347/8339/94239/8364/4998/8338/3015/8356/8968/121504/8357/128312/8348/8345/8346/55766/8349/8368/8340/8352/8331/85236/3017/8353/653604/8365/23633/8360/8294/8335/8351/8358/8355/8334/333932/8363/554313/8359/8366
Group4	G74464	REACTOME_DNA_METHYLATION	REACTOME_DNA_METHYLATION	59	-0.706378	-2.90454	1e-10	4.17586e-09	3.20871e-09	2480	tags=69%, list=15%, signal=59%	8341/8344/3014/8347/29128/8339/94239/8364/8338/3015/8356/8968/121504/8357/128312/8348/8345/8346/55766/8349/8368/8340/8352/8331/85236/3017/8353/653604/8365/8360/8294/8335/8351/8358/8355/8334/333932/8363/554313/8359/8366
Group4	G74464	REACTOME_CONDENSATION_OF_PROPHASE_CHROMOSOMES	REACTOME_CONDENSATION_OF_PROPHASE_CHROMOSOMES	68	-0.677352	-2.86542	1e-10	4.17586e-09	3.20871e-09	2480	tags=76%, list=15%, signal=65%	8350/387893/6418/3013/126961/3018/8342/8354/8341/8344/3014/8347/8339/94239/8364/5347/8338/3015/8356/8968/121504/8357/128312/79648/8348/8345/8346/55766/8349/8368/54892/8340/8352/8331/85236/3017/8353/653604/8365/891/8360/8294/8335/8351/8358/8355/8334/333932/8363/554313/8359/8366
Group4	G74464	REACTOME_RHO_GTPASES_ACTIVATE_PKNS	REACTOME_RHO_GTPASES_ACTIVATE_PKNS	87	-0.641234	-2.8451	1e-10	4.17586e-09	3.20871e-09	2480	tags=63%, list=15%, signal=54%	3013/126961/4637/389/3018/8342/8354/8341/8344/4627/3014/103910/8347/2810/8339/94239/8364/8338/995/3015/8356/8968/121504/8357/128312/8348/8345/8346/388/55766/8349/5585/8368/8340/8352/8331/7533/85236/3017/8353/653604/8365/8360/8294/8335/8351/8358/8355/8334/333932/387/8363/554313/8359/8366
Group4	G74457	REACTOME_ACTIVATED_PKN1_STIMULATES_TRANSCRIPTION_OF_AR_ANDROGEN_RECEPTOR_REGULATED_GENES_KLK2_AND_KLK3	REACTOME_ACTIVATED_PKN1_STIMULATES_TRANSCRIPTION_OF_AR_ANDROGEN_RECEPTOR_REGULATED_GENES_KLK2_AND_KLK3	60	-0.698099	-2.81524	1e-10	4.844e-09	3.74316e-09	2787	tags=68%, list=17%, signal=57%	8341/3014/8344/8339/8347/8364/8338/94239/128312/8968/8356/8357/121504/3015/8346/8348/8349/8345/55766/8368/8340/8352/5585/8360/85236/8353/8331/8365/653604/3017/8294/8335/8351/8358/8355/8334/8363/333932/554313/8359/8366
Group4	G74457	REACTOME_ASSEMBLY_OF_THE_ORC_COMPLEX_AT_THE_ORIGIN_OF_REPLICATION	REACTOME_ASSEMBLY_OF_THE_ORC_COMPLEX_AT_THE_ORIGIN_OF_REPLICATION	64	-0.683196	-2.78619	1e-10	4.844e-09	3.74316e-09	2787	tags=66%, list=17%, signal=55%	8341/3014/8344/8339/8347/8364/8338/94239/128312/4998/8968/8356/8357/121504/3015/8346/8348/8349/8345/55766/8368/8340/8352/8360/85236/8353/8331/8365/653604/3017/8294/8335/23633/8351/8358/8355/8334/8363/333932/554313/8359/8366
Group4	G74457	REACTOME_DNA_METHYLATION	REACTOME_DNA_METHYLATION	59	-0.690456	-2.7696	1e-10	4.844e-09	3.74316e-09	2787	tags=69%, list=17%, signal=58%	8341/3014/8344/8339/8347/8364/8338/94239/29128/128312/8968/8356/8357/121504/3015/8346/8348/8349/8345/55766/8368/8340/8352/8360/85236/8353/8331/8365/653604/3017/8294/8335/8351/8358/8355/8334/8363/333932/554313/8359/8366
Group4	G74457	REACTOME_CONDENSATION_OF_PROPHASE_CHROMOSOMES	REACTOME_CONDENSATION_OF_PROPHASE_CHROMOSOMES	68	-0.668579	-2.76487	1e-10	4.844e-09	3.74316e-09	2787	tags=66%, list=17%, signal=55%	8341/3014/6418/8344/8339/8347/8364/5347/8338/94239/128312/8968/8356/8357/121504/3015/8346/8348/79648/8349/8345/55766/8368/54892/8340/8352/8360/85236/8353/8331/8365/653604/3017/8294/8335/891/8351/8358/8355/8334/8363/333932/554313/8359/8366
Group4	G74457	REACTOME_SIRT1_NEGATIVELY_REGULATES_RRNA_EXPRESSION	REACTOME_SIRT1_NEGATIVELY_REGULATES_RRNA_EXPRESSION	63	-0.668312	-2.72914	1e-10	4.844e-09	3.74316e-09	3718	tags=73%, list=22%, signal=57%	8350/3018/6839/8354/8342/8341/3014/8344/8339/8347/8364/6908/8338/94239/128312/8968/8356/8357/121504/3015/8346/8348/8349/8345/55766/8368/8340/8352/8360/85236/8353/8331/8365/653604/3017/8294/8335/8351/8358/8355/8334/8363/333932/554313/8359/8366
Group4	G74487	REACTOME_DNA_METHYLATION	REACTOME_DNA_METHYLATION	59	-0.773624	-3.03647	1e-10	2.422e-09	1.77684e-09	3032	tags=81%, list=18%, signal=67%	8350/3014/3018/8354/8970/8343/3013/29128/94239/8357/8342/8341/8344/3015/8364/8356/8968/121504/55766/8339/8347/8338/8360/128312/8348/8345/8346/8368/8352/8349/653604/8355/8351/8353/8365/85236/8358/8331/8335/8340/8363/8334/3017/8294/333932/8359/554313/8366
Group4	G74487	REACTOME_ASSEMBLY_OF_THE_ORC_COMPLEX_AT_THE_ORIGIN_OF_REPLICATION	REACTOME_ASSEMBLY_OF_THE_ORC_COMPLEX_AT_THE_ORIGIN_OF_REPLICATION	64	-0.75269	-3.01173	1e-10	2.422e-09	1.77684e-09	3032	tags=77%, list=18%, signal=63%	8350/3014/3018/8354/8970/8343/3013/94239/8357/8342/8341/8344/3015/4998/8364/8356/8968/121504/55766/8339/8347/8338/8360/128312/8348/8345/8346/8368/8352/8349/653604/23633/8355/8351/8353/8365/85236/8358/8331/8335/8340/8363/8334/3017/8294/333932/8359/554313/8366
Group4	G74487	REACTOME_CONDENSATION_OF_PROPHASE_CHROMOSOMES	REACTOME_CONDENSATION_OF_PROPHASE_CHROMOSOMES	68	-0.739443	-2.99689	1e-10	2.422e-09	1.77684e-09	3032	tags=78%, list=18%, signal=64%	8350/3014/3018/8354/6418/8970/8343/3013/387893/94239/8357/8342/8341/8344/3015/8364/8356/8968/121504/5347/55766/8339/8347/8338/79648/8360/128312/8348/8345/54892/8346/8368/8352/8349/891/653604/8355/8351/8353/8365/85236/8358/8331/8335/8340/8363/8334/3017/8294/333932/8359/554313/8366
Group4	G74487	REACTOME_ACTIVATED_PKN1_STIMULATES_TRANSCRIPTION_OF_AR_ANDROGEN_RECEPTOR_REGULATED_GENES_KLK2_AND_KLK3	REACTOME_ACTIVATED_PKN1_STIMULATES_TRANSCRIPTION_OF_AR_ANDROGEN_RECEPTOR_REGULATED_GENES_KLK2_AND_KLK3	60	-0.762047	-2.9953	1e-10	2.422e-09	1.77684e-09	3032	tags=80%, list=18%, signal=66%	8350/3014/3018/8354/8970/8343/3013/94239/8357/8342/8341/8344/3015/8364/8356/8968/121504/55766/8339/8347/8338/8360/128312/8348/5585/8345/8346/8368/8352/8349/653604/8355/8351/8353/8365/85236/8358/8331/8335/8340/8363/8334/3017/8294/333932/8359/554313/8366
Group4	G74487	REACTOME_SIRT1_NEGATIVELY_REGULATES_RRNA_EXPRESSION	REACTOME_SIRT1_NEGATIVELY_REGULATES_RRNA_EXPRESSION	63	-0.74308	-2.94723	1e-10	2.422e-09	1.77684e-09	3032	tags=76%, list=18%, signal=63%	8350/3014/3018/8354/8970/8343/6908/3013/94239/8357/8342/8341/8344/3015/8364/8356/8968/121504/55766/8339/8347/8338/8360/128312/8348/8345/8346/8368/8352/8349/653604/8355/8351/8353/8365/85236/8358/8331/8335/8340/8363/8334/3017/8294/333932/8359/554313/8366
Group4	G74489	REACTOME_RHO_GTPASES_ACTIVATE_PKNS	REACTOME_RHO_GTPASES_ACTIVATE_PKNS	87	-0.674667	-3.07888	1e-10	3.18684e-09	2.33241e-09	3385	tags=63%, list=20%, signal=51%	94239/3018/4637/8364/8339/126961/8341/8347/8344/3013/3014/103910/8342/389/2810/8354/8338/995/3015/8348/8968/121504/8345/55766/4627/8349/5585/128312/388/8346/8357/7533/8356/8331/3017/8368/8352/8365/8340/8353/85236/8360/8351/8294/8334/8335/653604/8358/387/8355/554313/8363/333932/8359/8366
Group4	G74489	REACTOME_ACTIVATED_PKN1_STIMULATES_TRANSCRIPTION_OF_AR_ANDROGEN_RECEPTOR_REGULATED_GENES_KLK2_AND_KLK3	REACTOME_ACTIVATED_PKN1_STIMULATES_TRANSCRIPTION_OF_AR_ANDROGEN_RECEPTOR_REGULATED_GENES_KLK2_AND_KLK3	60	-0.721554	-3.06677	1e-10	3.18684e-09	2.33241e-09	3385	tags=77%, list=20%, signal=61%	94239/3018/8364/8339/126961/8341/8347/8344/3013/3014/8342/8354/8338/3015/8348/8968/121504/8345/55766/8349/5585/128312/8346/8357/8356/8331/3017/8368/8352/8365/8340/8353/85236/8360/8351/8294/8334/8335/653604/8358/8355/554313/8363/333932/8359/8366
Group4	G74489	REACTOME_DNA_METHYLATION	REACTOME_DNA_METHYLATION	59	-0.706303	-2.99693	1e-10	3.18684e-09	2.33241e-09	3385	tags=78%, list=20%, signal=62%	94239/3018/8364/8339/126961/29128/8341/8347/8344/3013/3014/8342/8354/8338/3015/8348/8968/121504/8345/55766/8349/128312/8346/8357/8356/8331/3017/8368/8352/8365/8340/8353/85236/8360/8351/8294/8334/8335/653604/8358/8355/554313/8363/333932/8359/8366
Group4	G74489	REACTOME_ASSEMBLY_OF_THE_ORC_COMPLEX_AT_THE_ORIGIN_OF_REPLICATION	REACTOME_ASSEMBLY_OF_THE_ORC_COMPLEX_AT_THE_ORIGIN_OF_REPLICATION	64	-0.700026	-2.98551	1e-10	3.18684e-09	2.33241e-09	3385	tags=73%, list=20%, signal=59%	94239/3018/8364/8339/126961/8341/8347/8344/3013/3014/8342/4998/8354/8338/3015/8348/8968/121504/8345/55766/8349/128312/8346/8357/8356/8331/3017/23633/8368/8352/8365/8340/8353/85236/8360/8351/8294/8334/8335/653604/8358/8355/554313/8363/333932/8359/8366
Group4	G74489	REACTOME_CONDENSATION_OF_PROPHASE_CHROMOSOMES	REACTOME_CONDENSATION_OF_PROPHASE_CHROMOSOMES	68	-0.684586	-2.96859	1e-10	3.18684e-09	2.33241e-09	3039	tags=72%, list=18%, signal=59%	94239/3018/8364/8339/126961/8341/8347/8344/3013/3014/8342/8354/8338/3015/79648/5347/8348/8968/121504/8345/55766/8349/128312/8346/8357/8356/8331/3017/891/8368/8352/54892/8365/8340/8353/85236/8360/8351/8294/8334/8335/653604/8358/8355/554313/8363/333932/8359/8366
Group4	G74452	REACTOME_CONDENSATION_OF_PROPHASE_CHROMOSOMES	REACTOME_CONDENSATION_OF_PROPHASE_CHROMOSOMES	68	-0.713076	-3.11912	1e-10	2.422e-09	1.82737e-09	3181	tags=75%, list=19%, signal=61%	8970/8344/8343/10592/3013/8341/8347/8339/6418/8342/121504/8338/94239/8367/3018/3015/8968/8368/79648/8348/8364/8356/8349/128312/8345/3017/8357/8346/8352/8351/85236/8360/8340/891/5347/8334/55766/8335/8331/653604/8353/8363/54892/8358/8365/8294/8355/333932/554313/8366/8359
Group4	G74452	REACTOME_DNA_METHYLATION	REACTOME_DNA_METHYLATION	59	-0.735669	-3.10738	1e-10	2.422e-09	1.82737e-09	3275	tags=78%, list=20%, signal=63%	29128/8970/8344/8343/3013/8341/8347/8339/8342/121504/8338/94239/8367/3018/3015/8968/8368/8348/8364/8356/8349/128312/8345/3017/8357/8346/8352/8351/85236/8360/8340/8334/55766/8335/8331/653604/8353/8363/8358/8365/8294/8355/333932/554313/8366/8359
Group4	G74452	REACTOME_ASSEMBLY_OF_THE_ORC_COMPLEX_AT_THE_ORIGIN_OF_REPLICATION	REACTOME_ASSEMBLY_OF_THE_ORC_COMPLEX_AT_THE_ORIGIN_OF_REPLICATION	64	-0.712443	-3.06292	1e-10	2.422e-09	1.82737e-09	3181	tags=73%, list=19%, signal=60%	8970/8344/8343/3013/8341/8347/8339/8342/121504/8338/94239/8367/3018/3015/8968/8368/4998/8348/8364/8356/8349/128312/8345/3017/8357/8346/8352/8351/23633/85236/8360/8340/8334/55766/8335/8331/653604/8353/8363/8358/8365/8294/8355/333932/554313/8366/8359
Group4	G74452	REACTOME_SIRT1_NEGATIVELY_REGULATES_RRNA_EXPRESSION	REACTOME_SIRT1_NEGATIVELY_REGULATES_RRNA_EXPRESSION	63	-0.709473	-3.05411	1e-10	2.422e-09	1.82737e-09	3181	tags=73%, list=19%, signal=59%	8970/8344/8343/3013/8341/8347/8339/8342/121504/8338/94239/8367/3018/3015/6908/8968/8368/8348/8364/8356/8349/128312/8345/3017/8357/8346/8352/8351/85236/8360/8340/8334/55766/8335/8331/653604/8353/8363/8358/8365/8294/8355/333932/554313/8366/8359
Group4	G74452	REACTOME_ACTIVATED_PKN1_STIMULATES_TRANSCRIPTION_OF_AR_ANDROGEN_RECEPTOR_REGULATED_GENES_KLK2_AND_KLK3	REACTOME_ACTIVATED_PKN1_STIMULATES_TRANSCRIPTION_OF_AR_ANDROGEN_RECEPTOR_REGULATED_GENES_KLK2_AND_KLK3	60	-0.72184	-3.05171	1e-10	2.422e-09	1.82737e-09	3181	tags=77%, list=19%, signal=62%	8970/8344/8343/3013/8341/8347/8339/8342/121504/8338/94239/8367/3018/3015/8968/8368/8348/5585/8364/8356/8349/128312/8345/3017/8357/8346/8352/8351/85236/8360/8340/8334/55766/8335/8331/653604/8353/8363/8358/8365/8294/8355/333932/554313/8366/8359
Group4	G74482	REACTOME_DNA_METHYLATION	REACTOME_DNA_METHYLATION	59	-0.788767	-3.24158	1e-10	2.1625e-09	1.6203e-09	2625	tags=80%, list=16%, signal=67%	29128/8970/8344/3014/8343/121504/8367/3013/8341/3018/8342/94239/8338/8339/8347/3015/8968/8356/8364/8348/8368/128312/8349/8346/8345/55766/8357/8352/3017/8360/85236/8351/653604/8340/8363/8331/8334/8335/8353/8365/8294/8358/8355/333932/554313/8366/8359
Group4	G74482	REACTOME_CONDENSATION_OF_PROPHASE_CHROMOSOMES	REACTOME_CONDENSATION_OF_PROPHASE_CHROMOSOMES	68	-0.756541	-3.21554	1e-10	2.1625e-09	1.6203e-09	2619	tags=76%, list=16%, signal=65%	8970/8344/3014/6418/10592/8343/121504/8367/3013/8341/3018/8342/94239/8338/8339/79648/8347/3015/8968/8356/8364/8348/8368/128312/8349/8346/8345/55766/8357/8352/3017/5347/8360/85236/8351/653604/8340/8363/54892/8331/8334/8335/891/8353/8365/8294/8358/8355/333932/554313/8366/8359
Group4	G74482	REACTOME_ASSEMBLY_OF_THE_ORC_COMPLEX_AT_THE_ORIGIN_OF_REPLICATION	REACTOME_ASSEMBLY_OF_THE_ORC_COMPLEX_AT_THE_ORIGIN_OF_REPLICATION	64	-0.766431	-3.19696	1e-10	2.1625e-09	1.6203e-09	2619	tags=75%, list=16%, signal=64%	8970/8344/3014/8343/121504/8367/3013/8341/3018/8342/94239/8338/8339/8347/3015/8968/8356/4998/8364/8348/8368/128312/8349/8346/8345/55766/8357/23633/8352/3017/8360/85236/8351/653604/8340/8363/8331/8334/8335/8353/8365/8294/8358/8355/333932/554313/8366/8359
Group4	G74482	REACTOME_ACTIVATED_PKN1_STIMULATES_TRANSCRIPTION_OF_AR_ANDROGEN_RECEPTOR_REGULATED_GENES_KLK2_AND_KLK3	REACTOME_ACTIVATED_PKN1_STIMULATES_TRANSCRIPTION_OF_AR_ANDROGEN_RECEPTOR_REGULATED_GENES_KLK2_AND_KLK3	60	-0.774573	-3.19277	1e-10	2.1625e-09	1.6203e-09	2619	tags=78%, list=16%, signal=66%	8970/8344/3014/8343/121504/8367/3013/8341/3018/8342/94239/8338/8339/8347/3015/8968/8356/8364/8348/8368/128312/8349/5585/8346/8345/55766/8357/8352/3017/8360/85236/8351/653604/8340/8363/8331/8334/8335/8353/8365/8294/8358/8355/333932/554313/8366/8359
Group4	G74482	REACTOME_SIRT1_NEGATIVELY_REGULATES_RRNA_EXPRESSION	REACTOME_SIRT1_NEGATIVELY_REGULATES_RRNA_EXPRESSION	63	-0.754345	-3.14448	1e-10	2.1625e-09	1.6203e-09	2619	tags=75%, list=16%, signal=63%	8970/8344/3014/8343/121504/8367/3013/8341/3018/8342/94239/8338/6908/8339/8347/3015/8968/8356/8364/8348/8368/128312/8349/8346/8345/55766/8357/8352/3017/8360/85236/8351/653604/8340/8363/8331/8334/8335/8353/8365/8294/8358/8355/333932/554313/8366/8359
Group4	G74484	REACTOME_RHO_GTPASES_ACTIVATE_PKNS	REACTOME_RHO_GTPASES_ACTIVATE_PKNS	87	-0.629338	-2.96401	1e-10	7.56875e-09	5.66447e-09	3626	tags=60%, list=22%, signal=47%	8341/8347/8339/3018/8344/8338/8342/3014/4637/8364/103910/2810/995/8968/8354/389/3015/8348/8349/8346/5585/8357/128312/8345/121504/4627/388/55766/8356/7533/8331/3017/8368/8340/8294/85236/8365/8353/8352/8335/8360/8351/8334/8358/653604/387/8355/333932/554313/8363/8359/8366
Group4	G74484	REACTOME_ACTIVATED_PKN1_STIMULATES_TRANSCRIPTION_OF_AR_ANDROGEN_RECEPTOR_REGULATED_GENES_KLK2_AND_KLK3	REACTOME_ACTIVATED_PKN1_STIMULATES_TRANSCRIPTION_OF_AR_ANDROGEN_RECEPTOR_REGULATED_GENES_KLK2_AND_KLK3	60	-0.676011	-2.9379	1e-10	7.56875e-09	5.66447e-09	3950	tags=75%, list=24%, signal=58%	94239/126961/8341/8347/8339/3018/8344/8338/8342/3014/8364/8968/8354/3015/8348/8349/8346/5585/8357/128312/8345/121504/55766/8356/8331/3017/8368/8340/8294/85236/8365/8353/8352/8335/8360/8351/8334/8358/653604/8355/333932/554313/8363/8359/8366
Group4	G74484	REACTOME_CONDENSATION_OF_PROPHASE_CHROMOSOMES	REACTOME_CONDENSATION_OF_PROPHASE_CHROMOSOMES	68	-0.645325	-2.87426	1e-10	7.56875e-09	5.66447e-09	1925	tags=54%, list=11%, signal=48%	8968/8354/5347/3015/8348/8349/8346/79648/8357/128312/8345/121504/55766/8356/54892/8331/3017/8368/8340/8294/85236/891/8365/8353/8352/8335/8360/8351/8334/8358/653604/8355/333932/554313/8363/8359/8366
Group4	G74484	REACTOME_ASSEMBLY_OF_THE_ORC_COMPLEX_AT_THE_ORIGIN_OF_REPLICATION	REACTOME_ASSEMBLY_OF_THE_ORC_COMPLEX_AT_THE_ORIGIN_OF_REPLICATION	64	-0.643987	-2.81684	1e-10	7.56875e-09	5.66447e-09	3950	tags=72%, list=24%, signal=55%	94239/126961/8341/8347/8339/3018/8344/8338/8342/3014/8364/4998/8968/8354/3015/8348/8349/8346/8357/128312/8345/121504/55766/8356/23633/8331/3017/8368/8340/8294/85236/8365/8353/8352/8335/8360/8351/8334/8358/653604/8355/333932/554313/8363/8359/8366
Group4	G74484	REACTOME_DNA_METHYLATION	REACTOME_DNA_METHYLATION	59	-0.648061	-2.78375	1e-10	7.56875e-09	5.66447e-09	3950	tags=76%, list=24%, signal=59%	94239/126961/8341/8347/8339/3018/8344/8338/8342/29128/3014/8364/8968/8354/3015/8348/8349/8346/8357/128312/8345/121504/55766/8356/8331/3017/8368/8340/8294/85236/8365/8353/8352/8335/8360/8351/8334/8358/653604/8355/333932/554313/8363/8359/8366
Group4	G74459	REACTOME_CONDENSATION_OF_PROPHASE_CHROMOSOMES	REACTOME_CONDENSATION_OF_PROPHASE_CHROMOSOMES	68	-0.745524	-3.10439	1e-10	2.1625e-09	1.60526e-09	2089	tags=71%, list=12%, signal=62%	3018/10592/8341/8342/3013/8339/8343/3015/8356/8338/8347/79648/94239/6418/8367/8968/8368/8348/8345/55766/128312/8357/8364/8352/8349/8360/3017/8351/8346/653604/8334/891/85236/8363/8335/5347/8340/8353/8331/54892/8355/8358/8365/8294/554313/8366/333932/8359
Group4	G74459	REACTOME_SIRT1_NEGATIVELY_REGULATES_RRNA_EXPRESSION	REACTOME_SIRT1_NEGATIVELY_REGULATES_RRNA_EXPRESSION	63	-0.75001	-3.08199	1e-10	2.1625e-09	1.60526e-09	2089	tags=68%, list=12%, signal=60%	3018/8341/8342/3013/8339/8343/6908/3015/8356/8338/8347/94239/8367/8968/8368/8348/8345/55766/128312/8357/8364/8352/8349/8360/3017/8351/8346/653604/8334/85236/8363/8335/8340/8353/8331/8355/8358/8365/8294/554313/8366/333932/8359
Group4	G74459	REACTOME_ACTIVATED_PKN1_STIMULATES_TRANSCRIPTION_OF_AR_ANDROGEN_RECEPTOR_REGULATED_GENES_KLK2_AND_KLK3	REACTOME_ACTIVATED_PKN1_STIMULATES_TRANSCRIPTION_OF_AR_ANDROGEN_RECEPTOR_REGULATED_GENES_KLK2_AND_KLK3	60	-0.756042	-3.06899	1e-10	2.1625e-09	1.60526e-09	2089	tags=72%, list=12%, signal=63%	3018/8341/8342/3013/8339/8343/3015/8356/8338/8347/94239/8367/8968/8368/8348/8345/55766/128312/8357/8364/8352/8349/5585/8360/3017/8351/8346/653604/8334/85236/8363/8335/8340/8353/8331/8355/8358/8365/8294/554313/8366/333932/8359
Group4	G74459	REACTOME_ASSEMBLY_OF_THE_ORC_COMPLEX_AT_THE_ORIGIN_OF_REPLICATION	REACTOME_ASSEMBLY_OF_THE_ORC_COMPLEX_AT_THE_ORIGIN_OF_REPLICATION	64	-0.742599	-3.06843	1e-10	2.1625e-09	1.60526e-09	2089	tags=69%, list=12%, signal=60%	3018/8341/8342/3013/8339/8343/3015/8356/8338/8347/94239/8367/8968/8368/8348/8345/55766/128312/8357/4998/8364/8352/8349/8360/3017/8351/8346/23633/653604/8334/85236/8363/8335/8340/8353/8331/8355/8358/8365/8294/554313/8366/333932/8359
Group4	G74459	REACTOME_DNA_METHYLATION	REACTOME_DNA_METHYLATION	59	-0.755447	-3.05051	1e-10	2.1625e-09	1.60526e-09	2089	tags=71%, list=12%, signal=63%	3018/8341/8342/3013/8339/8343/3015/8356/8338/8347/94239/8367/8968/8368/8348/8345/55766/128312/8357/8364/8352/8349/8360/3017/8351/8346/653604/8334/85236/8363/8335/8340/8353/8331/8355/8358/8365/8294/554313/8366/333932/8359
Group4	G74462	REACTOME_ACTIVATED_PKN1_STIMULATES_TRANSCRIPTION_OF_AR_ANDROGEN_RECEPTOR_REGULATED_GENES_KLK2_AND_KLK3	REACTOME_ACTIVATED_PKN1_STIMULATES_TRANSCRIPTION_OF_AR_ANDROGEN_RECEPTOR_REGULATED_GENES_KLK2_AND_KLK3	60	-0.704381	-2.89089	1e-10	4.65769e-09	3.62753e-09	3266	tags=73%, list=19%, signal=59%	8341/3013/8344/8339/94239/8354/8364/8347/8342/3014/8338/8968/3015/8357/8348/8356/121504/55766/8345/128312/8346/5585/8349/8368/8294/8352/8331/3017/85236/8340/8360/8365/8353/8335/8351/653604/8334/8358/8363/8355/554313/333932/8359/8366
Group4	G74462	REACTOME_ASSEMBLY_OF_THE_ORC_COMPLEX_AT_THE_ORIGIN_OF_REPLICATION	REACTOME_ASSEMBLY_OF_THE_ORC_COMPLEX_AT_THE_ORIGIN_OF_REPLICATION	64	-0.693749	-2.88803	1e-10	4.65769e-09	3.62753e-09	3266	tags=70%, list=19%, signal=57%	8341/3013/8344/8339/94239/8354/8364/8347/8342/3014/8338/8968/3015/8357/4998/8348/8356/121504/55766/8345/128312/8346/8349/23633/8368/8294/8352/8331/3017/85236/8340/8360/8365/8353/8335/8351/653604/8334/8358/8363/8355/554313/333932/8359/8366
Group4	G74462	REACTOME_RHO_GTPASES_ACTIVATE_PKNS	REACTOME_RHO_GTPASES_ACTIVATE_PKNS	87	-0.64496	-2.86694	1e-10	4.65769e-09	3.62753e-09	3684	tags=63%, list=22%, signal=50%	3018/126961/4637/8341/3013/8344/8339/94239/8354/8364/389/8347/8342/103910/3014/8338/2810/4627/8968/995/3015/8357/8348/8356/121504/55766/8345/128312/8346/388/5585/8349/7533/8368/8294/8352/8331/3017/85236/8340/8360/8365/8353/8335/8351/653604/8334/8358/8363/8355/387/554313/333932/8359/8366
Group4	G74462	REACTOME_DNA_METHYLATION	REACTOME_DNA_METHYLATION	59	-0.695829	-2.85154	1e-10	4.65769e-09	3.62753e-09	3266	tags=75%, list=19%, signal=60%	8341/3013/8344/8339/94239/8354/8364/8347/8342/3014/8338/29128/8968/3015/8357/8348/8356/121504/55766/8345/128312/8346/8349/8368/8294/8352/8331/3017/85236/8340/8360/8365/8353/8335/8351/653604/8334/8358/8363/8355/554313/333932/8359/8366
Group4	G74462	REACTOME_CONDENSATION_OF_PROPHASE_CHROMOSOMES	REACTOME_CONDENSATION_OF_PROPHASE_CHROMOSOMES	68	-0.662767	-2.80487	1e-10	4.65769e-09	3.62753e-09	3266	tags=69%, list=19%, signal=56%	8341/3013/8344/8339/94239/8354/8364/8347/8342/3014/8338/8968/5347/3015/8357/8348/8356/121504/79648/55766/8345/128312/8346/8349/8368/8294/8352/54892/8331/3017/85236/8340/8360/8365/8353/8335/891/8351/653604/8334/8358/8363/8355/554313/333932/8359/8366
Group4	G74488	REACTOME_DNA_METHYLATION	REACTOME_DNA_METHYLATION	59	-0.766025	-3.1725	1e-10	2.12456e-09	1.58633e-09	2616	tags=76%, list=16%, signal=65%	29128/3015/8970/8344/8341/3013/94239/8339/8343/8342/3018/8338/8367/8968/8347/8357/8364/8356/8368/8352/8348/8360/8349/8334/8345/128312/8351/55766/3017/8363/8346/653604/85236/8340/8335/8331/8353/8355/8358/333932/8294/8365/8366/554313/8359
Group4	G74488	REACTOME_CONDENSATION_OF_PROPHASE_CHROMOSOMES	REACTOME_CONDENSATION_OF_PROPHASE_CHROMOSOMES	68	-0.744084	-3.14791	1e-10	2.12456e-09	1.58633e-09	2356	tags=72%, list=14%, signal=62%	8970/8344/6418/8341/3013/10592/94239/8339/8343/8342/3018/8338/8367/8968/79648/8347/8357/8364/8356/8368/8352/8348/8360/8349/8334/8345/128312/8351/55766/891/3017/8363/8346/653604/85236/5347/8340/8335/8331/8353/8355/8358/54892/333932/8294/8365/8366/554313/8359
Group4	G74488	REACTOME_ACTIVATED_PKN1_STIMULATES_TRANSCRIPTION_OF_AR_ANDROGEN_RECEPTOR_REGULATED_GENES_KLK2_AND_KLK3	REACTOME_ACTIVATED_PKN1_STIMULATES_TRANSCRIPTION_OF_AR_ANDROGEN_RECEPTOR_REGULATED_GENES_KLK2_AND_KLK3	60	-0.754353	-3.13203	1e-10	2.12456e-09	1.58633e-09	2356	tags=73%, list=14%, signal=63%	8970/8344/8341/3013/94239/8339/8343/8342/3018/8338/8367/8968/8347/8357/8364/8356/5585/8368/8352/8348/8360/8349/8334/8345/128312/8351/55766/3017/8363/8346/653604/85236/8340/8335/8331/8353/8355/8358/333932/8294/8365/8366/554313/8359
Group4	G74488	REACTOME_SIRT1_NEGATIVELY_REGULATES_RRNA_EXPRESSION	REACTOME_SIRT1_NEGATIVELY_REGULATES_RRNA_EXPRESSION	63	-0.744113	-3.11427	1e-10	2.12456e-09	1.58633e-09	2356	tags=70%, list=14%, signal=60%	8970/8344/8341/6908/3013/94239/8339/8343/8342/3018/8338/8367/8968/8347/8357/8364/8356/8368/8352/8348/8360/8349/8334/8345/128312/8351/55766/3017/8363/8346/653604/85236/8340/8335/8331/8353/8355/8358/333932/8294/8365/8366/554313/8359
Group4	G74488	REACTOME_ASSEMBLY_OF_THE_ORC_COMPLEX_AT_THE_ORIGIN_OF_REPLICATION	REACTOME_ASSEMBLY_OF_THE_ORC_COMPLEX_AT_THE_ORIGIN_OF_REPLICATION	64	-0.742373	-3.11179	1e-10	2.12456e-09	1.58633e-09	2356	tags=70%, list=14%, signal=61%	8970/8344/8341/3013/94239/8339/8343/8342/3018/8338/8367/8968/8347/8357/8364/8356/8368/8352/8348/8360/4998/8349/8334/8345/128312/8351/23633/55766/3017/8363/8346/653604/85236/8340/8335/8331/8353/8355/8358/333932/8294/8365/8366/554313/8359
Group4	G74479	REACTOME_DNA_METHYLATION	REACTOME_DNA_METHYLATION	59	-0.723459	-2.87188	1e-10	3.0275e-09	2.36316e-09	2310	tags=71%, list=14%, signal=62%	8344/8970/3018/8339/29128/8342/8364/94239/8357/8338/8968/8347/121504/3015/8356/8368/128312/8360/8346/8349/8348/55766/8345/8352/85236/8353/8340/8335/8365/8351/3017/653604/8363/8331/8334/8294/8358/8355/333932/554313/8359/8366
Group4	G74479	REACTOME_ACTIVATED_PKN1_STIMULATES_TRANSCRIPTION_OF_AR_ANDROGEN_RECEPTOR_REGULATED_GENES_KLK2_AND_KLK3	REACTOME_ACTIVATED_PKN1_STIMULATES_TRANSCRIPTION_OF_AR_ANDROGEN_RECEPTOR_REGULATED_GENES_KLK2_AND_KLK3	60	-0.715969	-2.85671	1e-10	3.0275e-09	2.36316e-09	2310	tags=67%, list=14%, signal=58%	3018/8339/8342/8364/94239/8357/8338/8968/8347/121504/3015/8356/8368/128312/8360/8346/8349/8348/5585/55766/8345/8352/85236/8353/8340/8335/8365/8351/3017/653604/8363/8331/8334/8294/8358/8355/333932/554313/8359/8366
Group4	G74479	REACTOME_CONDENSATION_OF_PROPHASE_CHROMOSOMES	REACTOME_CONDENSATION_OF_PROPHASE_CHROMOSOMES	68	-0.695136	-2.84129	1e-10	3.0275e-09	2.36316e-09	3260	tags=74%, list=19%, signal=59%	8341/3014/10592/387893/8344/8970/3018/8339/6418/8342/8364/94239/8357/8338/8968/8347/121504/3015/8356/5347/8368/128312/8360/8346/8349/8348/54892/79648/55766/8345/8352/85236/8353/8340/891/8335/8365/8351/3017/653604/8363/8331/8334/8294/8358/8355/333932/554313/8359/8366
Group4	G74479	REACTOME_ASSEMBLY_OF_THE_ORC_COMPLEX_AT_THE_ORIGIN_OF_REPLICATION	REACTOME_ASSEMBLY_OF_THE_ORC_COMPLEX_AT_THE_ORIGIN_OF_REPLICATION	64	-0.704767	-2.83286	1e-10	3.0275e-09	2.36316e-09	2310	tags=64%, list=14%, signal=55%	3018/8339/8342/8364/94239/8357/8338/8968/8347/4998/121504/3015/8356/8368/128312/8360/8346/8349/8348/55766/8345/23633/8352/85236/8353/8340/8335/8365/8351/3017/653604/8363/8331/8334/8294/8358/8355/333932/554313/8359/8366
Group4	G74479	REACTOME_ERCC6_CSB_AND_EHMT2_G9A_POSITIVELY_REGULATE_RRNA_EXPRESSION	REACTOME_ERCC6_CSB_AND_EHMT2_G9A_POSITIVELY_REGULATE_RRNA_EXPRESSION	71	-0.676079	-2.79275	1e-10	3.0275e-09	2.36316e-09	2103	tags=59%, list=13%, signal=52%	3018/8339/54815/8342/8364/5928/94239/8357/8338/8968/8347/121504/3015/8356/8368/128312/8360/8346/8349/8348/11335/55766/8345/8352/85236/8353/8340/8335/8365/8351/3017/653604/8363/8331/8334/8294/8358/8355/333932/554313/8359/8366
Group4	G74507	REACTOME_ASSEMBLY_OF_THE_ORC_COMPLEX_AT_THE_ORIGIN_OF_REPLICATION	REACTOME_ASSEMBLY_OF_THE_ORC_COMPLEX_AT_THE_ORIGIN_OF_REPLICATION	64	-0.729366	-3.10301	1e-10	2.81628e-09	2.17381e-09	2581	tags=70%, list=15%, signal=60%	3018/3013/3014/8342/8344/8341/94239/8339/8347/8338/121504/8364/4998/8968/3015/8356/8348/128312/8345/8357/8346/55766/8349/8368/23633/8352/3017/85236/8340/8331/653604/8360/8353/8351/8335/8365/8294/8334/8358/8355/8363/554313/333932/8359/8366
Group4	G74507	REACTOME_ACTIVATED_PKN1_STIMULATES_TRANSCRIPTION_OF_AR_ANDROGEN_RECEPTOR_REGULATED_GENES_KLK2_AND_KLK3	REACTOME_ACTIVATED_PKN1_STIMULATES_TRANSCRIPTION_OF_AR_ANDROGEN_RECEPTOR_REGULATED_GENES_KLK2_AND_KLK3	60	-0.741683	-3.07754	1e-10	2.81628e-09	2.17381e-09	2581	tags=73%, list=15%, signal=62%	3018/3013/3014/8342/8344/8341/94239/8339/8347/8338/121504/8364/8968/3015/8356/8348/128312/8345/8357/8346/55766/8349/5585/8368/8352/3017/85236/8340/8331/653604/8360/8353/8351/8335/8365/8294/8334/8358/8355/8363/554313/333932/8359/8366
Group4	G74507	REACTOME_CONDENSATION_OF_PROPHASE_CHROMOSOMES	REACTOME_CONDENSATION_OF_PROPHASE_CHROMOSOMES	68	-0.705574	-3.05095	1e-10	2.81628e-09	2.17381e-09	2581	tags=69%, list=15%, signal=59%	3018/3013/3014/8342/8344/8341/94239/8339/8347/8338/121504/79648/8364/8968/3015/8356/5347/8348/128312/8345/8357/8346/55766/8349/8368/54892/8352/3017/85236/8340/891/8331/653604/8360/8353/8351/8335/8365/8294/8334/8358/8355/8363/554313/333932/8359/8366
Group4	G74507	REACTOME_DNA_METHYLATION	REACTOME_DNA_METHYLATION	59	-0.739315	-3.04831	1e-10	2.81628e-09	2.17381e-09	2581	tags=75%, list=15%, signal=63%	3018/3013/3014/29128/8342/8344/8341/94239/8339/8347/8338/121504/8364/8968/3015/8356/8348/128312/8345/8357/8346/55766/8349/8368/8352/3017/85236/8340/8331/653604/8360/8353/8351/8335/8365/8294/8334/8358/8355/8363/554313/333932/8359/8366
Group4	G74507	REACTOME_ERCC6_CSB_AND_EHMT2_G9A_POSITIVELY_REGULATE_RRNA_EXPRESSION	REACTOME_ERCC6_CSB_AND_EHMT2_G9A_POSITIVELY_REGULATE_RRNA_EXPRESSION	71	-0.692434	-3.00638	1e-10	2.81628e-09	2.17381e-09	2581	tags=65%, list=15%, signal=55%	3018/54815/5928/3013/3014/11335/8342/8344/8341/94239/8339/8347/8338/121504/8364/8968/3015/8356/8348/128312/8345/8357/8346/55766/8349/8368/8352/3017/85236/8340/8331/653604/8360/8353/8351/8335/8365/8294/8334/8358/8355/8363/554313/333932/8359/8366
Group4	G74485	REACTOME_ASSEMBLY_OF_THE_ORC_COMPLEX_AT_THE_ORIGIN_OF_REPLICATION	REACTOME_ASSEMBLY_OF_THE_ORC_COMPLEX_AT_THE_ORIGIN_OF_REPLICATION	64	-0.669891	-2.75076	1e-10	4.03667e-09	3.08421e-09	1709	tags=56%, list=10%, signal=51%	121504/8364/8968/94239/8356/128312/8349/8357/8368/8348/8346/4998/8345/3015/8360/55766/8352/85236/23633/8340/3017/8353/8335/653604/8351/8331/8334/8365/8294/8358/8363/8355/554313/333932/8359/8366
Group4	G74485	REACTOME_CONDENSATION_OF_PROPHASE_CHROMOSOMES	REACTOME_CONDENSATION_OF_PROPHASE_CHROMOSOMES	68	-0.657515	-2.75064	1e-10	4.03667e-09	3.08421e-09	1779	tags=69%, list=11%, signal=62%	8341/8344/10592/8342/8339/3018/8338/8347/6418/121504/8364/8968/94239/8356/128312/8349/8357/8368/8348/8346/5347/79648/8345/3015/8360/55766/8352/85236/8340/3017/8353/54892/8335/653604/8351/891/8331/8334/8365/8294/8358/8363/8355/554313/333932/8359/8366
Group4	G74485	REACTOME_DNA_METHYLATION	REACTOME_DNA_METHYLATION	59	-0.682167	-2.74214	1e-10	4.03667e-09	3.08421e-09	1709	tags=59%, list=10%, signal=53%	121504/29128/8364/8968/94239/8356/128312/8349/8357/8368/8348/8346/8345/3015/8360/55766/8352/85236/8340/3017/8353/8335/653604/8351/8331/8334/8365/8294/8358/8363/8355/554313/333932/8359/8366
Group4	G74485	REACTOME_ACTIVATED_PKN1_STIMULATES_TRANSCRIPTION_OF_AR_ANDROGEN_RECEPTOR_REGULATED_GENES_KLK2_AND_KLK3	REACTOME_ACTIVATED_PKN1_STIMULATES_TRANSCRIPTION_OF_AR_ANDROGEN_RECEPTOR_REGULATED_GENES_KLK2_AND_KLK3	60	-0.678682	-2.74188	1e-10	4.03667e-09	3.08421e-09	1709	tags=58%, list=10%, signal=53%	121504/8364/8968/94239/8356/128312/8349/8357/8368/8348/8346/8345/3015/8360/55766/8352/5585/85236/8340/3017/8353/8335/653604/8351/8331/8334/8365/8294/8358/8363/8355/554313/333932/8359/8366
Group4	G74485	REACTOME_SENESCENCE_ASSOCIATED_SECRETORY_PHENOTYPE_SASP	REACTOME_SENESCENCE_ASSOCIATED_SECRETORY_PHENOTYPE_SASP	106	-0.591682	-2.67547	1e-10	4.03667e-09	3.08421e-09	3287	tags=57%, list=20%, signal=46%	8341/8344/1031/29882/8342/1051/8339/3018/6233/7311/8338/8347/246184/1032/6196/3725/121504/8900/8364/1029/8968/94239/8356/128312/6774/8349/8357/1027/8368/8348/8346/27338/8345/3015/8360/55766/8352/890/1017/85236/8340/3017/1019/8353/8335/653604/8351/6195/8331/8334/8365/8294/8358/8363/8355/51529/554313/333932/8359/8366
Group4	G74491	REACTOME_DNA_METHYLATION	REACTOME_DNA_METHYLATION	59	-0.718789	-2.92234	1e-10	3.0275e-09	2.29737e-09	2581	tags=71%, list=15%, signal=60%	8341/8344/8342/3018/8339/8338/8347/29128/121504/94239/8968/8357/8356/8349/128312/3015/8364/8348/8346/8368/8345/55766/8360/8352/85236/3017/8340/653604/8351/8334/8353/8335/8331/8365/8358/8294/8363/8355/333932/554313/8359/8366
Group4	G74491	REACTOME_ASSEMBLY_OF_THE_ORC_COMPLEX_AT_THE_ORIGIN_OF_REPLICATION	REACTOME_ASSEMBLY_OF_THE_ORC_COMPLEX_AT_THE_ORIGIN_OF_REPLICATION	64	-0.706722	-2.9187	1e-10	3.0275e-09	2.29737e-09	2581	tags=67%, list=15%, signal=57%	8341/8344/8342/3018/8339/8338/8347/121504/94239/8968/8357/8356/8349/128312/3015/4998/8364/8348/8346/8368/8345/55766/23633/8360/8352/85236/3017/8340/653604/8351/8334/8353/8335/8331/8365/8358/8294/8363/8355/333932/554313/8359/8366
Group4	G74491	REACTOME_CONDENSATION_OF_PROPHASE_CHROMOSOMES	REACTOME_CONDENSATION_OF_PROPHASE_CHROMOSOMES	68	-0.70064	-2.9166	1e-10	3.0275e-09	2.29737e-09	2581	tags=69%, list=15%, signal=59%	8341/8344/10592/6418/8342/3018/8339/8338/8347/121504/94239/8968/8357/8356/8349/79648/128312/3015/8364/8348/8346/5347/8368/8345/55766/8360/8352/85236/3017/54892/8340/653604/891/8351/8334/8353/8335/8331/8365/8358/8294/8363/8355/333932/554313/8359/8366
Group4	G74491	REACTOME_ACTIVATED_PKN1_STIMULATES_TRANSCRIPTION_OF_AR_ANDROGEN_RECEPTOR_REGULATED_GENES_KLK2_AND_KLK3	REACTOME_ACTIVATED_PKN1_STIMULATES_TRANSCRIPTION_OF_AR_ANDROGEN_RECEPTOR_REGULATED_GENES_KLK2_AND_KLK3	60	-0.713336	-2.91287	1e-10	3.0275e-09	2.29737e-09	2581	tags=70%, list=15%, signal=59%	8341/8344/8342/3018/8339/8338/8347/121504/94239/8968/8357/8356/8349/128312/5585/3015/8364/8348/8346/8368/8345/55766/8360/8352/85236/3017/8340/653604/8351/8334/8353/8335/8331/8365/8358/8294/8363/8355/333932/554313/8359/8366
Group4	G74491	REACTOME_SIRT1_NEGATIVELY_REGULATES_RRNA_EXPRESSION	REACTOME_SIRT1_NEGATIVELY_REGULATES_RRNA_EXPRESSION	63	-0.68596	-2.82072	1e-10	3.0275e-09	2.29737e-09	2581	tags=67%, list=15%, signal=57%	8341/8344/8342/3018/8339/8338/8347/6908/121504/94239/8968/8357/8356/8349/128312/3015/8364/8348/8346/8368/8345/55766/8360/8352/85236/3017/8340/653604/8351/8334/8353/8335/8331/8365/8358/8294/8363/8355/333932/554313/8359/8366
Group4	G74517	REACTOME_DNA_METHYLATION	REACTOME_DNA_METHYLATION	59	-0.744796	-3.04197	1e-10	2.69111e-09	2.06784e-09	2838	tags=76%, list=17%, signal=64%	3013/8354/3018/3014/8344/8341/29128/8342/94239/8339/8347/8338/121504/8968/8364/8356/3015/8357/128312/8348/8346/8345/55766/8349/8368/8360/8352/85236/3017/8340/8351/8353/8335/653604/8365/8331/8294/8334/8358/8355/8363/333932/554313/8359/8366
Group4	G74517	REACTOME_ASSEMBLY_OF_THE_ORC_COMPLEX_AT_THE_ORIGIN_OF_REPLICATION	REACTOME_ASSEMBLY_OF_THE_ORC_COMPLEX_AT_THE_ORIGIN_OF_REPLICATION	64	-0.728122	-3.03354	1e-10	2.69111e-09	2.06784e-09	2838	tags=72%, list=17%, signal=60%	3013/8354/3018/3014/8344/8341/8342/94239/8339/8347/8338/121504/8968/8364/4998/8356/3015/8357/128312/8348/8346/8345/55766/8349/8368/8360/23633/8352/85236/3017/8340/8351/8353/8335/653604/8365/8331/8294/8334/8358/8355/8363/333932/554313/8359/8366
Group4	G74517	REACTOME_ACTIVATED_PKN1_STIMULATES_TRANSCRIPTION_OF_AR_ANDROGEN_RECEPTOR_REGULATED_GENES_KLK2_AND_KLK3	REACTOME_ACTIVATED_PKN1_STIMULATES_TRANSCRIPTION_OF_AR_ANDROGEN_RECEPTOR_REGULATED_GENES_KLK2_AND_KLK3	60	-0.737663	-3.01199	1e-10	2.69111e-09	2.06784e-09	2838	tags=75%, list=17%, signal=63%	3013/8354/3018/3014/8344/8341/8342/94239/8339/8347/8338/121504/8968/8364/8356/3015/8357/128312/8348/8346/8345/5585/55766/8349/8368/8360/8352/85236/3017/8340/8351/8353/8335/653604/8365/8331/8294/8334/8358/8355/8363/333932/554313/8359/8366
Group4	G74517	REACTOME_CONDENSATION_OF_PROPHASE_CHROMOSOMES	REACTOME_CONDENSATION_OF_PROPHASE_CHROMOSOMES	68	-0.710336	-2.99791	1e-10	2.69111e-09	2.06784e-09	3457	tags=78%, list=21%, signal=62%	10592/387893/8343/8970/3013/8354/6418/3018/3014/8344/8341/8342/94239/8339/8347/8338/121504/8968/8364/8356/3015/8357/79648/5347/128312/8348/8346/8345/55766/8349/8368/54892/8360/8352/85236/3017/8340/891/8351/8353/8335/653604/8365/8331/8294/8334/8358/8355/8363/333932/554313/8359/8366
Group4	G74517	REACTOME_SIRT1_NEGATIVELY_REGULATES_RRNA_EXPRESSION	REACTOME_SIRT1_NEGATIVELY_REGULATES_RRNA_EXPRESSION	63	-0.713141	-2.95184	1e-10	2.69111e-09	2.06784e-09	2838	tags=71%, list=17%, signal=60%	3013/8354/3018/3014/8344/8341/6908/8342/94239/8339/8347/8338/121504/8968/8364/8356/3015/8357/128312/8348/8346/8345/55766/8349/8368/8360/8352/85236/3017/8340/8351/8353/8335/653604/8365/8331/8294/8334/8358/8355/8363/333932/554313/8359/8366
Group4	G74530	REACTOME_ACTIVATED_PKN1_STIMULATES_TRANSCRIPTION_OF_AR_ANDROGEN_RECEPTOR_REGULATED_GENES_KLK2_AND_KLK3	REACTOME_ACTIVATED_PKN1_STIMULATES_TRANSCRIPTION_OF_AR_ANDROGEN_RECEPTOR_REGULATED_GENES_KLK2_AND_KLK3	60	-0.66042	-2.89805	1e-10	8.65e-09	6.49624e-09	2561	tags=60%, list=15%, signal=51%	8342/8968/8354/3014/8357/5585/8348/3015/8346/8345/128312/55766/8356/8349/8294/121504/8340/8331/8352/85236/8368/8365/8360/3017/8353/8335/8351/8334/653604/8358/8363/8355/554313/333932/8359/8366
Group4	G74530	REACTOME_RHO_GTPASES_ACTIVATE_PKNS	REACTOME_RHO_GTPASES_ACTIVATE_PKNS	87	-0.618002	-2.89466	1e-10	8.65e-09	6.49624e-09	2653	tags=52%, list=16%, signal=44%	4637/8342/8968/8354/103910/2810/3014/8357/5585/8348/3015/995/389/8346/7533/4627/8345/128312/55766/8356/8349/388/8294/121504/8340/8331/8352/85236/8368/8365/8360/3017/8353/8335/8351/8334/653604/8358/8363/8355/554313/387/333932/8359/8366
Group4	G74530	REACTOME_ASSEMBLY_OF_THE_ORC_COMPLEX_AT_THE_ORIGIN_OF_REPLICATION	REACTOME_ASSEMBLY_OF_THE_ORC_COMPLEX_AT_THE_ORIGIN_OF_REPLICATION	64	-0.630744	-2.81351	1e-10	8.65e-09	6.49624e-09	2561	tags=58%, list=15%, signal=49%	8342/8968/8354/3014/8357/4998/8348/3015/8346/23633/8345/128312/55766/8356/8349/8294/121504/8340/8331/8352/85236/8368/8365/8360/3017/8353/8335/8351/8334/653604/8358/8363/8355/554313/333932/8359/8366
Group4	G74530	REACTOME_CONDENSATION_OF_PROPHASE_CHROMOSOMES	REACTOME_CONDENSATION_OF_PROPHASE_CHROMOSOMES	68	-0.627808	-2.81049	1e-10	8.65e-09	6.49624e-09	2561	tags=57%, list=15%, signal=49%	8342/8968/8354/5347/3014/8357/8348/3015/8346/79648/54892/8345/128312/55766/8356/8349/8294/121504/8340/8331/8352/85236/8368/8365/8360/3017/8353/8335/891/8351/8334/653604/8358/8363/8355/554313/333932/8359/8366
Group4	G74530	REACTOME_DNA_METHYLATION	REACTOME_DNA_METHYLATION	59	-0.63437	-2.77412	1e-10	8.65e-09	6.49624e-09	2561	tags=61%, list=15%, signal=52%	8342/8968/8354/29128/3014/8357/8348/3015/8346/8345/128312/55766/8356/8349/8294/121504/8340/8331/8352/85236/8368/8365/8360/3017/8353/8335/8351/8334/653604/8358/8363/8355/554313/333932/8359/8366
Group4	G74527	REACTOME_ASSEMBLY_OF_THE_ORC_COMPLEX_AT_THE_ORIGIN_OF_REPLICATION	REACTOME_ASSEMBLY_OF_THE_ORC_COMPLEX_AT_THE_ORIGIN_OF_REPLICATION	64	-0.743443	-3.06628	1e-10	2.69111e-09	1.98596e-09	1926	tags=66%, list=11%, signal=58%	3015/8357/3018/8344/4998/8968/8347/94239/8342/8339/8338/8364/8360/121504/8356/128312/55766/8349/8348/23633/8368/8346/8345/8352/85236/8351/8340/8355/8353/8365/8335/8334/8358/8331/3017/8363/653604/8294/333932/554313/8359/8366
Group4	G74527	REACTOME_ACTIVATED_PKN1_STIMULATES_TRANSCRIPTION_OF_AR_ANDROGEN_RECEPTOR_REGULATED_GENES_KLK2_AND_KLK3	REACTOME_ACTIVATED_PKN1_STIMULATES_TRANSCRIPTION_OF_AR_ANDROGEN_RECEPTOR_REGULATED_GENES_KLK2_AND_KLK3	60	-0.748515	-3.04416	1e-10	2.69111e-09	1.98596e-09	1926	tags=68%, list=11%, signal=61%	3015/8357/3018/8344/8968/8347/94239/8342/8339/8338/8364/8360/121504/8356/5585/128312/55766/8349/8348/8368/8346/8345/8352/85236/8351/8340/8355/8353/8365/8335/8334/8358/8331/3017/8363/653604/8294/333932/554313/8359/8366
Group4	G74527	REACTOME_DNA_METHYLATION	REACTOME_DNA_METHYLATION	59	-0.747704	-3.02207	1e-10	2.69111e-09	1.98596e-09	2750	tags=75%, list=16%, signal=63%	8970/8341/8354/29128/3015/8357/3018/8344/8968/8347/94239/8342/8339/8338/8364/8360/121504/8356/128312/55766/8349/8348/8368/8346/8345/8352/85236/8351/8340/8355/8353/8365/8335/8334/8358/8331/3017/8363/653604/8294/333932/554313/8359/8366
Group4	G74527	REACTOME_ERCC6_CSB_AND_EHMT2_G9A_POSITIVELY_REGULATE_RRNA_EXPRESSION	REACTOME_ERCC6_CSB_AND_EHMT2_G9A_POSITIVELY_REGULATE_RRNA_EXPRESSION	71	-0.710904	-3.00687	1e-10	2.69111e-09	1.98596e-09	1926	tags=61%, list=11%, signal=54%	3015/8357/3018/8344/8968/8347/94239/8342/8339/8338/54815/5928/8364/8360/121504/8356/11335/128312/55766/8349/8348/8368/8346/8345/8352/85236/8351/8340/8355/8353/8365/8335/8334/8358/8331/3017/8363/653604/8294/333932/554313/8359/8366
Group4	G74527	REACTOME_CONDENSATION_OF_PROPHASE_CHROMOSOMES	REACTOME_CONDENSATION_OF_PROPHASE_CHROMOSOMES	68	-0.714153	-2.99568	1e-10	2.69111e-09	1.98596e-09	1926	tags=65%, list=11%, signal=58%	3015/8357/3018/8344/8968/8347/94239/8342/8339/8338/8364/8360/121504/8356/5347/128312/55766/8349/8348/8368/8346/891/54892/8345/8352/85236/79648/8351/8340/8355/8353/8365/8335/8334/8358/8331/3017/8363/653604/8294/333932/554313/8359/8366
Group4	G74543	REACTOME_ACTIVATED_PKN1_STIMULATES_TRANSCRIPTION_OF_AR_ANDROGEN_RECEPTOR_REGULATED_GENES_KLK2_AND_KLK3	REACTOME_ACTIVATED_PKN1_STIMULATES_TRANSCRIPTION_OF_AR_ANDROGEN_RECEPTOR_REGULATED_GENES_KLK2_AND_KLK3	60	-0.680508	-2.89688	1e-10	7.12353e-09	5.27554e-09	3787	tags=75%, list=23%, signal=58%	126961/8364/8350/8341/94239/8339/3014/8344/8342/8347/8354/8357/8968/3015/8338/8348/128312/8356/8345/8346/8349/55766/121504/5585/8353/8368/8331/8360/8294/8352/8365/8340/85236/3017/653604/8335/8358/8351/8355/8334/554313/333932/8359/8363/8366
Group4	G74543	REACTOME_ASSEMBLY_OF_THE_ORC_COMPLEX_AT_THE_ORIGIN_OF_REPLICATION	REACTOME_ASSEMBLY_OF_THE_ORC_COMPLEX_AT_THE_ORIGIN_OF_REPLICATION	64	-0.667778	-2.88494	1e-10	7.12353e-09	5.27554e-09	3787	tags=72%, list=23%, signal=56%	126961/8364/8350/8341/94239/8339/3014/8344/8342/4998/8347/8354/8357/8968/3015/8338/8348/128312/8356/8345/8346/8349/55766/121504/8353/8368/23633/8331/8360/8294/8352/8365/8340/85236/3017/653604/8335/8358/8351/8355/8334/554313/333932/8359/8363/8366
Group4	G74543	REACTOME_RHO_GTPASES_ACTIVATE_PKNS	REACTOME_RHO_GTPASES_ACTIVATE_PKNS	87	-0.621267	-2.8559	1e-10	7.12353e-09	5.27554e-09	3787	tags=62%, list=23%, signal=48%	126961/8364/8350/8341/94239/8339/3014/8344/8342/2810/4637/8347/8354/8357/103910/995/8968/3015/8338/8348/389/4627/128312/8356/8345/8346/8349/55766/121504/5585/7533/8353/8368/8331/8360/8294/388/8352/8365/8340/85236/3017/653604/8335/8358/8351/8355/8334/554313/333932/8359/387/8363/8366
Group4	G74543	REACTOME_CONDENSATION_OF_PROPHASE_CHROMOSOMES	REACTOME_CONDENSATION_OF_PROPHASE_CHROMOSOMES	68	-0.646894	-2.82954	1e-10	7.12353e-09	5.27554e-09	3787	tags=72%, list=23%, signal=56%	126961/8364/8350/983/8341/94239/8339/3014/5347/8344/8342/8347/8354/8357/8968/3015/8338/8348/128312/8356/8345/8346/8349/55766/121504/79648/54892/8353/8368/891/8331/8360/8294/8352/8365/8340/85236/3017/653604/8335/8358/8351/8355/8334/554313/333932/8359/8363/8366
Group4	G74543	REACTOME_DNA_METHYLATION	REACTOME_DNA_METHYLATION	59	-0.660616	-2.80396	1e-10	7.12353e-09	5.27554e-09	3787	tags=76%, list=23%, signal=59%	126961/8364/8350/8341/94239/8339/3014/8344/8342/8347/8354/8357/29128/8968/3015/8338/8348/128312/8356/8345/8346/8349/55766/121504/8353/8368/8331/8360/8294/8352/8365/8340/85236/3017/653604/8335/8358/8351/8355/8334/554313/333932/8359/8363/8366
Group4	G74518	REACTOME_ACTIVATED_PKN1_STIMULATES_TRANSCRIPTION_OF_AR_ANDROGEN_RECEPTOR_REGULATED_GENES_KLK2_AND_KLK3	REACTOME_ACTIVATED_PKN1_STIMULATES_TRANSCRIPTION_OF_AR_ANDROGEN_RECEPTOR_REGULATED_GENES_KLK2_AND_KLK3	60	-0.651225	-2.78072	1e-10	8.65e-09	6.28571e-09	2713	tags=58%, list=16%, signal=49%	3014/128312/55766/8348/8349/8968/8346/8354/8345/3015/8357/121504/8356/8331/8365/8294/3017/8340/8368/5585/8352/8353/8360/8335/653604/85236/8351/8358/8334/8363/333932/8355/554313/8359/8366
Group4	G74518	REACTOME_RHO_GTPASES_ACTIVATE_PKNS	REACTOME_RHO_GTPASES_ACTIVATE_PKNS	87	-0.598645	-2.7386	1e-10	8.65e-09	6.28571e-09	2767	tags=49%, list=16%, signal=41%	103910/3014/128312/55766/8348/995/8349/8968/8346/8354/2810/8345/3015/389/8357/121504/8356/8331/4627/8365/7533/8294/3017/8340/8368/5585/8352/8353/8360/8335/388/653604/85236/8351/8358/8334/8363/333932/8355/554313/387/8359/8366
Group4	G74518	REACTOME_ASSEMBLY_OF_THE_ORC_COMPLEX_AT_THE_ORIGIN_OF_REPLICATION	REACTOME_ASSEMBLY_OF_THE_ORC_COMPLEX_AT_THE_ORIGIN_OF_REPLICATION	64	-0.630837	-2.73132	1e-10	8.65e-09	6.28571e-09	2713	tags=56%, list=16%, signal=47%	3014/128312/55766/8348/8349/4998/8968/8346/8354/8345/3015/8357/121504/8356/8331/8365/8294/3017/8340/8368/8352/8353/8360/8335/23633/653604/85236/8351/8358/8334/8363/333932/8355/554313/8359/8366
Group4	G74518	REACTOME_DNA_METHYLATION	REACTOME_DNA_METHYLATION	59	-0.620679	-2.65891	1e-10	8.65e-09	6.28571e-09	2713	tags=59%, list=16%, signal=50%	3014/29128/128312/55766/8348/8349/8968/8346/8354/8345/3015/8357/121504/8356/8331/8365/8294/3017/8340/8368/8352/8353/8360/8335/653604/85236/8351/8358/8334/8363/333932/8355/554313/8359/8366
Group4	G74518	REACTOME_CONDENSATION_OF_PROPHASE_CHROMOSOMES	REACTOME_CONDENSATION_OF_PROPHASE_CHROMOSOMES	68	-0.602936	-2.64129	1e-10	8.65e-09	6.28571e-09	2713	tags=54%, list=16%, signal=46%	3014/128312/55766/8348/8349/8968/8346/8354/8345/79648/3015/8357/121504/8356/8331/8365/8294/3017/8340/8368/54892/8352/8353/8360/891/8335/653604/85236/8351/8358/8334/8363/333932/8355/554313/8359/8366
Group4	G74605	REACTOME_ACTIVATED_PKN1_STIMULATES_TRANSCRIPTION_OF_AR_ANDROGEN_RECEPTOR_REGULATED_GENES_KLK2_AND_KLK3	REACTOME_ACTIVATED_PKN1_STIMULATES_TRANSCRIPTION_OF_AR_ANDROGEN_RECEPTOR_REGULATED_GENES_KLK2_AND_KLK3	60	-0.69999	-2.94833	1e-10	4.65769e-09	3.50202e-09	2698	tags=67%, list=16%, signal=56%	8354/8341/3014/8347/8342/3013/8357/8968/55766/3015/8338/8348/8356/121504/8345/128312/8346/8294/8349/5585/8360/8368/3017/8340/8331/8365/8351/8335/8363/8352/8353/85236/653604/8334/8358/8355/8359/554313/333932/8366
Group4	G74605	REACTOME_ASSEMBLY_OF_THE_ORC_COMPLEX_AT_THE_ORIGIN_OF_REPLICATION	REACTOME_ASSEMBLY_OF_THE_ORC_COMPLEX_AT_THE_ORIGIN_OF_REPLICATION	64	-0.69012	-2.91697	1e-10	4.65769e-09	3.50202e-09	2698	tags=64%, list=16%, signal=54%	8354/8341/3014/8347/8342/3013/8357/8968/55766/3015/8338/8348/8356/121504/8345/4998/128312/8346/8294/8349/8360/8368/3017/8340/8331/8365/23633/8351/8335/8363/8352/8353/85236/653604/8334/8358/8355/8359/554313/333932/8366
Group4	G74605	REACTOME_DNA_METHYLATION	REACTOME_DNA_METHYLATION	59	-0.693285	-2.91225	1e-10	4.65769e-09	3.50202e-09	2698	tags=68%, list=16%, signal=57%	8354/8341/3014/8347/8342/3013/29128/8357/8968/55766/3015/8338/8348/8356/121504/8345/128312/8346/8294/8349/8360/8368/3017/8340/8331/8365/8351/8335/8363/8352/8353/85236/653604/8334/8358/8355/8359/554313/333932/8366
Group4	G74605	REACTOME_RHO_GTPASES_ACTIVATE_PKNS	REACTOME_RHO_GTPASES_ACTIVATE_PKNS	87	-0.652316	-2.90906	1e-10	4.65769e-09	3.50202e-09	2698	tags=55%, list=16%, signal=47%	8354/8341/3014/8347/103910/8342/389/3013/8357/8968/4627/55766/3015/2810/8338/8348/8356/121504/8345/995/128312/8346/8294/8349/5585/7533/8360/388/8368/3017/8340/8331/8365/8351/8335/8363/8352/8353/85236/653604/8334/8358/8355/387/8359/554313/333932/8366
Group4	G74605	REACTOME_SIRT1_NEGATIVELY_REGULATES_RRNA_EXPRESSION	REACTOME_SIRT1_NEGATIVELY_REGULATES_RRNA_EXPRESSION	63	-0.665373	-2.81355	1e-10	4.65769e-09	3.50202e-09	2698	tags=62%, list=16%, signal=52%	8354/8341/3014/8347/8342/3013/8357/8968/55766/3015/8338/8348/8356/121504/8345/128312/8346/8294/8349/8360/8368/3017/8340/8331/8365/8351/8335/8363/8352/8353/85236/653604/8334/8358/8355/8359/554313/333932/8366
