# Supplementary material for: Systematic decoding the functional role of human endogenous retrovirus-derived RNAs in medulloblastoma
Source: Neurooncol Adv. 2026 Apr 29;8(1):vdag109. doi: 10.1093/noajnl/vdag109 (PMC13215088; doi:10.1093/noajnl/vdag109)
Supplement: vdag109_Supplementary_Data [file vdag109_supplementary_data.zip › TableS6.xlsx]

## Sheet: G38830 DEG
Table S6.1 Differentially expressed gene of G38830 knockdown
Gene id	BaseMean	Log2FoldChange	LfcSE	Stat	Pvalue	Padj
ENSG00000256500.6	30.6749	5.13786	0.939502	4.40432	1.06118e-05	0.0138762
ENSG00000242779.8	211.824	2.80254	0.13229	13.6257	2.8172e-42	4.78896e-38
ENSG00000204611.7	93.2465	1.85043	0.178781	4.75681	1.96681e-06	0.00278615
ENSG00000100216.6	331.396	1.81343	0.116546	6.97945	2.96339e-12	7.19639e-09
ENSG00000145391.14	1852.15	1.61716	0.0726829	8.49111	2.04679e-17	8.69834e-14
ENSG00000060491.17	228	1.6158	0.123081	5.00323	5.63769e-07	0.000871227
ENSG00000166197.17	2461.73	1.51529	0.0438528	11.7504	7.03194e-32	5.97679e-28
ENSG00000138757.15	1495.46	1.51263	0.0639781	8.0126	1.12304e-15	3.81813e-12
ENSG00000165806.21	325.394	1.50933	0.0973193	5.23363	1.66217e-07	0.000282552
ENSG00000150990.9	530.47	1.4645	0.0820155	5.66358	1.48251e-08	3.15015e-05
ENSG00000089597.18	2628.54	1.45106	0.0620448	7.26988	3.59814e-13	1.01941e-09
ENSG00000167460.17	1777.3	1.44205	0.0508729	8.68929	3.64716e-18	2.0666e-14
ENSG00000185963.14	460.806	1.43903	0.0824365	5.32564	1.00596e-07	0.000190003

## Sheet: G66017 DEG
Table S6.2 Differentially expressed gene of G66017 knockdown
Gene id	BaseMean	Log2FoldChange	LfcSE	Stat	Pvalue	Padj
ENSG00000256500.6	30.6749	5.46853	0.906855	4.9275	8.32873e-07	0.00028316
ENSG00000242779.8	211.824	3.07909	0.128471	16.1833	6.61014e-59	2.80914e-55
ENSG00000187867.10	13.6392	2.89517	0.475748	3.98357	6.78879e-05	0.016725
ENSG00000186369.11	18.359	2.81732	0.400918	4.53289	5.81826e-06	0.00190201
ENSG00000124092.13	74.3771	2.11456	0.176735	6.30642	2.85562e-10	1.31197e-07
ENSG00000171532.5	39.9879	2.06157	0.256943	4.13153	3.60356e-05	0.00942415
ENSG00000204611.7	93.2465	1.8666	0.172681	5.01847	5.20847e-07	0.000180692
ENSG00000130956.14	65.6609	1.76884	0.196843	3.90584	9.38993e-05	0.0215702
ENSG00000145391.14	1852.15	1.69726	0.06893	10.1155	4.7182e-24	6.68372e-21
ENSG00000100216.6	331.396	1.65397	0.112063	5.83571	5.3563e-09	2.27629e-06
ENSG00000138757.15	1495.46	1.63543	0.0608045	10.4504	1.4585e-25	2.25391e-22
ENSG00000204604.13	87.1451	1.61683	0.156109	3.95124	7.77468e-05	0.0183558
ENSG00000185963.14	460.806	1.55764	0.0788907	7.06852	1.56596e-12	9.50704e-10
ENSG00000137166.18	350.697	1.54567	0.102824	5.30686	1.11527e-07	4.12142e-05
ENSG00000166197.17	2461.73	1.54128	0.0418664	12.9287	3.1018e-38	1.05455e-34
ENSG00000167460.17	1777.3	1.52909	0.0484918	10.911	1.02119e-27	1.92879e-24
ENSG00000069956.14	1011.89	1.49926	0.0799443	6.2451	4.23518e-10	1.84599e-07
ENSG00000104679.12	183.924	1.47852	0.119881	3.99167	6.56102e-05	0.0166464
ENSG00000150990.9	530.47	1.4436	0.0786939	5.63708	1.72959e-08	7.17104e-06
ENSG00000165806.21	325.394	1.39389	0.0939815	4.19112	2.77585e-05	0.00748995
ENSG00000133393.13	240.599	1.39272	0.100824	3.89508	9.81651e-05	0.0222495
ENSG00000107863.20	857.775	1.35164	0.0803464	4.37656	1.20568e-05	0.00365987
ENSG00000089597.18	2628.54	1.25077	0.0589788	4.25184	2.12025e-05	0.00590856
ENSG00000179195.16	1355.65	1.21854	0.0549477	3.97723	6.9722e-05	0.0169315
ENSG00000134308.14	2385.19	-1.21829	0.0554256	-3.9385	8.19927e-05	0.0190931
ENSG00000173726.11	4336.37	-1.27223	0.0488924	-5.56794	2.57772e-08	1.0433e-05
ENSG00000067167.8	986.079	-1.28709	0.0652384	-4.40066	1.0792e-05	0.0033355
ENSG00000189159.16	576.549	-1.31777	0.0728465	-4.36215	1.28793e-05	0.00377475
ENSG00000071537.14	610.821	-1.33278	0.0889244	-3.74229	0.00018235	0.0402567
ENSG00000100994.12	849.42	-1.3441	0.0680177	-5.05896	4.21541e-07	0.000149287
ENSG00000030110.14	352.695	-1.34979	0.0908438	-3.85046	0.000117895	0.0263697
ENSG00000128245.15	769.844	-1.35716	0.0698202	-5.11537	3.13126e-07	0.000113252
ENSG00000135776.5	620.411	-1.39009	0.0732601	-5.32468	1.01129e-07	3.8202e-05
ENSG00000163376.11	375.172	-1.39644	0.0855358	-4.63475	3.57377e-06	0.00119119
ENSG00000069702.11	1661.59	-1.41892	0.0626349	-6.68821	2.25918e-11	1.20012e-08
ENSG00000109814.12	192.826	-1.44042	0.107397	-4.1009	4.11541e-05	0.0105997
ENSG00000143195.13	238.848	-1.45586	0.10639	-4.2848	1.82907e-05	0.00518205
ENSG00000131899.12	397.43	-1.4927	0.092076	-5.35099	8.74766e-08	3.37958e-05
ENSG00000110108.10	571.792	-1.50665	0.0778538	-6.50773	7.62938e-11	3.81447e-08
ENSG00000197355.11	197.366	-1.50979	0.113351	-4.49745	6.87727e-06	0.00220579
ENSG00000132507.18	3584.01	-1.52228	0.0529995	-9.85439	6.56157e-23	7.43601e-20
ENSG00000158435.8	397.268	-1.54131	0.0787398	-6.87462	6.21558e-12	3.6434e-09
ENSG00000100568.11	378.412	-1.54161	0.0834278	-6.49195	8.47339e-11	4.1154e-08
ENSG00000070087.15	1090.95	-1.55641	0.0640965	-8.68074	3.93193e-18	3.34195e-15
ENSG00000170348.9	1045.3	-1.6159	0.0610574	-10.0872	6.29445e-24	8.23072e-21
ENSG00000011304.22	4108.32	-1.62126	0.0482195	-12.8839	5.54301e-38	1.57043e-34
ENSG00000156232.7	89.2787	-1.62766	0.158247	-3.96631	7.2994e-05	0.0174764
ENSG00000149084.13	112.748	-1.64615	0.147772	-4.3726	1.22776e-05	0.00366154
ENSG00000113575.12	1254.3	-1.67545	0.0683963	-9.87561	5.3111e-23	6.44881e-20
ENSG00000184992.13	507.122	-1.68439	0.0844995	-8.09936	5.52494e-16	4.08341e-13
ENSG00000102580.15	250.834	-1.68574	0.102318	-6.70205	2.0551e-11	1.16449e-08
ENSG00000135679.27	642.311	-1.69338	0.0798552	-8.68299	3.85488e-18	3.34195e-15
ENSG00000180773.15	262.238	-1.74342	0.098716	-7.53088	5.03984e-14	3.42689e-11
ENSG00000214262.4	75.9743	-1.76185	0.181639	-4.19429	2.73725e-05	0.00748995
ENSG00000213064.10	598.923	-1.84673	0.102428	-8.26661	1.37817e-16	1.11559e-13
ENSG00000115539.14	88.7487	-1.93296	0.174012	-5.36147	8.25482e-08	3.26334e-05
ENSG00000176871.9	311.949	-1.99289	0.0932183	-10.6512	1.72171e-26	2.92674e-23
ENSG00000026950.17	39.7531	-2.00952	0.242013	-4.17133	3.02831e-05	0.00804346
ENSG00000280634.1	102.778	-2.17314	0.178127	-6.58599	4.5186e-11	2.32762e-08
ENSG00000169019.11	49.6442	-2.1823	0.263471	-4.48742	7.20917e-06	0.00226942
ENSG00000139517.9	171.274	-2.18604	0.133031	-8.91553	4.85467e-19	4.85438e-16
ENSG00000164308.17	79.5086	-2.20894	0.180594	-6.69423	2.16805e-11	1.18886e-08
ENSG00000146733.14	102.089	-2.22587	0.193172	-6.346	2.20985e-10	1.04348e-07
ENSG00000164933.13	714.366	-2.27682	0.0709331	-18.0003	1.93661e-72	1.09735e-68
ENSG00000172081.14	276.135	-2.38443	0.110271	-12.5548	3.74204e-36	9.08728e-33
ENSG00000100336.18	79.8799	-2.39778	0.197165	-7.08941	1.34687e-12	8.47982e-10
ENSG00000289100.1	57.1939	-2.43471	0.229491	-6.2517	4.06004e-10	1.81623e-07
ENSG00000156869.14	112.294	-2.46941	0.181192	-8.10971	5.07426e-16	3.92079e-13
ENSG00000198431.18	2405.63	-2.66143	0.0751373	-22.1119	2.42663e-108	4.12502e-104
ENSG00000231925.14	132.859	-2.84214	0.160274	-11.4937	1.41943e-30	3.01612e-27
ENSG00000168310.12	74.754	-2.84645	0.209847	-8.79902	1.38019e-18	1.30344e-15
ENSG00000182179.13	49.1262	-3.093	0.274011	-7.63838	2.19977e-14	1.55808e-11
ENSG00000163840.10	74.0326	-3.33387	0.237502	-9.82671	8.63941e-23	9.17883e-20
ENSG00000287916.1	42.0862	-3.40175	0.324802	-7.39449	1.41954e-13	9.28107e-11
ENSG00000176105.14	452.532	-3.45702	0.113775	-21.5955	1.98046e-103	1.68329e-99
ENSG00000205413.8	11.091	-4.04398	0.763347	-3.98768	6.67229e-05	0.0166797
ENSG00000204267.19	10.344	-4.89202	0.907135	-4.29045	1.78311e-05	0.00513747
