# Supplementary material for: Systematic decoding the functional role of human endogenous retrovirus-derived RNAs in medulloblastoma
Source: Neurooncol Adv. 2026 Apr 29;8(1):vdag109. doi: 10.1093/noajnl/vdag109 (PMC13215088; doi:10.1093/noajnl/vdag109)
Supplement: vdag109_Supplementary_Data [file vdag109_supplementary_data.zip › TableS7.xlsx]

## Sheet: Sheet1
Table S7. Evaluation of classification based on hervRNA
	Self-generated sequencing data​	EGAD00001001620	EGAD00001004435
Multiclass.accuracy	0.968	0.97	0.949
Multiclass.mcc	0.956	0.955	0.923
Macro_weighted.specificity	0.98	0.98	0.979
Macro_weighted.sensitivity	0.968	0.97	0.949
WNT.AUC	1	0.8137	NA
SHH.AUC	1	0.9749	0.9999
Group3.AUC	0.9968	0.9828	0.9828
Group4.AUC	0.9792	0.9327	0.9611
